# Supplementary material for: Unsupervised learning of Swiss population spatial distribution
Source: PLoS One. 2021 Feb 11;16(2):e0246529. doi: 10.1371/journal.pone.0246529 (PMC7877650; doi:10.1371/journal.pone.0246529)
Supplement: S1 Data — (ZIP) [file pone.0246529.s001.zip]

Archive with 3 entries (3 files):
- CH_SelectedCurves.csv
- CHCSR_Curves.csv
- Readme.txt
