# Supplementary material for: Unsupervised learning of Swiss population spatial distribution
Source: PLoS One. 2021 Feb 11;16(2):e0246529. doi: 10.1371/journal.pone.0246529 (PMC7877650; doi:10.1371/journal.pone.0246529)
Supplement: S1 Data — (ZIP) [file pone.0246529.s001.zip › CH_SelectedCurves.csv]

x	y	R1.3.0000e.02	R2.7.0417e.02	R3.1.1083e.03	R4.1.5125e.03	R5.1.9167e.03	R6.2.3208e.03	R7.2.7250e.03	R8.3.1292e.03	R9.3.5333e.03	R10.3.9375e.03	R11.4.3417e.03	R12.4.7458e.03	R13.5.1500e.03	R14.5.5542e.03	R15.5.9583e.03	R16.6.3625e.03	R17.6.7667e.03	R18.7.1708e.03	R19.7.5750e.03	R20.7.9792e.03	R21.8.3833e.03	R22.8.7875e.03	R23.9.1917e.03	R24.9.5958e.03	R25.1.0000e.04	fDim	var
669000	217000	29	84	156	248	318	407	534	702	909	1120	1280	1470	1790	2130	2480	2890	3340	3820	4280	4670	5010	5430	5900	6300	6660	1.64	0.028
602000	199000	26	108	260	493	742	997	1370	1750	2070	2370	2640	2950	3360	3700	4030	4400	4700	5060	5390	5750	6120	6500	6890	7330	7730	1.59	0.0167
662000	261000	18	87	180	279	378	499	601	735	883	1160	1420	1710	2030	2370	2710	3020	3230	3410	3610	3880	4290	4670	4980	5370	5760	1.63	0.0063
759000	241000	9	24	71	116	191	271	334	379	444	510	557	649	755	843	917	968	1060	1160	1260	1400	1620	1910	2110	2310	2590	1.58	0.0137
576000	190000	18	54	100	149	222	283	381	469	512	613	741	1010	1280	1630	1960	2230	2620	3030	3390	3690	3960	4300	4610	4910	5250	1.73	0.0515
541000	163000	15	45	59	71	133	231	316	411	541	669	795	918	1040	1180	1300	1510	1770	2010	2310	2620	2960	3400	3780	4210	4710	1.75	0.0581
687000	273000	10	11	12	12	15	22	33	72	161	284	385	518	649	716	817	982	1190	1390	1530	1750	1980	2170	2390	2690	3010	2.16	0.567
6e+05	126000	18	73	132	174	294	406	568	770	964	1210	1430	1670	1900	2060	2240	2450	2700	3000	3290	3540	3760	3990	4160	4320	4510	1.63	0.00874
616000	244000	2	8	25	36	53	66	89	120	161	217	320	472	630	870	1050	1190	1270	1360	1430	1520	1740	1970	2220	2580	2930	2.18	0.0716
613000	232000	3	45	128	182	223	261	368	594	812	998	1110	1260	1480	1670	1900	2190	2580	3030	3430	3860	4200	4530	4890	5250	5600	1.98	0.0417
609000	229000	21	56	149	283	454	708	931	1160	1380	1620	1920	2280	2620	2890	3110	3290	3460	3690	3880	4150	4430	4710	5010	5330	5610	1.65	0.0215
631000	269000	6	58	134	197	256	286	292	315	384	453	546	653	783	870	929	1010	1060	1130	1180	1230	1290	1420	1530	1680	1800	1.4	0.0542
499000	119000	25	136	330	572	827	986	1180	1450	1800	2160	2590	3000	3430	3860	4370	4860	5280	5690	6080	6340	6550	6670	6770	6910	7040	1.57	0.0178
558000	117000	26	89	155	201	244	288	349	412	476	540	656	740	822	897	995	1110	1220	1350	1470	1540	1620	1810	1970	2070	2180	1.23	0.00845
727000	240000	6	17	39	80	193	325	410	513	640	800	956	1120	1300	1450	1620	1790	1950	2130	2330	2480	2640	2830	3050	3300	3590	1.93	0.0329
620000	167000	22	61	139	186	275	391	490	608	737	872	1010	1100	1230	1330	1410	1510	1640	1840	2000	2170	2340	2570	2790	2990	3170	1.43	0.00297
717000	79000	24	105	189	270	338	393	512	610	749	886	1000	1140	1280	1400	1500	1650	1800	1920	2060	2140	2200	2280	2330	2400	2480	1.29	0.00696
610000	265000	29	137	288	497	746	1030	1320	1670	2070	2530	2950	3330	3710	4030	4340	4630	4850	5090	5330	5460	5610	5770	5900	6120	6340	1.52	0.0278
625000	233000	17	66	161	244	260	286	381	505	707	988	1230	1420	1570	1740	1960	2280	2630	2950	3190	3460	3710	4040	4520	5010	5450	1.65	0.0262
576000	202000	6	29	63	82	102	122	137	161	279	392	521	692	885	1070	1230	1370	1510	1700	1950	2150	2360	2610	2830	3020	3230	1.86	0.0761
538000	166000	16	70	135	185	229	266	339	394	465	556	628	708	815	937	1110	1300	1510	1710	1880	2030	2250	2520	2810	3080	3450	1.46	0.0274
644000	218000	10	23	49	79	146	231	350	462	567	722	878	1020	1150	1300	1450	1630	1840	2050	2270	2540	2900	3270	3670	4000	4260	1.87	0.0272
605000	125000	20	68	103	184	315	490	714	902	1190	1520	1850	2070	2240	2320	2380	2430	2480	2570	2690	2810	2940	3050	3150	3350	3530	1.55	0.0499
620000	185000	15	20	43	112	197	300	397	481	555	673	829	986	1120	1280	1430	1610	1820	2070	2290	2570	2900	3290	3670	4090	4600	1.8	0.049
685000	225000	10	32	66	95	159	261	399	605	834	1050	1270	1440	1630	1780	1960	2180	2400	2600	2790	3020	3350	3630	3890	4200	4590	1.87	0.0285
610000	177000	4	41	83	134	219	332	487	664	929	1230	1530	1870	2220	2560	2840	3070	3310	3530	3730	3940	4200	4420	4670	4980	5350	2.02	0.0276
682000	243000	17	63	145	280	427	578	814	1030	1320	1710	2160	2670	3200	3710	4260	4930	5540	6000	6440	6890	7390	8020	8680	9370	10100	1.9	0.0071
645000	132000	15	46	76	127	181	262	384	500	610	723	811	882	937	973	1000	1050	1100	1150	1160	1170	1190	1200	1220	1250	1290	1.32	0.0435
646000	249000	25	111	236	383	562	742	977	1330	1670	1920	2090	2260	2430	2680	2960	3230	3460	3710	4120	4440	4730	5020	5400	5950	6500	1.53	0.00887
574000	210000	26	59	68	90	132	200	345	439	480	562	701	867	988	1050	1160	1300	1450	1560	1640	1760	1930	2110	2260	2400	2590	1.47	0.0478
571000	129000	17	40	77	141	204	249	265	316	412	506	580	639	750	972	1190	1290	1400	1510	1710	1890	2040	2170	2310	2480	2640	1.52	0.02
587000	220000	24	93	212	398	668	984	1210	1410	1600	1790	1930	2090	2260	2370	2530	2700	2910	3190	3450	3710	3910	4110	4320	4540	4830	1.45	0.0363
594000	160000	2	5	21	52	60	87	118	158	189	254	316	360	401	446	488	535	575	606	624	640	686	734	797	870	922	1.8	0.0383
701000	238000	3	35	111	190	274	377	507	615	744	1010	1420	1830	2130	2390	2880	3420	3960	4410	4780	5200	5690	6170	6540	6910	7440	2.13	0.0231
605000	260000	14	44	96	149	235	322	384	448	559	718	862	1010	1140	1260	1400	1640	1920	2310	2830	3340	3780	4280	4750	5120	5450	1.73	0.032
718000	195000	5	20	31	44	55	64	82	107	124	129	149	178	208	216	231	249	260	273	276	293	312	330	339	344	355	1.19	0.00686
553000	216000	25	109	234	364	495	611	704	775	836	887	942	1000	1080	1150	1230	1350	1510	1640	1770	1890	2010	2150	2310	2410	2490	1.17	0.028
567000	261000	18	62	107	125	131	142	162	173	173	180	205	214	237	253	287	317	344	379	415	441	469	504	521	576	707	0.878	0.0296
561000	213000	11	44	76	95	125	189	271	382	449	498	600	720	777	849	896	961	1120	1380	1620	1910	2260	2630	2970	3290	3560	1.64	0.0378
606000	208000	16	42	136	233	267	319	392	499	643	795	986	1160	1370	1660	1930	2150	2410	2760	3130	3500	3890	4390	5020	5650	6250	1.72	0.0304
613000	225000	14	61	135	249	335	489	709	905	1090	1310	1580	1810	2040	2240	2490	2860	3310	3720	4120	4540	4920	5280	5640	5940	6270	1.75	0.00124
569000	164000	1	7	44	159	328	507	676	799	925	1110	1190	1260	1420	1580	1780	1930	2040	2160	2290	2430	2610	2780	2980	3220	3510	2.17	0.235
693000	209000	22	97	201	323	428	535	595	646	717	783	901	1020	1160	1290	1430	1540	1670	1760	1850	1940	2020	2200	2380	2530	2670	1.26	0.0155
606000	129000	20	82	160	277	382	539	759	941	1130	1290	1460	1580	1690	1820	1940	2080	2190	2290	2380	2470	2560	2660	2780	2890	3050	1.41	0.0262
662000	231000	2	45	141	206	254	308	362	438	501	590	654	813	1040	1280	1570	1830	2140	2450	2730	3070	3360	3690	4070	4420	4840	1.93	0.102
641000	232000	3	10	60	138	208	293	389	486	605	753	942	1160	1390	1560	1740	2010	2400	2810	3180	3510	3820	4070	4370	4780	5320	2.15	0.0278
594000	246000	16	77	202	353	437	518	574	644	738	829	945	1020	1090	1130	1180	1280	1360	1480	1580	1650	1740	1850	2000	2250	2460	1.25	0.0416
654000	241000	17	70	117	146	230	339	438	614	852	1110	1350	1510	1640	1800	2000	2280	2660	3200	3750	4280	4720	5170	5700	6270	6920	1.76	0.0311
722000	119000	7	51	156	259	383	498	654	790	873	1010	1170	1300	1420	1510	1550	1640	1760	1860	1920	1990	2100	2250	2380	2490	2590	1.52	0.0741
688000	209000	7	21	59	87	111	161	283	451	608	846	1050	1230	1390	1570	1740	1880	2030	2140	2210	2270	2340	2470	2590	2710	2840	1.87	0.0496
685000	254000	24	95	201	326	472	667	909	1260	1580	1860	2160	2490	2870	3330	3870	4370	4910	5500	6020	6620	7350	8040	8580	9320	9990	1.75	0.00314
682000	241000	21	113	229	343	485	706	902	1070	1230	1460	1810	2180	2580	2940	3440	4090	4660	5280	5910	6500	7000	7500	8060	8590	9190	1.71	0.00937
714000	99400	13	63	117	219	349	501	695	948	1280	1590	1930	2260	2620	2980	3320	3640	3900	4090	4250	4450	4620	4790	4940	5110	5210	1.78	0.022
718000	90000	19	30	43	75	163	252	353	398	483	590	730	885	1050	1270	1450	1690	1980	2310	2640	2930	3250	3550	3830	4170	4480	1.79	0.0779
652000	267000	3	26	42	85	132	194	268	317	359	402	450	519	594	674	746	828	936	1020	1180	1340	1460	1580	1820	2140	2600	1.75	0.0216
721000	258000	26	119	265	427	572	676	767	870	1030	1240	1420	1590	1790	2040	2340	2640	2910	3220	3550	3950	4330	4600	4880	5180	5480	1.45	0.0114
754000	250000	5	9	18	34	78	166	285	443	623	834	1090	1380	1710	2040	2370	2610	2910	3290	3710	4180	4720	5230	5750	6460	7230	2.4	0.123
670000	262000	2	21	90	190	278	368	441	533	624	712	824	988	1210	1490	1780	2050	2360	2730	3010	3310	3720	4030	4380	4800	5260	2.06	0.055
657000	213000	6	17	44	91	130	171	244	331	455	628	798	939	1080	1310	1530	1790	2080	2440	2800	3130	3460	3850	4220	4590	4940	2.05	0.0274
535000	154000	17	85	226	438	685	941	1180	1440	1760	2130	2410	2730	3040	3320	3630	3940	4270	4620	4970	5280	5560	5810	6030	6250	6440	1.65	0.028
577000	227000	12	27	58	97	120	149	180	214	278	367	444	484	555	629	719	810	898	970	1050	1150	1250	1400	1570	1770	2010	1.5	0.0185
611000	232000	8	26	89	177	272	401	542	656	754	919	1200	1440	1750	2100	2400	2680	3020	3330	3570	3880	4190	4520	4840	5070	5320	1.92	0.00935
598000	252000	16	60	80	106	116	148	182	224	242	267	316	384	437	487	576	714	828	986	1180	1430	1680	1870	2020	2320	2610	1.42	0.105
601000	244000	18	39	40	61	89	108	130	187	262	346	424	465	525	617	731	858	958	1070	1240	1500	1790	2130	2350	2550	2760	1.59	0.127
743000	244000	3	14	73	112	155	198	257	334	424	550	694	878	1070	1280	1470	1670	1910	2170	2540	2970	3380	3760	4070	4380	4670	2.08	0.0208
735000	177000	1	8	14	29	47	69	89	108	137	173	206	241	288	368	420	449	501	555	620	694	755	820	893	960	1040	1.93	0.0054
736000	273000	11	29	43	69	134	197	268	364	490	613	773	889	1040	1260	1520	1800	2070	2300	2540	2730	2960	3250	3550	3790	4050	1.87	0.0476
640000	259000	22	54	74	86	95	127	186	251	320	436	588	713	840	998	1130	1280	1450	1590	1750	1920	2170	2490	2760	3030	3330	1.58	0.114
711000	278000	16	46	50	55	69	82	98	156	198	263	382	501	618	761	949	1040	1110	1220	1360	1530	1680	1820	1940	2170	2490	1.61	0.173
609000	261000	27	104	215	335	473	646	846	1050	1270	1530	1820	2200	2630	3250	3700	3990	4270	4650	5090	5450	5700	5910	6070	6260	6490	1.62	0.00589
642000	130000	27	105	218	353	469	615	726	765	793	845	881	905	933	965	997	1040	1070	1120	1160	1180	1210	1260	1360	1450	1540	0.99	0.0593
685000	247000	28	147	330	539	727	933	1210	1560	1950	2460	3010	3500	3990	4520	5250	5950	6620	7220	7770	8300	8800	9280	9870	10600	11300	1.69	0.00406
614000	182000	12	39	134	304	456	640	814	984	1200	1460	1730	2030	2380	2670	3040	3350	3660	3970	4270	4570	4910	5250	5660	6100	6410	1.81	0.0185
721000	247000	16	61	108	144	212	316	395	484	598	709	835	1000	1190	1410	1590	1740	1900	2090	2250	2400	2560	2750	2960	3300	3590	1.57	0.00748
591000	142000	13	40	77	100	113	126	134	137	148	194	258	330	402	476	565	637	689	741	778	831	883	939	1030	1110	1210	1.29	0.0541
515000	152000	7	27	42	78	106	146	216	279	335	387	518	596	746	950	1150	1280	1400	1520	1680	1840	1940	2060	2220	2360	2520	1.78	0.0212
611000	264000	27	86	200	380	671	1010	1310	1680	2170	2680	3230	3680	4140	4490	4750	4970	5140	5310	5510	5720	5960	6140	6330	6530	6670	1.65	0.0449
661000	227000	11	15	33	50	87	141	207	260	348	500	734	938	1120	1300	1470	1690	1950	2250	2530	2810	3050	3380	3710	4090	4590	2.02	0.112
655000	254000	12	28	67	125	225	366	581	751	867	961	1130	1330	1580	1900	2260	2570	2840	3120	3420	3770	4120	4490	5060	5780	6350	1.9	0.0223
738000	252000	12	43	86	190	384	619	836	1000	1130	1290	1490	1710	1980	2280	2630	2930	3230	3510	3840	4220	4540	4880	5260	5700	6250	1.82	0.0188
539000	180000	18	97	215	335	454	544	632	747	831	890	959	1050	1140	1200	1250	1350	1460	1530	1600	1720	1880	2110	2350	2580	2770	1.25	0.0354
682000	218000	13	52	105	151	182	203	218	245	272	318	422	566	702	898	1140	1410	1650	1940	2220	2540	2850	3170	3580	4090	4600	1.65	0.129
567000	207000	25	68	103	165	233	293	359	417	501	586	693	774	858	976	1100	1250	1380	1530	1730	1940	2180	2440	2690	2970	3250	1.4	0.0199
595000	192000	9	40	98	153	213	311	421	534	645	790	984	1140	1370	1620	1830	2080	2380	2730	3170	3680	4110	4480	4950	5500	6090	1.86	0.0109
695000	249000	21	71	119	179	259	414	555	709	885	1040	1300	1660	2000	2320	2730	3130	3420	3730	4210	4700	5170	5640	6010	6460	7050	1.76	0.0246
612000	267000	27	119	314	563	860	1260	1670	2020	2360	2630	2920	3190	3470	3750	3990	4230	4520	4770	4980	5130	5300	5540	5760	5890	6040	1.49	0.0505
672000	232000	15	48	71	87	110	151	219	335	446	591	743	924	1100	1330	1600	1860	2090	2400	2760	3120	3510	3780	4070	4430	4870	1.81	0.0995
733000	265000	24	89	131	187	250	343	477	577	684	825	1020	1230	1460	1610	1810	2070	2300	2540	2770	3060	3410	3800	4140	4440	4840	1.55	0.0203
647000	208000	16	36	53	83	133	207	279	359	453	553	664	799	924	1060	1170	1280	1430	1580	1740	1920	2090	2250	2490	2720	2900	1.63	0.0323
607000	229000	27	107	292	465	614	813	977	1150	1370	1650	1920	2090	2280	2480	2700	3040	3450	3730	3930	4140	4350	4570	4880	5210	5510	1.46	0.011
589000	190000	4	11	46	89	208	311	431	548	688	847	1020	1230	1410	1590	1870	2180	2440	2630	2960	3330	3610	3880	4180	4490	4810	2.12	0.0274
683000	251000	29	113	270	446	710	1020	1360	1640	1970	2400	2910	3380	3890	4410	4950	5420	5910	6450	7000	7510	8120	8750	9330	9920	10600	1.7	0.00235
674000	222000	7	18	72	131	210	313	421	554	707	874	1010	1130	1260	1440	1670	1870	2180	2550	2970	3420	3740	4110	4470	4860	5300	1.95	0.0147
643000	246000	21	76	177	335	425	506	655	827	1090	1410	1730	2140	2540	2930	3330	3660	4020	4340	4670	5020	5390	5750	6150	6590	6950	1.7	0.00841
646000	224000	5	22	34	50	93	148	260	426	586	773	978	1160	1370	1570	1810	2150	2430	2750	3000	3220	3490	3680	3890	4190	4520	2.12	0.0549
663000	198000	7	38	106	193	255	353	454	608	723	856	961	1050	1100	1140	1220	1360	1500	1670	1870	2060	2210	2360	2480	2690	2910	1.61	0.0263
526000	154000	10	56	93	134	189	313	482	660	798	959	1110	1230	1360	1540	1730	1870	2060	2360	2650	2870	3070	3300	3530	3830	4110	1.71	0.0101
737000	261000	17	62	91	190	268	335	439	535	634	747	899	1030	1210	1350	1500	1690	1950	2260	2680	3080	3560	3980	4450	4880	5460	1.64	0.025
753000	239000	1	8	20	40	65	105	148	190	230	285	394	553	659	790	955	1160	1320	1480	1630	1800	2020	2280	2530	2760	3010	2.29	0.00611
563000	177000	6	20	54	89	143	185	253	345	482	579	694	823	935	1120	1340	1540	1800	2040	2240	2410	2600	2910	3240	3540	3830	1.91	0.00934
611000	149000	6	12	33	87	189	294	366	395	420	449	494	513	529	544	556	592	631	678	718	744	784	819	843	870	923	1.45	0.128
614000	180000	16	90	245	425	613	825	1030	1260	1520	1790	2080	2340	2560	2780	3040	3300	3560	3830	4160	4540	4900	5270	5640	6020	6330	1.61	0.0221
564000	165000	13	33	52	88	150	221	279	321	384	520	641	753	845	953	1130	1360	1640	1920	2240	2610	2920	3130	3350	3640	3940	1.76	0.0483
645000	243000	18	73	160	222	322	457	639	842	1070	1330	1590	1820	2060	2380	2780	3200	3660	4110	4580	5110	5660	6160	6640	7200	7840	1.77	0.0089
648000	249000	27	109	267	394	568	723	884	1130	1390	1680	1940	2120	2350	2640	2890	3120	3430	3790	4230	4750	5170	5510	5800	6180	6680	1.53	0.00302
654000	230000	20	58	107	133	157	172	239	351	505	796	1130	1370	1610	1840	2080	2400	2680	3000	3230	3480	3800	4130	4430	4740	5110	1.75	0.101
623000	208000	21	62	115	186	260	375	479	561	660	813	1020	1240	1430	1680	1910	2120	2340	2560	2770	3010	3280	3620	3930	4280	4620	1.6	0.0108
740000	247000	23	67	117	162	234	354	494	690	868	1060	1280	1490	1720	1960	2210	2480	2810	3190	3530	3830	4160	4520	4850	5200	5630	1.68	0.0229
695000	245000	27	72	132	216	358	540	730	827	890	1030	1270	1590	1930	2230	2550	2850	3160	3570	4080	4610	5190	5890	6740	7660	8380	1.69	0.0272
614000	184000	4	15	55	99	167	256	425	595	838	1080	1320	1570	1800	2100	2510	2880	3220	3620	4000	4390	4780	5140	5560	5950	6380	2.21	0.014
597000	186000	1	19	46	85	154	235	321	397	493	617	770	945	1150	1360	1560	1770	1990	2230	2470	2730	3060	3380	3610	3880	4200	2.21	0.0356
747000	250000	20	78	156	261	355	478	593	754	969	1200	1480	1820	2270	2690	3160	3640	4050	4460	4830	5220	5610	6030	6420	6830	7170	1.74	0.0143
737000	253000	6	69	216	333	406	496	610	768	1020	1260	1450	1660	1900	2180	2470	2790	3110	3470	3800	4150	4490	4870	5360	5840	6370	1.79	0.0425
617000	225000	20	58	76	108	173	279	436	564	730	931	1160	1370	1580	1760	1990	2330	2640	2990	3270	3590	3990	4370	4690	5220	5760	1.76	0.0503
715000	87100	15	46	70	108	134	153	165	195	247	314	392	500	671	895	1070	1280	1540	1750	2040	2370	2670	2940	3160	3470	3850	1.67	0.142
541000	156000	24	92	251	387	494	650	869	1110	1420	1720	2110	2540	2960	3330	3790	4210	4550	4820	5150	5400	5620	5920	6250	6590	6900	1.64	0.00737
667000	264000	17	65	107	119	131	167	235	347	504	595	713	893	1150	1370	1600	1880	2220	2530	2820	3070	3400	3740	4050	4330	4590	1.71	0.0937
637000	237000	27	83	159	232	403	625	819	1020	1220	1410	1620	1890	2070	2280	2620	2870	3130	3400	3720	4080	4580	5170	5660	6160	6680	1.6	0.00684
716000	99200	28	105	233	406	598	828	1120	1500	1860	2240	2560	2810	3060	3260	3460	3620	3760	3930	4110	4240	4420	4600	4810	5040	5210	1.5	0.0322
508000	118000	8	19	33	75	102	152	229	307	428	613	810	1050	1340	1580	1770	1960	2180	2400	2620	2840	3090	3380	3730	4070	4470	2.02	0.0623
716000	86500	10	18	36	92	104	124	142	167	238	383	618	734	859	984	1120	1260	1470	1780	2060	2370	2630	2960	3250	3510	3880	1.9	0.11
608000	185000	22	49	76	115	191	269	380	501	694	909	1120	1330	1580	1910	2270	2640	2960	3330	3690	4070	4460	4910	5370	5820	6240	1.81	0.0648
497000	114000	8	60	187	398	636	870	1100	1330	1580	1810	2050	2360	2710	3080	3480	3830	4100	4360	4640	4910	5150	5370	5540	5710	5890	1.77	0.0601
610000	197000	24	86	162	224	282	391	511	614	791	993	1220	1440	1680	2020	2470	2830	3200	3600	4020	4400	4830	5300	5720	6170	6630	1.66	0.0312
668000	222000	12	34	70	151	206	285	354	449	581	715	869	1000	1160	1340	1610	1850	2100	2430	2810	3200	3580	3950	4370	4790	5240	1.8	0.0209
627000	239000	15	62	103	148	245	383	458	506	603	764	876	1060	1350	1620	1860	2030	2290	2560	2890	3240	3560	3920	4220	4550	4970	1.68	0.0168
627000	105000	15	35	40	40	41	41	45	56	74	97	111	115	115	119	122	122	126	138	149	159	181	224	271	329	383	0.834	0.0702
535000	195000	28	75	125	143	166	203	259	301	318	333	363	416	470	538	576	604	672	764	837	954	1050	1150	1230	1330	1460	1.08	0.0209
645000	215000	12	52	76	98	137	176	229	297	389	511	632	745	910	1140	1460	1670	1830	2050	2240	2460	2670	2830	3020	3300	3620	1.71	0.0547
708000	278000	23	59	84	109	158	225	306	402	446	492	560	627	718	767	817	935	1060	1170	1270	1420	1610	1850	2030	2270	2500	1.37	0.0236
642000	247000	22	70	178	326	454	542	630	779	957	1260	1630	2030	2390	2740	3030	3340	3760	4180	4640	5060	5530	5910	6270	6600	6960	1.69	0.0108
658000	214000	8	27	67	86	135	181	266	363	459	607	767	974	1230	1540	1870	2230	2590	2920	3280	3610	3960	4270	4590	4910	5250	1.99	0.0478
583000	250000	8	15	28	40	67	81	101	155	197	244	298	338	386	463	513	592	765	959	1100	1210	1280	1350	1400	1500	1760	1.71	0.0668
570000	201000	2	3	12	20	86	172	245	281	323	362	415	476	563	629	715	982	1230	1420	1600	1800	2060	2390	2660	2880	3130	2.3	0.108
607000	127000	26	122	289	466	616	746	825	939	1110	1280	1440	1590	1740	1830	1920	2050	2180	2340	2440	2520	2640	2710	2800	2910	3070	1.24	0.0323
491000	119000	14	58	100	124	146	160	203	263	369	499	593	711	802	969	1180	1450	1730	2000	2280	2580	2890	3170	3470	3790	4080	1.66	0.0899
574000	179000	12	40	67	97	133	221	351	491	664	874	1080	1330	1660	1980	2290	2540	2850	3250	3680	4050	4390	4630	4810	5030	5330	1.93	0.0518
596000	125000	13	67	174	258	345	467	567	672	802	988	1140	1270	1480	1760	2060	2340	2590	2790	3020	3310	3560	3810	3970	4180	4430	1.61	0.00775
619000	168000	10	50	107	176	277	419	567	700	794	927	1050	1130	1200	1310	1500	1690	1850	2010	2180	2360	2540	2740	2980	3290	3590	1.6	0.0122
573000	245000	8	10	13	20	29	31	39	56	83	98	122	133	179	249	310	393	542	730	897	1010	1090	1180	1310	1440	1540	1.81	0.326
612000	185000	10	36	86	113	211	308	401	575	758	936	1190	1470	1770	2040	2320	2640	3040	3530	3990	4480	4980	5500	5960	6370	6810	1.96	0.0193
540000	185000	24	65	85	97	124	182	286	388	521	715	891	1090	1180	1230	1300	1370	1440	1510	1670	1790	1880	1950	2010	2080	2170	1.45	0.0578
536000	163000	3	14	26	40	96	181	253	327	438	659	869	1050	1170	1300	1480	1720	1960	2200	2390	2640	2970	3400	3850	4290	4700	2.21	0.0299
561000	247000	9	20	22	28	46	62	101	115	131	136	138	141	151	178	197	216	246	253	254	257	257	269	286	314	385	1.1	0.0232
593000	123000	14	44	128	245	327	411	568	777	957	1140	1350	1520	1750	2040	2310	2520	2700	2860	3020	3200	3400	3620	3860	4090	4320	1.67	0.00989
609000	261000	29	107	210	315	470	667	909	1200	1430	1700	2130	2600	3090	3440	3750	4180	4570	4960	5280	5560	5810	6010	6150	6340	6580	1.62	0.00884
621000	183000	17	49	98	150	200	274	341	445	590	706	835	944	1060	1200	1380	1600	1820	2070	2410	2770	3130	3450	3810	4130	4350	1.64	0.0237
725000	268000	13	31	52	106	203	320	458	575	670	810	957	1080	1220	1380	1640	1840	2050	2300	2500	2750	3100	3430	3800	4180	4520	1.79	0.0247
646000	245000	17	61	150	266	389	522	652	769	1060	1410	1820	2180	2570	2940	3260	3560	3900	4290	4690	5100	5500	5910	6300	6710	7170	1.78	0.00654
571000	136000	3	12	37	65	90	120	164	210	257	306	350	397	444	493	544	572	594	630	696	812	973	1100	1230	1370	1590	1.7	0.0138
574000	135000	5	17	35	59	89	128	168	228	282	321	351	395	444	516	580	618	681	744	813	908	1000	1100	1160	1230	1300	1.61	0.00284
569000	150000	11	30	43	60	75	88	110	118	144	165	170	191	224	237	274	313	356	434	528	614	710	814	923	1030	1160	1.29	0.0731
689000	282000	14	71	160	281	456	625	796	978	1150	1270	1360	1480	1590	1690	1820	1970	2050	2130	2190	2240	2290	2400	2570	2840	3110	1.43	0.0513
538000	189000	18	45	68	115	134	156	169	209	235	286	364	426	482	563	627	706	854	1050	1240	1440	1650	1880	2040	2170	2350	1.43	0.0812
749000	260000	21	74	114	152	229	355	540	743	970	1330	1690	2000	2350	2690	2950	3270	3680	3990	4310	4650	5020	5430	5860	6360	6820	1.78	0.038
568000	196000	20	40	94	122	148	183	240	278	334	436	568	713	816	922	1060	1240	1350	1430	1590	1750	1950	2150	2310	2450	2660	1.5	0.0403
756000	220000	24	72	121	178	219	277	338	404	456	523	580	657	733	784	841	896	965	1030	1100	1200	1330	1560	1730	1870	2030	1.21	0.00569
657000	270000	13	20	28	66	93	159	220	308	415	518	678	859	940	1000	1080	1190	1410	1580	1700	1820	1910	2010	2170	2330	2490	1.76	0.0692
736000	132000	12	17	19	22	35	44	44	44	45	45	62	80	83	84	100	106	145	190	231	285	297	320	329	355	395	1.09	0.154
564000	104000	17	24	29	29	32	35	43	58	77	105	129	146	172	221	293	333	371	433	531	662	748	805	857	926	970	1.39	0.27
737000	255000	2	24	81	206	350	473	569	651	709	827	978	1240	1560	1910	2250	2580	2900	3300	3710	4060	4410	4870	5360	5950	6500	2.12	0.0576
647000	211000	2	10	35	88	160	252	332	399	486	626	717	820	928	1010	1150	1330	1530	1720	1950	2180	2430	2670	2890	3140	3390	2.08	0.0281
673000	2e+05	6	30	61	105	170	247	332	430	541	689	817	936	1090	1230	1370	1450	1540	1580	1630	1680	1800	1980	2130	2300	2590	1.71	0.015
654000	258000	17	76	91	105	145	223	341	476	610	787	979	1160	1340	1550	1820	2080	2310	2490	2740	3080	3480	3850	4210	4580	5020	1.71	0.0597
714000	94700	17	58	161	323	555	854	1140	1340	1620	1910	2160	2440	2780	3120	3430	3680	3820	4020	4240	4450	4700	4850	5020	5150	5250	1.67	0.0414
732000	199000	8	31	52	67	76	83	89	96	105	123	137	143	143	149	159	173	188	212	222	224	224	225	225	227	232	0.856	0.0198
643000	130000	14	91	203	337	532	658	719	745	766	792	843	914	943	973	1010	1040	1070	1110	1130	1180	1210	1230	1290	1350	1440	1.08	0.114
653000	220000	10	37	91	151	180	218	268	312	404	527	691	1000	1250	1470	1710	1910	2090	2280	2490	2730	3040	3350	3600	3900	4280	1.78	0.038
646000	222000	6	26	74	147	206	287	382	466	538	644	745	958	1260	1580	1860	2080	2290	2500	2770	3050	3320	3590	3920	4220	4510	1.9	0.00814
656000	249000	27	104	230	370	451	492	613	782	975	1140	1490	1810	2050	2220	2390	2620	2930	3330	3800	4340	4860	5280	5660	6100	6720	1.54	0.015
722000	260000	17	71	164	313	440	558	647	776	934	1130	1410	1630	1820	2030	2210	2460	2730	3040	3440	3870	4220	4510	4810	5120	5470	1.61	0.00472
539000	197000	21	79	117	140	156	194	241	265	299	340	400	455	515	555	589	614	651	710	801	893	984	1060	1120	1200	1320	1.11	0.014
601000	227000	14	33	63	127	221	357	471	584	745	952	1140	1320	1440	1590	1860	2120	2350	2590	2830	3120	3470	3790	4070	4280	4610	1.79	0.0191
568000	196000	14	35	78	116	148	186	229	278	337	446	578	725	842	957	1100	1270	1360	1460	1620	1790	1980	2160	2330	2490	2690	1.58	0.0264
723000	252000	27	87	140	184	270	404	487	559	678	835	961	1100	1320	1640	1950	2250	2640	2920	3290	3670	4030	4390	4700	5030	5460	1.58	0.0357
658000	234000	10	41	113	253	396	600	794	960	1060	1150	1300	1520	1730	2020	2400	2600	2800	3050	3280	3510	3790	4020	4300	4630	5150	1.74	0.0231
676000	221000	8	36	102	184	266	352	418	503	581	703	831	1020	1260	1480	1730	1940	2240	2570	2950	3380	3730	4090	4440	4750	5130	1.81	0.0136
666000	205000	15	70	139	195	256	335	412	544	678	812	952	1160	1460	1730	1970	2160	2500	2890	3230	3540	3800	4090	4490	4960	5390	1.67	0.0193
630000	114000	11	20	67	120	153	194	228	258	263	281	294	306	307	326	358	393	449	499	510	523	536	554	563	580	611	1.11	0.0445
764000	253000	17	80	211	383	583	777	938	1100	1280	1510	1730	1970	2230	2420	2600	2800	3030	3280	3520	3740	3950	4190	4390	4590	4830	1.54	0.024
691000	247000	21	87	150	216	333	436	569	806	1070	1380	1770	2100	2470	2930	3460	4050	4600	5150	5680	6270	7000	7810	8630	9400	10100	1.84	0.0322
591000	186000	6	12	33	106	230	325	401	509	627	748	905	1060	1230	1390	1600	1840	2160	2500	2790	3180	3550	3840	4120	4390	4620	2.04	0.0419
734000	267000	19	49	95	167	226	324	489	607	672	786	985	1150	1420	1660	1900	2130	2340	2590	2850	3120	3460	3820	4170	4530	4870	1.67	0.0157
528000	153000	11	72	186	294	412	537	657	829	974	1090	1220	1420	1620	1810	2040	2230	2490	2750	2980	3200	3480	3810	4130	4410	4710	1.6	0.0176
589000	146000	20	115	217	284	340	393	468	536	609	693	763	799	833	890	954	1010	1060	1110	1150	1190	1220	1260	1320	1400	1450	1.06	0.0346
736000	253000	22	94	187	274	372	468	581	725	911	1160	1440	1680	1940	2200	2410	2670	2950	3230	3530	3870	4260	4720	5230	5750	6220	1.59	0.0077
5e+05	116000	28	106	247	466	766	1140	1600	2100	2540	2910	3250	3640	4060	4360	4620	4900	5140	5340	5580	5770	5940	6140	6290	6460	6620	1.58	0.0492
506000	135000	24	72	113	151	181	265	355	469	617	825	995	1190	1340	1500	1640	1800	1910	2050	2190	2370	2560	2720	2860	3010	3180	1.5	0.0263
610000	185000	14	30	59	124	193	295	414	570	720	890	1070	1310	1640	1950	2260	2650	3070	3540	3940	4300	4750	5190	5640	6160	6650	1.94	0.0403
691000	205000	3	15	39	74	118	200	313	427	511	637	813	957	1080	1160	1230	1290	1370	1480	1590	1690	1830	1980	2100	2270	2470	1.93	0.0331
743000	252000	25	107	189	279	445	661	877	1080	1310	1560	1890	2210	2550	2890	3250	3630	4010	4430	4810	5240	5580	5910	6260	6720	7240	1.64	0.00294
617000	257000	1	13	42	51	84	197	273	317	454	618	804	1040	1330	1680	2140	2640	3090	3500	3800	4060	4410	4880	5330	5860	6420	2.48	0.0232
566000	127000	29	99	131	170	195	237	343	466	572	718	874	1060	1350	1720	2020	2230	2470	2720	2890	3020	3160	3360	3540	3740	3860	1.52	0.0634
746000	256000	22	80	175	289	479	808	1090	1340	1560	1710	1900	2120	2410	2770	3170	3460	3700	4000	4430	4900	5480	6000	6570	7140	7620	1.66	0.00897
750000	185000	14	44	55	95	124	132	151	169	205	242	291	346	429	511	572	642	695	728	783	844	909	969	1090	1200	1330	1.31	0.0283
524000	151000	14	42	71	121	218	316	442	598	770	954	1090	1240	1380	1480	1620	1780	1920	2050	2200	2350	2550	2720	2900	3110	3350	1.65	0.0175
618000	231000	10	23	54	98	178	229	277	384	546	669	870	1130	1450	1820	2070	2250	2450	2720	3080	3520	3980	4410	4770	5290	5930	1.98	0.0422
674000	262000	28	74	109	136	171	205	271	385	538	689	840	1010	1180	1360	1570	1860	2140	2480	2870	3270	3650	4060	4530	4920	5340	1.63	0.0979
615000	264000	28	133	252	352	420	553	720	898	1170	1480	1850	2260	2770	3320	3860	4390	4890	5360	5740	6020	6270	6530	6820	7020	7270	1.64	0.0234
555000	216000	11	29	56	147	265	401	565	722	811	876	939	994	1090	1240	1330	1430	1560	1690	1780	1880	2030	2190	2380	2560	2650	1.6	0.0468
542000	199000	15	36	68	84	99	107	129	144	173	234	287	339	373	399	445	519	600	709	782	864	953	1030	1220	1390	1470	1.33	0.0573
581000	188000	27	96	182	247	302	349	396	464	596	774	1050	1310	1620	1900	2260	2550	2810	3230	3660	4040	4380	4630	4940	5300	5750	1.58	0.0576
668000	261000	19	89	148	189	234	285	403	609	826	1050	1290	1480	1680	1890	2120	2330	2580	2860	3090	3520	4000	4450	4800	5170	5630	1.65	0.0299
675000	193000	7	18	23	27	30	36	63	93	136	161	175	193	226	291	353	404	453	544	643	719	788	856	968	1120	1430	1.62	0.137
726000	259000	24	81	129	167	239	326	438	549	678	875	1120	1400	1700	1970	2290	2470	2670	2920	3240	3560	3960	4370	4810	5210	5610	1.64	0.0353
628000	257000	29	108	196	256	363	436	494	604	720	890	1050	1140	1300	1520	1770	2060	2300	2530	2800	3060	3260	3520	3780	3980	4370	1.42	0.0143
555000	132000	7	14	21	37	41	42	80	165	239	286	304	362	460	565	608	654	748	833	867	888	945	1130	1270	1410	1500	1.75	0.102
677000	238000	13	56	163	289	395	448	503	619	810	984	1200	1370	1560	1780	2060	2380	2720	3090	3490	3930	4430	4840	5210	5650	6160	1.7	0.016
605000	130000	11	30	73	151	253	336	458	559	738	946	1150	1370	1500	1620	1730	1860	1990	2100	2200	2360	2500	2630	2720	2790	2900	1.68	0.0259
671000	212000	8	50	144	309	482	586	664	752	899	1180	1460	1810	2190	2500	2860	3220	3570	3940	4240	4630	5100	5530	5840	6150	6440	1.84	0.0193
619000	258000	23	54	77	83	88	153	288	391	492	711	1040	1280	1480	1720	1990	2270	2580	2970	3390	3820	4320	4730	5060	5280	5650	1.83	0.161
661000	196000	3	17	63	140	241	350	444	597	757	881	1050	1240	1400	1480	1560	1640	1670	1700	1760	1800	1880	1970	2060	2190	2280	1.83	0.103
723000	80200	12	55	127	252	387	571	785	979	1140	1240	1390	1500	1600	1730	1870	1980	2100	2180	2220	2240	2280	2320	2360	2390	2420	1.48	0.0704
556000	156000	5	18	75	100	132	189	318	485	642	807	1030	1210	1370	1560	1740	1950	2150	2350	2520	2730	3010	3360	3710	4140	4630	1.99	0.0178
579000	195000	16	29	39	116	196	269	337	427	543	678	867	1130	1400	1630	1810	1980	2160	2390	2670	2940	3260	3540	3840	4120	4390	1.81	0.0535
615000	174000	16	50	123	173	234	336	431	522	700	1010	1350	1640	1870	2090	2340	2640	3010	3290	3590	3900	4240	4510	4770	5030	5280	1.76	0.0208
711000	98300	3	17	53	111	165	204	326	510	629	781	949	1220	1550	1900	2370	2820	3180	3480	3760	4010	4240	4470	4630	4790	4930	2.19	0.0135
539000	166000	27	99	146	189	248	293	319	391	497	578	628	691	891	1060	1220	1340	1470	1660	1870	2040	2190	2380	2740	3110	3410	1.35	0.0362
707000	237000	12	47	116	258	398	546	758	967	1120	1280	1470	1700	2010	2320	2700	3080	3500	3930	4270	4560	4840	5120	5420	5830	6270	1.8	0.00704
505000	121000	28	120	253	371	495	643	793	921	1130	1380	1680	2060	2460	2890	3280	3620	3950	4280	4660	4980	5280	5630	5980	6300	6590	1.56	0.00718
611000	174000	2	16	51	101	153	214	308	451	624	798	940	1130	1290	1550	1920	2320	2670	2980	3280	3590	3920	4300	4620	4940	5210	2.23	0.00552
613000	177000	19	75	228	410	559	670	893	1160	1360	1600	1920	2240	2540	2770	2960	3180	3430	3660	3920	4210	4570	4970	5290	5560	5900	1.59	0.0144
607000	178000	11	40	80	172	287	387	523	685	871	1050	1170	1300	1420	1600	1830	1960	2200	2570	2900	3220	3580	3890	4180	4500	4800	1.76	0.00653
660000	251000	22	72	89	144	227	312	412	592	834	1070	1310	1500	1830	2200	2630	2970	3230	3530	4000	4510	5090	5650	6170	6690	7260	1.79	0.0548
651000	235000	10	39	70	122	171	258	362	449	530	732	1040	1280	1480	1830	2230	2530	2840	3190	3510	3790	4050	4390	4750	5190	5640	1.92	0.0291
679000	248000	22	125	285	466	622	833	1140	1510	1850	2180	2610	3170	3730	4210	4710	5130	5570	6070	6630	7310	7950	8550	9150	9710	10300	1.72	0.00375
703000	262000	14	48	114	157	185	256	387	563	776	1030	1240	1460	1750	1960	2160	2490	2810	3060	3400	3770	4090	4380	4740	5140	5500	1.8	0.0252
635000	267000	26	69	97	118	137	175	220	271	337	448	573	673	790	882	945	990	1090	1260	1440	1550	1620	1670	1750	1850	2020	1.34	0.0428
614000	249000	29	84	112	154	180	225	284	336	395	423	476	531	616	796	1030	1250	1400	1550	1760	2020	2230	2450	2740	3060	3480	1.38	0.0832
675000	246000	25	69	130	161	193	309	432	528	647	808	1160	1650	2070	2510	3010	3590	4120	4710	5340	5770	6220	6900	7680	8310	8920	1.85	0.107
497000	115000	29	136	324	515	703	937	1220	1560	1900	2300	2690	3070	3440	3720	4000	4290	4570	4860	5120	5290	5470	5700	5910	6050	6280	1.51	0.0197
582000	194000	11	28	41	114	193	321	429	536	622	700	848	1010	1180	1400	1690	2020	2360	2720	3010	3240	3440	3710	4010	4380	4810	1.87	0.0322
616000	271000	24	98	200	274	359	445	499	527	562	636	721	869	1040	1180	1340	1580	1860	2160	2490	2860	3230	3570	3820	4030	4280	1.41	0.0448
641000	174000	10	32	42	48	58	62	76	118	134	135	136	150	165	193	233	301	372	449	523	597	743	893	998	1160	1350	1.35	0.151
507000	146000	2	17	70	160	248	334	491	569	638	772	841	958	1160	1320	1440	1590	1760	1950	2160	2390	2580	2800	2940	3030	3120	1.95	0.0713
755000	247000	7	22	41	76	129	199	285	386	552	720	902	1110	1310	1600	1930	2270	2640	3030	3480	3890	4290	4630	5030	5460	5870	2.1	0.0413
666000	259000	25	116	247	421	593	773	913	1060	1220	1360	1550	1740	2000	2310	2650	2960	3330	3730	4150	4480	4800	5090	5380	5750	6110	1.5	0.00821
576000	110000	23	80	143	217	267	338	412	457	545	616	696	770	835	915	1040	1160	1340	1540	1730	1950	2140	2320	2560	2830	3060	1.34	0.0161
617000	183000	8	29	73	121	193	331	503	670	848	1060	1380	1630	1920	2260	2620	2950	3240	3520	3840	4100	4390	4700	5060	5370	5710	1.99	0.0137
537000	153000	18	122	302	525	745	992	1240	1540	1890	2220	2550	2920	3280	3610	3920	4180	4460	4700	4950	5190	5400	5660	5960	6180	6400	1.58	0.0359
566000	118000	25	64	100	170	262	311	337	367	432	546	668	804	938	1040	1150	1300	1510	1730	1910	2100	2260	2460	2660	2850	3040	1.42	0.0243
717000	253000	4	9	23	61	95	175	258	357	451	521	651	787	951	1150	1500	1770	2010	2300	2610	2950	3280	3620	3890	4210	4600	2.2	0.0381
693000	226000	14	46	72	110	149	226	341	415	529	688	911	1160	1430	1690	1980	2260	2440	2640	2920	3220	3640	4040	4420	4850	5280	1.82	0.0471
616000	240000	9	58	102	135	196	261	317	394	486	564	647	791	974	1220	1410	1540	1620	1710	1790	1910	2110	2350	2610	2770	3080	1.6	0.0129
673000	221000	7	32	56	112	224	333	414	522	625	773	899	1070	1290	1500	1790	2110	2430	2730	3060	3340	3610	4030	4510	4930	5310	1.93	0.00826
642000	245000	13	97	199	258	327	441	571	769	1010	1310	1630	1950	2310	2670	3060	3510	4050	4580	5090	5490	5880	6250	6660	7040	7460	1.79	0.0208
614000	178000	28	122	252	428	647	884	1100	1280	1520	1810	2110	2350	2590	2850	3080	3270	3480	3710	4020	4320	4720	5100	5390	5680	6000	1.48	0.00932
653000	248000	15	54	138	205	300	409	555	664	846	1180	1460	1780	2080	2350	2580	2900	3220	3640	4200	4730	5240	5590	5890	6240	6730	1.8	0.00883
673000	194000	1	7	31	58	88	122	153	169	195	236	271	325	356	387	408	431	461	530	677	910	1130	1340	1520	1710	1900	1.93	0.0716
678000	251000	22	61	159	303	499	708	968	1220	1510	1850	2300	2730	3170	3670	4190	4760	5330	5710	6140	6640	7240	7900	8520	9110	9720	1.83	0.00784
663000	235000	11	33	64	92	118	172	249	308	432	567	700	908	1230	1550	1870	2140	2380	2670	3010	3360	3710	4060	4500	4930	5300	1.92	0.0764
569000	118000	5	5	5	5	34	101	185	256	313	391	476	595	689	765	820	904	1030	1190	1340	1490	1680	1910	2170	2430	2750	2.26	0.368
632000	232000	2	14	19	44	79	149	248	370	485	622	821	977	1160	1360	1600	1940	2290	2710	3190	3590	4030	4480	4920	5400	5970	2.39	0.0315
605000	161000	8	19	29	43	53	61	69	78	94	117	147	163	170	198	233	311	397	472	550	628	720	782	841	940	1070	1.44	0.112
628000	213000	2	14	39	78	136	245	388	504	622	735	900	1050	1210	1380	1580	1790	2060	2240	2410	2570	2830	3090	3330	3590	3840	2.14	0.021
719000	142000	14	43	96	148	190	205	213	220	236	251	260	273	304	364	422	531	650	732	758	813	888	948	974	1010	1040	1.15	0.0423
579000	181000	21	96	169	217	291	393	562	825	1140	1390	1690	1940	2190	2440	2740	2990	3260	3510	3800	4140	4420	4700	4920	5190	5560	1.64	0.0171
571000	105000	28	99	174	265	378	448	542	573	586	607	661	753	847	926	1050	1150	1230	1330	1430	1530	1610	1680	1760	1860	1970	1.13	0.0116
546000	169000	16	30	33	39	90	118	154	221	294	406	534	668	776	870	1000	1130	1290	1440	1590	1770	2010	2310	2640	2790	2960	1.74	0.129
575000	134000	10	28	52	75	95	118	143	181	240	312	377	438	492	514	539	562	602	660	755	879	1040	1140	1200	1250	1320	1.43	0.0155
498000	118000	28	109	233	421	698	1050	1370	1710	2040	2430	2820	3160	3480	3820	4290	4650	5030	5410	5710	5900	6150	6350	6550	6740	6860	1.6	0.0212
504000	132000	18	99	251	382	485	578	676	765	841	894	966	1050	1150	1270	1440	1620	1790	1940	2170	2380	2600	2780	2950	3150	3420	1.32	0.0339
585000	214000	9	29	64	93	148	247	338	441	611	838	1090	1330	1550	1740	2010	2370	2720	3000	3250	3550	3900	4240	4570	4850	5090	1.96	0.027
603000	128000	25	83	191	308	440	560	669	796	944	1190	1370	1530	1790	2040	2170	2330	2480	2650	2780	2900	3010	3080	3150	3230	3340	1.41	0.00973
556000	159000	7	25	76	135	189	257	363	461	564	711	836	980	1130	1320	1540	1810	2090	2390	2600	2850	3110	3320	3560	3810	4000	1.85	0.00408
732000	266000	16	62	126	211	284	353	463	573	737	891	1000	1120	1280	1530	1820	2060	2300	2570	2840	3120	3420	3770	4150	4440	4770	1.63	0.00693
651000	209000	4	11	23	46	91	140	232	330	441	551	709	854	1020	1200	1420	1630	1790	1920	2040	2190	2350	2500	2640	2780	2940	2.09	0.0413
618000	188000	6	47	92	132	195	264	354	442	509	593	707	896	1110	1330	1630	1850	2130	2370	2690	3050	3420	3760	4170	4610	5100	1.85	0.0231
552000	184000	10	12	23	52	113	183	317	397	466	524	611	733	848	972	1140	1290	1360	1440	1540	1650	1750	1870	2010	2220	2430	1.82	0.0802
646000	251000	22	95	191	312	433	580	818	1090	1300	1450	1610	1750	1920	2130	2430	2770	3030	3340	3670	4030	4390	4740	5030	5440	5950	1.56	0.00329
676000	239000	23	80	150	230	311	394	488	633	840	1030	1260	1430	1570	1710	2000	2340	2820	3210	3420	3820	4380	4960	5450	5960	6530	1.63	0.0215
728000	254000	24	107	216	314	382	499	608	737	890	1050	1220	1410	1610	1890	2110	2330	2630	2960	3300	3730	4110	4400	4760	5170	5550	1.51	0.0111
585000	110000	15	47	69	89	115	141	155	164	178	254	370	484	659	859	1120	1280	1420	1590	1780	1980	2250	2510	2770	3000	3200	1.64	0.162
639000	242000	14	27	67	140	187	290	455	733	1020	1370	1700	2060	2460	2880	3300	3680	4060	4570	5080	5490	5910	6230	6550	6960	7390	2.04	0.0557
711000	240000	9	18	51	99	142	210	306	483	611	761	967	1160	1350	1580	1830	2110	2430	2730	3010	3310	3570	3910	4370	4820	5260	1.99	0.033
655000	248000	21	86	182	285	432	555	661	815	999	1210	1470	1640	1830	2050	2370	2730	3150	3670	4070	4430	4760	5200	5810	6360	6940	1.63	0.00662
561000	213000	13	46	78	97	129	184	270	388	449	502	598	714	782	847	898	953	1110	1370	1630	1930	2280	2660	2990	3320	3580	1.61	0.0439
619000	236000	28	113	186	233	265	366	451	513	593	712	819	1000	1250	1490	1630	1790	1980	2180	2460	2820	3150	3490	3860	4270	4710	1.43	0.0368
671000	257000	15	60	90	106	172	237	326	414	528	712	969	1410	1850	2190	2480	2810	3140	3600	4130	4690	5070	5430	5900	6380	6800	1.9	0.0895
599000	214000	3	14	67	91	122	197	248	323	395	491	607	765	961	1130	1280	1450	1680	1980	2300	2660	2960	3330	3730	4210	4630	2.06	0.0185
585000	189000	25	86	131	177	231	285	363	453	598	794	999	1200	1440	1680	1930	2150	2430	2720	3050	3370	3730	4090	4480	4940	5380	1.6	0.0495
597000	191000	7	28	65	107	194	288	364	439	572	678	815	995	1200	1400	1620	1910	2320	2660	3020	3430	3980	4550	5030	5520	6040	1.96	0.0173
679000	243000	21	80	164	226	276	320	449	626	859	1170	1580	2030	2460	2790	3160	3560	4120	4830	5720	6560	7240	7770	8440	9230	9910	1.85	0.0655
665000	260000	28	105	179	275	411	536	699	875	1090	1360	1630	1860	2040	2300	2620	2940	3210	3570	3940	4270	4540	4860	5220	5680	6030	1.56	0.00373
619000	206000	21	78	143	185	240	344	481	624	768	923	1070	1250	1450	1660	1900	2170	2410	2690	3000	3320	3610	3930	4270	4630	5030	1.59	0.0153
718000	106000	7	11	14	22	48	90	148	202	353	544	698	836	998	1180	1360	1570	1830	2080	2340	2590	2820	3070	3390	3750	4130	2.21	0.195
623000	218000	3	29	53	78	116	178	256	343	453	579	718	877	1050	1250	1450	1630	1890	2220	2520	2810	3090	3510	3930	4330	4690	2.05	0.0171
580000	217000	7	16	42	53	69	79	119	223	357	488	587	718	857	993	1220	1480	1730	1950	2190	2400	2610	2880	3200	3510	3900	2.02	0.107
719000	229000	23	71	108	155	215	290	409	521	666	867	1130	1400	1640	1850	2020	2200	2320	2430	2550	2740	2980	3190	3410	3610	3850	1.57	0.0271
708000	247000	6	20	69	118	171	218	297	451	601	700	793	932	1120	1360	1600	1810	2090	2340	2670	2990	3220	3450	3750	4060	4470	1.94	0.00821
650000	225000	12	44	143	219	304	459	609	731	822	915	1010	1100	1240	1430	1620	1880	2170	2500	2760	2990	3220	3500	3820	4240	4700	1.64	0.0125
720000	223000	20	63	75	90	111	180	227	293	391	549	695	783	891	1020	1170	1300	1460	1640	1810	1980	2200	2420	2690	2990	3290	1.56	0.0702
741000	270000	6	29	91	153	273	396	512	638	839	1030	1190	1390	1600	1760	1900	2060	2240	2410	2570	2770	2930	3110	3320	3650	4020	1.82	0.0219
640000	105000	9	21	24	24	33	41	92	132	145	165	179	186	189	189	190	190	200	205	208	208	208	208	208	208	210	1.02	0.0796
751000	230000	15	66	142	224	318	412	501	606	694	785	893	988	1080	1180	1290	1370	1440	1520	1600	1670	1740	1800	1870	1970	2050	1.33	0.0193
644000	213000	3	15	31	46	67	129	203	271	372	539	633	709	823	994	1150	1340	1520	1730	1940	2190	2430	2670	2900	3190	3440	2.1	0.0215
698000	266000	13	67	147	183	252	332	456	600	806	1050	1370	1700	2000	2350	2650	2880	3110	3370	3590	3880	4130	4330	4500	4730	4940	1.74	0.0193
728000	243000	7	36	64	96	139	193	249	352	531	702	867	1040	1260	1460	1640	1840	2070	2300	2580	2840	3110	3300	3470	3710	3980	1.88	0.0223
631000	116000	10	55	97	113	143	177	206	231	250	274	317	402	451	474	487	496	510	511	519	544	593	650	704	752	779	1.1	0.0237
732000	266000	23	91	152	197	280	362	472	600	673	820	992	1210	1370	1630	1840	2070	2280	2540	2800	3090	3420	3810	4130	4470	4830	1.53	0.0178
570000	211000	12	42	68	100	155	208	286	354	433	551	700	816	890	997	1150	1280	1420	1610	1760	1890	2040	2200	2290	2410	2570	1.6	0.0105
720000	230000	14	69	144	234	326	450	604	762	934	1050	1140	1220	1310	1470	1720	1930	2160	2330	2450	2550	2710	2900	3140	3410	3790	1.52	0.00874
685000	245000	26	83	218	409	587	764	1070	1440	1800	2160	2630	3130	3600	4100	4690	5360	6000	6630	7310	8020	8610	9220	9780	10300	10800	1.79	0.00406
538000	153000	27	136	325	595	868	1170	1480	1730	1990	2270	2620	3000	3320	3640	3920	4120	4360	4710	5030	5300	5530	5710	5880	6100	6360	1.48	0.0309
685000	253000	16	70	184	371	576	851	1100	1360	1620	1940	2320	2750	3230	3650	4040	4490	5030	5630	6180	6880	7580	8180	8810	9370	9970	1.83	0.00447
601000	198000	22	93	192	351	566	898	1270	1620	1920	2210	2510	2780	3090	3460	3870	4240	4580	4950	5300	5690	6090	6520	6850	7140	7490	1.67	0.0155
722000	115000	24	115	249	443	641	800	916	1020	1100	1200	1290	1360	1430	1510	1630	1720	1800	1880	1970	2070	2200	2280	2350	2510	2700	1.19	0.0531
660000	271000	3	31	80	167	274	390	499	574	651	717	829	935	1010	1060	1140	1230	1370	1510	1600	1660	1700	1800	1950	2090	2260	1.68	0.0912
614000	203000	7	23	59	91	137	205	264	364	494	589	703	849	1100	1380	1690	1950	2270	2580	2870	3200	3550	3970	4400	4910	5510	1.99	0.0305
574000	105000	6	32	40	77	133	223	334	423	476	545	696	807	939	1040	1130	1190	1300	1460	1600	1710	1790	1950	2090	2240	2380	1.73	0.0173
598000	227000	20	86	212	334	460	571	679	780	930	1080	1170	1260	1350	1420	1530	1690	1890	2090	2360	2610	2840	3130	3460	3830	4290	1.39	0.0182
662000	262000	23	67	133	218	334	446	546	727	920	1090	1270	1480	1790	2090	2350	2600	2870	3200	3510	3810	4160	4510	4830	5150	5440	1.63	0.00702
679000	198000	1	1	2	2	3	3	10	27	40	123	201	275	312	358	433	563	732	836	937	1100	1280	1430	1560	1680	1790	2.83	0.782
695000	257000	16	47	79	104	129	190	334	491	634	732	860	1090	1350	1620	2050	2550	3080	3550	3910	4400	4980	5600	6160	6630	7150	1.91	0.1
616000	256000	15	57	81	93	155	211	270	340	444	638	880	1110	1300	1480	1700	1930	2210	2580	2920	3370	3940	4530	5030	5560	6030	1.81	0.0875
717000	232000	25	95	175	239	300	376	520	715	928	1170	1370	1560	1690	1840	2000	2250	2480	2710	2890	3090	3360	3650	3830	3990	4220	1.49	0.00859
602000	248000	1	12	48	70	82	96	117	165	234	279	426	637	785	943	1120	1280	1450	1650	1830	1930	2110	2320	2500	2640	2820	2.19	0.0589
673000	209000	6	18	29	55	90	125	236	379	511	636	758	918	1220	1480	1710	1960	2360	2860	3300	3790	4310	4710	5090	5460	5770	2.19	0.0775
588000	147000	28	106	209	293	381	467	536	612	686	744	779	808	843	883	929	998	1060	1120	1160	1200	1240	1260	1290	1360	1450	1.01	0.0273
692000	236000	27	110	204	281	356	467	602	788	995	1230	1560	1920	2250	2570	2940	3300	3630	4070	4480	4950	5410	5860	6460	7250	7890	1.64	0.0219
703000	235000	14	81	140	220	337	485	676	864	1080	1380	1710	1960	2280	2610	2950	3310	3630	3950	4390	4860	5320	5870	6390	7000	7520	1.79	0.00461
739000	247000	18	66	119	169	242	342	511	695	874	1050	1290	1480	1680	1920	2210	2490	2830	3200	3530	3780	4080	4450	4810	5160	5570	1.7	0.0134
509000	150000	18	29	48	70	93	144	233	288	327	397	460	534	630	786	955	1070	1160	1340	1580	1800	2020	2190	2320	2490	2620	1.62	0.0726
676000	251000	18	63	216	376	472	616	844	1120	1430	1770	2080	2470	2880	3280	3680	4110	4540	5020	5580	6350	7000	7530	8150	8740	9370	1.8	0.00568
655000	272000	13	47	68	84	96	116	153	185	219	310	399	447	522	640	740	867	967	1050	1130	1190	1260	1390	1560	1760	1910	1.46	0.0562
567000	116000	17	58	77	105	163	230	299	363	414	441	458	501	555	641	782	950	1070	1220	1390	1640	1920	2130	2340	2520	2700	1.44	0.0424
602000	206000	2	23	72	182	344	478	612	775	973	1190	1400	1640	1860	2130	2470	2830	3230	3580	3990	4430	4880	5360	5890	6390	6880	2.17	0.0464
605000	224000	7	20	49	113	176	276	348	442	532	663	925	1290	1730	2120	2540	2880	3270	3650	3960	4230	4580	4910	5230	5540	5920	2.1	0.0345
671000	247000	23	69	122	224	326	445	609	761	958	1250	1540	1740	1930	2230	2480	2860	3270	3710	4110	4570	5070	5680	6260	6900	7600	1.72	0.0155
665000	149000	5	9	12	35	45	46	59	68	69	101	126	132	146	146	157	165	174	191	197	202	210	211	212	218	219	1.19	0.0271
608000	262000	9	78	220	374	535	650	801	998	1290	1620	1960	2360	2860	3320	3740	4130	4460	4800	5110	5450	5710	5850	5980	6120	6300	1.79	0.0316
675000	222000	6	50	113	159	225	297	412	553	703	846	1000	1120	1230	1390	1620	1920	2230	2570	3000	3440	3810	4140	4490	4830	5240	1.84	0.0156
629000	239000	24	69	91	144	231	304	400	536	729	963	1200	1410	1640	1860	2070	2240	2480	2760	3030	3390	3760	4180	4620	5040	5520	1.67	0.0384
561000	122000	24	81	189	326	478	630	769	887	1020	1120	1230	1310	1400	1530	1670	1850	2010	2260	2520	2710	2900	3070	3190	3320	3440	1.37	0.014
766000	257000	16	50	130	242	361	463	577	717	863	1030	1210	1390	1560	1720	1950	2190	2450	2680	2860	3030	3220	3470	3650	3820	4020	1.6	0.00515
639000	165000	11	21	35	46	69	81	83	85	98	131	214	278	347	414	505	600	677	799	933	1060	1240	1400	1490	1570	1650	1.6	0.168
636000	215000	6	24	44	65	96	141	206	270	401	509	625	766	943	1100	1290	1490	1720	1940	2150	2340	2520	2670	2870	3100	3350	1.92	0.0311
757000	258000	13	64	130	202	345	513	737	999	1260	1560	1900	2180	2460	2710	3000	3270	3530	3860	4250	4700	5110	5520	5990	6530	7070	1.81	0.00646
540000	154000	19	84	228	432	681	1050	1450	1890	2250	2600	2880	3070	3290	3570	3870	4130	4420	4730	5070	5320	5620	5880	6100	6370	6590	1.64	0.0481
706000	256000	10	42	68	124	174	209	272	364	464	538	634	726	840	1010	1230	1430	1710	2040	2370	2640	2830	3130	3590	4150	4670	1.75	0.0361
682000	239000	6	33	101	212	352	531	749	998	1160	1330	1560	1750	2030	2460	2950	3380	3810	4270	4750	5330	6010	6640	7260	7880	8420	2.03	0.00969
666000	259000	28	81	179	315	492	732	955	1100	1200	1300	1430	1590	1830	2190	2610	2940	3200	3510	3860	4240	4610	4890	5250	5570	6000	1.55	0.00825
652000	239000	21	68	132	189	257	354	489	629	826	1010	1170	1290	1510	1810	2170	2520	2910	3370	3790	4170	4550	4970	5420	5930	6440	1.7	0.0255
587000	117000	10	46	126	212	280	344	425	571	835	1130	1290	1380	1540	1730	1910	2110	2300	2530	2780	3020	3190	3330	3470	3670	3870	1.69	0.0107
584000	106000	20	73	154	213	266	287	299	332	381	422	506	583	658	759	846	940	1040	1170	1270	1380	1530	1630	1770	1970	2160	1.24	0.0248
619000	222000	7	27	56	87	143	222	278	348	436	545	684	956	1190	1360	1570	1830	2060	2330	2610	2890	3250	3640	4060	4540	5030	1.95	0.0248
579000	116000	2	27	88	125	154	198	240	334	424	459	554	727	883	982	1030	1080	1180	1310	1480	1630	1790	1900	2000	2130	2270	1.8	0.0554
612000	232000	22	54	76	135	230	344	503	667	772	964	1230	1500	1750	2010	2290	2590	2940	3330	3680	3990	4370	4680	4960	5250	5570	1.76	0.0373
557000	174000	8	10	18	39	82	144	219	300	419	511	647	727	860	973	1110	1280	1500	1690	1860	2090	2360	2600	2790	3010	3270	2.02	0.0958
721000	258000	24	116	256	418	548	634	740	855	1000	1150	1310	1560	1860	2160	2410	2640	2960	3280	3620	3990	4310	4620	4920	5210	5460	1.47	0.0126
616000	178000	24	91	175	319	516	759	1030	1260	1460	1710	1940	2140	2370	2640	2900	3170	3490	3810	4080	4340	4640	4930	5250	5560	5850	1.57	0.00941
611000	266000	19	95	298	584	923	1320	1670	2090	2530	2850	3110	3390	3680	4020	4340	4590	4820	5010	5230	5500	5640	5780	5970	6170	6260	1.58	0.0773
683000	167000	5	5	5	5	5	5	5	5	5	5	6	10	11	32	52	93	110	112	118	124	126	148	159	164	168	1.36	0.907
654000	235000	9	55	112	199	338	471	620	796	968	1200	1450	1650	1830	2010	2230	2500	2890	3270	3580	3870	4190	4540	4950	5320	5670	1.8	0.00432
603000	184000	14	66	119	162	216	267	394	528	648	768	909	1050	1240	1460	1720	1990	2190	2410	2610	2890	3190	3490	3840	4250	4740	1.65	0.0162
748000	244000	15	60	123	235	339	451	551	661	785	949	1090	1240	1450	1660	1900	2130	2400	2610	2790	2960	3100	3340	3670	4120	4610	1.6	0.00222
503000	139000	16	38	52	84	183	278	374	444	536	597	688	818	1040	1310	1550	1720	1810	2000	2220	2400	2570	2700	2840	2960	3090	1.67	0.0358
637000	238000	15	50	138	277	483	734	969	1190	1420	1630	1840	2020	2170	2320	2590	2920	3330	3830	4270	4680	5080	5510	5890	6360	6900	1.74	0.0195
511000	141000	22	84	165	222	251	296	386	521	667	782	902	1040	1200	1340	1500	1700	1880	2080	2300	2480	2610	2760	2900	3060	3190	1.43	0.0118
715000	112000	16	47	65	108	182	271	359	501	653	757	880	991	1120	1260	1370	1520	1730	1920	2070	2240	2430	2650	2930	3250	3640	1.63	0.0189
753000	241000	3	25	79	105	152	221	267	344	413	510	575	647	767	927	1180	1420	1690	1880	2040	2250	2520	2740	2910	3050	3290	1.9	0.0221
694000	273000	9	46	109	162	189	210	240	309	435	522	612	742	843	934	1080	1190	1330	1570	1820	2050	2250	2430	2730	3100	3510	1.61	0.0288
717000	97600	16	113	283	524	854	1140	1360	1590	1870	2150	2420	2720	3000	3260	3500	3670	3830	3990	4290	4510	4640	4740	4880	5040	5170	1.52	0.068
696000	264000	22	63	132	266	418	607	942	1310	1600	1790	1950	2180	2370	2570	2880	3110	3220	3390	3600	3800	4000	4210	4510	4860	5270	1.61	0.0311
619000	263000	27	120	222	256	277	347	465	616	801	980	1100	1190	1320	1580	1940	2330	2720	3220	3750	4280	4800	5260	5740	6290	6860	1.56	0.0634
555000	163000	16	42	67	103	161	248	367	449	535	657	764	926	1070	1250	1440	1700	1950	2220	2430	2660	2890	3150	3390	3670	3940	1.7	0.0295
588000	232000	22	75	131	175	210	239	254	271	298	353	407	467	542	593	678	807	930	1060	1210	1310	1440	1570	1770	2020	2290	1.23	0.0493
599000	229000	14	62	130	201	291	417	534	624	741	866	985	1120	1290	1410	1570	1750	1920	2070	2250	2530	2940	3380	3790	4050	4300	1.57	0.00519
682000	228000	21	103	230	302	357	428	548	743	990	1160	1340	1510	1700	1900	2140	2310	2550	2790	2970	3220	3620	4040	4400	4750	5250	1.5	0.0106
555000	154000	15	37	71	162	263	392	494	588	684	827	990	1160	1380	1580	1780	2020	2300	2670	3080	3510	3970	4310	4660	4970	5290	1.77	0.019
595000	227000	7	44	137	261	407	550	624	695	773	890	1000	1060	1170	1310	1540	1750	1900	2020	2080	2240	2460	2700	3120	3580	3970	1.61	0.0507
703000	272000	8	18	29	50	85	148	218	284	339	400	506	665	840	1030	1230	1430	1590	1850	2140	2450	2820	3120	3400	3750	4160	1.98	0.0752
509000	141000	5	10	51	172	293	413	530	719	904	1090	1260	1420	1580	1740	1900	2030	2180	2330	2450	2610	2750	2880	3000	3120	3230	1.93	0.11
591000	141000	12	39	81	107	117	119	122	131	136	144	166	220	272	323	415	498	581	645	680	731	767	836	910	1040	1190	1.23	0.0885
611000	228000	23	88	161	238	379	554	774	1070	1360	1660	1970	2180	2400	2710	3040	3380	3640	3920	4220	4530	4830	5170	5470	5750	6040	1.65	0.00884
620000	170000	13	71	167	248	345	451	555	654	745	835	1030	1200	1330	1480	1630	1790	1970	2160	2310	2450	2640	2830	3120	3410	3690	1.5	0.0106
7e+05	255000	12	45	73	114	155	190	270	385	507	597	762	976	1200	1460	1710	1960	2360	2720	3130	3570	3970	4350	4790	5340	5950	1.86	0.0638
696000	233000	11	76	196	293	378	478	595	747	982	1270	1610	1940	2310	2690	3070	3440	3750	4150	4560	5010	5470	5900	6310	6720	7150	1.79	0.0136
578000	178000	20	56	81	131	189	329	473	675	838	977	1210	1460	1740	2070	2320	2580	2900	3260	3580	3800	4080	4350	4610	4870	5180	1.75	0.0362
749000	265000	15	62	144	238	331	391	471	547	627	725	894	1090	1220	1350	1580	1830	2100	2410	2670	2860	3060	3290	3570	3960	4380	1.57	0.0115
592000	246000	18	51	106	192	292	393	484	574	664	740	874	992	1110	1180	1230	1290	1370	1460	1560	1680	1770	1850	1960	2060	2220	1.37	0.0126
736000	253000	28	98	192	281	363	445	550	713	851	1060	1280	1530	1810	2070	2370	2650	2910	3200	3530	3860	4320	4780	5280	5800	6240	1.55	0.0161
655000	231000	13	33	68	130	205	306	477	637	811	1010	1150	1290	1540	1800	2080	2330	2600	2900	3190	3470	3740	4030	4380	4810	5280	1.84	0.0179
524000	173000	15	19	19	26	54	78	107	132	173	217	275	370	438	493	561	639	740	861	1020	1080	1130	1180	1240	1330	1510	1.63	0.148
746000	255000	26	124	299	482	661	856	1120	1360	1560	1730	1980	2350	2700	3060	3320	3560	3830	4130	4500	4940	5440	5960	6520	7120	7690	1.53	0.00779
642000	257000	25	55	74	104	125	137	161	255	308	379	512	669	762	870	1040	1210	1530	1760	2000	2240	2530	2850	3230	3690	4150	1.59	0.148
689000	237000	28	119	212	287	384	474	576	834	1150	1410	1620	1850	2200	2670	3150	3530	3860	4250	4780	5350	5860	6300	6780	7280	7850	1.64	0.0234
615000	182000	17	99	193	296	412	555	754	941	1190	1450	1740	2020	2320	2610	2980	3340	3590	3810	4110	4440	4760	5100	5420	5750	6100	1.65	0.00467
563000	193000	13	25	42	77	149	227	306	358	424	519	575	647	744	838	974	1150	1310	1480	1650	1830	1980	2120	2290	2560	2780	1.66	0.0301
508000	142000	7	24	62	133	229	360	528	721	909	1110	1300	1510	1730	1870	2040	2160	2290	2410	2510	2630	2770	2910	3000	3130	3240	1.83	0.0481
690000	255000	28	77	165	277	395	492	635	785	929	1160	1450	1840	2220	2570	2850	3170	3520	3870	4250	4660	5140	5740	6350	7020	7880	1.66	0.0167
716000	90200	21	45	104	153	226	295	391	482	635	819	1030	1230	1450	1700	1960	2210	2520	2810	3030	3210	3440	3720	3990	4300	4590	1.68	0.027
579000	181000	28	110	193	264	354	484	685	896	1170	1460	1670	1940	2220	2460	2710	3030	3320	3590	3870	4110	4320	4610	4910	5260	5610	1.55	0.00846
647000	179000	15	46	91	144	208	247	274	285	306	337	351	368	388	397	409	433	451	486	548	605	645	721	821	903	951	1.04	0.0291
656000	229000	16	41	80	127	220	305	412	519	619	744	902	1080	1330	1610	1850	2130	2470	2830	3130	3430	3780	4090	4380	4660	4970	1.77	0.0252
732000	269000	17	26	54	90	138	276	482	621	724	840	985	1160	1320	1480	1730	1980	2260	2450	2650	3000	3390	3840	4320	4710	5110	1.83	0.0595
588000	222000	19	58	161	270	350	445	623	934	1190	1390	1560	1770	2000	2270	2550	2740	2930	3110	3310	3490	3660	3830	4100	4490	4900	1.61	0.0111
764000	257000	24	84	157	266	447	694	859	1020	1150	1380	1670	1940	2240	2470	2700	2880	3110	3350	3550	3760	3950	4190	4400	4590	4790	1.55	0.00912
581000	188000	24	87	175	244	303	350	395	472	617	794	1050	1310	1600	1890	2240	2560	2810	3220	3670	4050	4390	4640	4970	5310	5750	1.61	0.0491
571000	153000	19	26	36	64	77	99	137	140	144	163	190	242	297	319	358	406	453	519	611	734	872	1020	1180	1330	1490	1.33	0.105
661000	146000	14	18	43	74	84	86	86	95	113	133	134	140	147	150	150	161	172	201	228	250	278	297	315	333	362	0.906	0.0253
724000	231000	4	8	16	41	76	112	181	257	357	471	580	678	805	952	1100	1310	1540	1770	1950	2150	2440	2750	3070	3430	3790	2.18	0.0579
677000	255000	11	59	171	281	410	499	579	644	843	1090	1400	1750	2140	2510	3000	3460	3910	4380	4920	5590	6200	6810	7330	8020	8680	1.87	0.021
673000	196000	21	45	69	90	121	154	222	289	332	366	396	419	457	512	588	680	798	938	1080	1250	1460	1650	1820	1970	2230	1.37	0.0553
603000	190000	5	9	69	146	204	303	393	498	613	748	912	1100	1280	1570	1870	2100	2400	2750	3140	3560	4030	4530	5110	5620	6160	2.1	0.0444
559000	150000	3	9	17	44	90	174	273	405	602	865	1140	1380	1590	1820	2150	2510	2900	3160	3310	3440	3650	3790	3960	4120	4280	2.35	0.0822
504000	134000	9	29	75	135	236	351	518	642	762	901	1030	1180	1330	1450	1610	1710	1820	1980	2210	2350	2470	2620	2730	2890	3210	1.71	0.0205
676000	261000	22	51	111	166	250	356	453	522	642	853	1100	1250	1390	1630	1890	2180	2380	2560	2850	3220	3670	4140	4500	4950	5330	1.66	0.0225
607000	168000	6	24	46	65	91	141	177	212	267	326	397	452	505	571	625	664	726	799	855	939	1050	1220	1380	1500	1610	1.58	0.00467
694000	207000	12	40	82	153	246	345	437	531	623	725	835	926	1020	1130	1230	1320	1430	1530	1640	1790	1950	2090	2230	2330	2410	1.52	0.00929
519000	174000	24	74	104	124	162	181	192	220	252	282	297	304	306	325	337	392	435	501	537	577	633	668	683	714	748	0.907	0.0124
662000	240000	16	74	124	147	203	294	445	587	699	858	1100	1400	1700	1890	2060	2320	2600	2850	3180	3630	4200	4680	5100	5580	6130	1.73	0.0317
579000	181000	19	83	147	207	276	375	528	776	1080	1370	1670	1940	2150	2430	2730	2970	3220	3460	3740	4110	4430	4710	4970	5190	5520	1.68	0.017
692000	220000	10	26	48	65	96	150	216	314	381	469	549	631	743	851	999	1160	1290	1460	1680	1940	2220	2540	2820	3100	3490	1.78	0.0449
718000	98300	14	81	268	476	699	962	1180	1450	1690	1950	2230	2520	2800	3050	3250	3420	3560	3720	3880	4090	4320	4590	4730	4870	5000	1.57	0.0638
714000	265000	17	47	75	131	186	234	339	442	593	726	881	1040	1270	1550	1860	2210	2480	2760	3030	3300	3670	3930	4200	4570	4930	1.76	0.0414
718000	83100	8	19	64	123	213	347	468	607	756	867	1040	1220	1400	1600	1790	1970	2080	2240	2420	2620	2760	2860	2900	2950	2990	1.82	0.034
634000	128000	9	54	115	171	227	284	328	366	403	441	476	514	567	669	737	826	875	923	991	1100	1230	1350	1450	1550	1660	1.32	0.0276
556000	137000	18	67	116	135	147	158	177	222	255	285	323	370	430	536	644	779	952	1160	1390	1610	1850	2090	2330	2620	2890	1.39	0.135
620000	193000	10	37	78	128	186	259	324	428	551	689	836	1010	1250	1470	1700	1950	2180	2390	2670	2950	3300	3630	4010	4390	4740	1.81	0.0135
570000	211000	20	54	77	92	143	214	283	352	430	525	680	809	882	1030	1190	1300	1460	1620	1760	1890	2030	2180	2320	2440	2560	1.51	0.033
758000	206000	2	14	52	80	97	148	250	371	454	544	643	749	786	831	880	979	1120	1210	1260	1310	1390	1490	1590	1780	1950	1.87	0.0454
711000	253000	7	10	18	36	72	113	152	214	279	369	477	685	862	1010	1190	1350	1510	1740	1950	2200	2490	2850	3140	3490	3950	2.1	0.113
603000	199000	27	123	280	465	711	999	1310	1640	1980	2360	2730	3050	3350	3680	4020	4330	4700	5080	5400	5790	6130	6450	6870	7350	7760	1.58	0.012
585000	226000	1	20	64	98	112	117	138	159	202	266	363	592	836	1090	1340	1610	1840	2080	2330	2630	2910	3100	3280	3470	3730	2.19	0.132
632000	195000	1	4	29	63	92	133	195	266	311	383	457	544	661	802	947	1110	1310	1520	1680	1830	1980	2130	2260	2420	2590	2.25	0.0357
713000	236000	21	67	117	176	314	447	623	767	883	1010	1200	1390	1590	1760	2020	2270	2520	2800	3050	3360	3720	4190	4600	4970	5440	1.62	0.00818
552000	156000	7	20	36	81	146	255	347	449	596	754	933	1120	1310	1520	1730	2000	2240	2470	2760	3110	3550	3960	4330	4730	5120	2.03	0.026
702000	247000	24	94	150	214	271	342	465	555	739	991	1270	1520	1770	2040	2400	2700	2960	3280	3640	3970	4290	4540	4920	5330	5770	1.62	0.0314
587000	236000	2	4	7	10	18	30	40	77	102	156	279	386	446	520	603	712	908	1060	1210	1400	1590	1740	1890	2060	2260	2.38	0.218
563000	252000	12	33	47	50	54	54	87	120	132	138	162	205	261	287	297	311	352	420	447	451	488	591	668	792	958	1.23	0.0664
614000	188000	9	41	91	149	205	271	369	447	621	842	1050	1260	1430	1680	1960	2280	2640	3020	3340	3650	4060	4460	4910	5440	6000	1.88	0.015
563000	123000	13	60	143	269	395	562	704	852	1010	1190	1360	1560	1740	1930	2090	2290	2470	2610	2780	2960	3170	3400	3530	3680	3860	1.58	0.0173
753000	164000	12	16	33	61	72	92	114	126	136	139	141	146	146	147	149	156	157	171	179	181	182	184	212	273	351	0.864	0.0396
697000	193000	4	16	38	71	108	146	203	244	294	358	408	505	642	794	909	983	1090	1210	1290	1360	1420	1470	1500	1540	1590	1.77	0.00821
613000	217000	9	19	41	70	127	199	293	438	554	674	832	1000	1250	1480	1760	2120	2500	2780	3020	3310	3610	3940	4290	4770	5240	2.02	0.0491
689000	283000	19	79	228	379	553	805	1040	1160	1230	1320	1430	1530	1600	1690	1780	1940	2030	2100	2190	2280	2390	2520	2630	2840	3030	1.32	0.0652
708000	261000	24	69	93	134	168	225	334	425	484	594	697	790	893	1070	1330	1630	1890	2270	2770	3280	3720	4120	4540	4900	5350	1.63	0.0965
559000	120000	9	51	126	200	261	328	397	496	646	830	1010	1160	1260	1360	1520	1670	1780	1840	1940	2060	2180	2340	2510	2700	2900	1.57	0.0156
538000	151000	18	87	187	337	522	733	980	1240	1490	1780	2060	2400	2750	3080	3470	3740	4010	4330	4640	4920	5160	5410	5640	5780	5960	1.66	0.012
592000	234000	1	1	3	46	92	101	171	227	277	374	477	549	618	693	726	777	814	884	1040	1230	1520	1900	2200	2440	2680	2.46	0.25
549000	193000	17	39	66	121	160	200	234	285	332	357	380	392	424	455	511	565	623	694	834	1020	1190	1360	1550	1770	2010	1.31	0.0397
585000	220000	22	107	253	432	650	868	1060	1240	1410	1600	1750	1870	2010	2180	2370	2510	2680	2870	3080	3290	3600	3890	4100	4300	4570	1.41	0.0307
609000	222000	24	54	64	96	175	366	543	810	1070	1270	1480	1680	1820	1960	2280	2650	2980	3390	3760	4180	4550	4940	5240	5550	5940	1.79	0.0764
718000	82000	24	44	107	211	314	472	636	817	962	1110	1230	1350	1480	1640	1800	1970	2130	2290	2450	2530	2610	2680	2780	2830	2880	1.49	0.0283
623000	208000	23	74	136	207	257	372	476	560	658	802	1010	1210	1420	1630	1860	2060	2290	2490	2710	2980	3230	3520	3830	4180	4570	1.54	0.0123
663000	231000	25	75	150	192	248	328	372	406	444	528	642	753	852	988	1250	1570	1900	2250	2630	2990	3310	3710	4110	4440	4760	1.51	0.0807
571000	105000	29	76	135	222	325	447	510	552	583	590	621	706	815	866	896	989	1150	1260	1350	1460	1530	1620	1710	1800	1900	1.16	0.0109
627000	239000	21	70	101	144	241	365	471	523	604	736	949	1190	1440	1680	1870	2080	2310	2570	2860	3180	3590	3970	4340	4670	5110	1.64	0.0275
705000	148000	14	43	67	109	147	183	208	215	222	237	262	275	292	310	328	340	363	382	390	399	415	436	471	536	614	0.948	0.0185
551000	170000	8	54	121	166	200	228	259	305	343	409	525	684	818	911	1060	1210	1360	1600	1760	1940	2150	2430	2660	2920	3220	1.59	0.0443
711000	233000	8	37	84	153	226	312	394	473	601	784	1070	1390	1770	2110	2410	2770	3160	3630	4050	4390	4800	5200	5620	5940	6240	1.97	0.0181
581000	196000	2	9	35	60	98	174	278	385	570	769	929	1090	1250	1470	1700	1930	2210	2440	2670	2970	3330	3570	3810	4080	4340	2.28	0.0163
621000	207000	4	19	51	114	187	304	468	618	787	985	1160	1300	1510	1740	1920	2180	2450	2720	3010	3280	3560	3860	4130	4420	4750	2.05	0.014
610000	168000	10	56	107	176	230	277	298	325	339	356	379	401	464	582	697	769	883	1000	1140	1350	1520	1750	2080	2450	2850	1.39	0.0705
714000	116000	7	53	139	204	236	280	334	405	505	652	748	863	986	1100	1270	1420	1640	1850	2080	2310	2560	2800	3010	3230	3440	1.63	0.0278
661000	245000	29	102	168	218	312	493	649	767	859	1050	1350	1630	1820	1950	2100	2430	2850	3350	3890	4320	4730	5090	5460	5840	6310	1.58	0.0211
657000	232000	22	77	157	257	340	442	587	779	1010	1200	1340	1510	1660	1810	1980	2210	2460	2700	2980	3320	3620	3950	4250	4650	5120	1.55	0.00244
706000	240000	29	126	187	219	317	414	524	642	786	1060	1440	1790	2110	2400	2740	3010	3320	3720	4100	4570	4980	5370	5740	6090	6460	1.6	0.0404
648000	211000	10	25	63	125	192	267	370	451	534	607	696	802	927	1060	1250	1450	1640	1830	1990	2150	2360	2560	2810	3080	3320	1.71	0.00883
574000	197000	15	51	107	192	280	357	417	475	578	740	886	971	1120	1280	1370	1580	1810	2060	2270	2390	2530	2740	3020	3360	3690	1.56	0.00419
536000	198000	1	4	12	34	76	115	201	250	334	411	463	492	523	588	666	729	763	795	830	845	871	911	944	1040	1140	2.05	0.117
699000	249000	24	81	130	149	182	286	447	603	705	836	1050	1310	1580	1890	2260	2530	2810	3090	3440	3830	4300	4750	5240	5710	6210	1.68	0.0566
694000	228000	14	65	145	227	374	557	762	980	1170	1330	1470	1590	1730	1890	2120	2440	2740	3060	3390	3700	4110	4690	5120	5530	5870	1.67	0.00817
610000	129000	12	50	79	128	172	238	337	454	595	735	862	945	1060	1180	1330	1520	1680	1840	2010	2160	2330	2420	2550	2680	2860	1.61	0.00766
758000	247000	23	59	96	157	243	391	534	638	743	852	986	1190	1420	1610	1850	2060	2260	2490	2800	3160	3510	3860	4340	4890	5520	1.63	0.0216
748000	244000	5	43	120	227	349	445	537	636	778	931	1090	1190	1320	1560	1770	1980	2180	2430	2640	2820	3000	3170	3390	3730	4200	1.75	0.0353
571000	189000	2	9	43	108	158	219	282	376	509	698	863	978	1110	1280	1440	1590	1810	2100	2410	2740	3120	3560	3980	4380	4770	2.19	0.0198
752000	211000	12	59	149	315	482	594	650	700	744	781	804	831	881	977	1100	1200	1250	1320	1420	1570	1700	1780	1840	1940	2060	1.29	0.0748
695000	227000	9	44	114	192	336	549	756	938	1110	1270	1400	1550	1700	1850	2010	2230	2550	2900	3260	3590	4020	4490	4940	5370	5790	1.78	0.0177
735000	232000	7	22	60	105	165	247	318	395	440	481	515	553	588	641	715	793	852	910	1000	1100	1210	1330	1490	1640	1810	1.52	0.0235
592000	148000	4	13	21	24	36	41	46	61	97	186	299	463	618	750	871	974	1070	1180	1300	1390	1500	1610	1700	1790	1860	2.04	0.241
518000	150000	11	34	53	101	202	288	372	431	497	643	853	1010	1210	1310	1420	1560	1690	1880	2020	2130	2270	2480	2590	2730	2900	1.69	0.0155
536000	154000	24	108	295	517	731	995	1270	1540	1920	2320	2710	3030	3350	3600	3940	4260	4560	4850	5080	5370	5580	5780	6000	6260	6540	1.56	0.0256
598000	122000	16	58	108	191	267	349	510	700	902	1160	1480	1830	2160	2450	2650	2840	3010	3170	3340	3610	3890	4150	4400	4630	4880	1.72	0.0162
792000	162000	13	24	29	76	105	122	156	161	162	163	174	185	198	223	232	234	239	261	291	330	355	364	371	380	416	0.986	0.0265
561000	172000	15	34	65	119	213	285	372	454	550	658	762	874	1020	1200	1370	1550	1740	1960	2160	2340	2540	2780	2950	3100	3370	1.65	0.0142
580000	177000	18	73	153	219	301	409	554	723	850	975	1150	1310	1440	1580	1860	2130	2510	2860	3220	3550	3840	4160	4450	4710	4990	1.6	0.00617
593000	122000	28	114	208	297	464	651	795	969	1140	1370	1580	1820	2070	2300	2560	2770	2930	3140	3280	3440	3630	3850	4060	4250	4370	1.44	0.00462
612000	258000	24	87	171	295	464	654	858	1020	1210	1470	1690	1860	2080	2350	2730	3130	3530	3940	4310	4630	5050	5480	5980	6660	7340	1.63	0.00244
588000	191000	21	51	102	136	189	277	400	551	744	936	1080	1260	1440	1670	1860	2040	2260	2520	2840	3240	3590	3940	4290	4560	4890	1.68	0.0302
724000	217000	25	109	217	275	286	321	373	416	482	571	663	750	827	940	1030	1130	1210	1310	1430	1530	1610	1670	1750	1840	1940	1.15	0.0177
663000	225000	5	19	71	153	254	351	406	468	543	676	825	981	1180	1330	1440	1600	1750	1950	2260	2580	2890	3150	3450	3860	4230	1.87	0.0201
717000	93600	19	72	151	249	370	544	765	1010	1290	1600	1940	2260	2530	2790	3120	3390	3600	3810	4000	4220	4480	4670	4830	5060	5210	1.67	0.0143
680000	257000	2	6	33	80	185	318	497	704	885	1130	1390	1580	1790	2120	2590	3120	3630	4160	4770	5380	5990	6530	7100	7710	8460	2.5	0.0433
527000	161000	7	28	32	40	82	168	266	305	375	464	563	700	813	895	1040	1180	1330	1520	1670	1940	2260	2540	2800	3170	3630	1.88	0.0591
549000	162000	12	39	72	134	233	310	377	445	521	683	832	970	1090	1260	1490	1670	1860	2120	2390	2580	2800	3050	3350	3640	3930	1.7	0.008
727000	270000	18	75	169	264	350	398	473	573	749	907	1030	1130	1320	1490	1750	1940	2070	2240	2510	2760	3060	3350	3680	4110	4560	1.51	0.00873
608000	128000	21	72	182	308	435	589	727	851	926	1020	1130	1250	1380	1520	1670	1800	1930	2080	2240	2400	2570	2690	2770	2860	2970	1.37	0.0177
679000	236000	23	54	78	99	152	223	373	522	669	814	1050	1300	1550	1810	2110	2400	2750	3180	3530	3940	4400	4850	5300	5850	6560	1.8	0.0883
771000	205000	12	56	120	137	166	193	221	247	291	345	432	505	546	590	619	636	664	701	757	826	871	926	1050	1180	1290	1.2	0.0173
807000	184000	9	14	16	18	18	19	19	24	42	59	68	68	69	69	73	87	89	98	114	126	154	161	172	202	230	1	0.111
641000	226000	12	41	119	200	286	381	456	529	645	792	936	1100	1280	1430	1600	1750	1950	2230	2560	2900	3160	3380	3690	4050	4500	1.66	0.00673
617000	254000	14	54	80	98	149	208	275	351	424	477	586	755	922	1100	1320	1600	1850	2190	2520	2920	3340	3650	4000	4490	4900	1.73	0.0761
716000	150000	15	36	72	85	108	124	130	155	177	209	274	327	353	378	402	424	435	446	466	471	485	502	518	557	628	1.06	0.00963
684000	284000	27	66	72	108	160	200	231	277	300	342	456	612	780	929	1120	1250	1430	1690	2070	2290	2400	2480	2560	2640	2740	1.48	0.1
707000	278000	4	7	81	177	290	350	375	412	457	518	613	681	758	855	934	983	1090	1210	1340	1450	1560	1750	1910	2160	2520	1.74	0.14
690000	279000	2	7	44	124	175	213	263	395	589	815	1030	1250	1420	1550	1650	1740	1870	2010	2170	2330	2540	2720	2880	3120	3280	2.14	0.0722
596000	152000	13	37	63	87	102	120	155	175	220	283	350	402	440	486	541	584	647	732	815	921	1020	1120	1240	1410	1580	1.37	0.0287
648000	231000	22	81	125	164	197	262	374	463	559	680	848	995	1170	1300	1490	1730	2010	2370	2740	3120	3720	4270	4810	5290	5680	1.61	0.0638
756000	210000	3	7	25	81	147	195	235	286	395	499	575	670	803	926	1090	1220	1310	1390	1520	1640	1780	1870	1910	1950	2010	1.98	0.0479
531000	176000	25	70	108	144	212	242	280	303	327	375	488	568	627	670	733	837	905	962	1070	1170	1300	1450	1640	1900	2160	1.22	0.0221
613000	178000	28	110	257	430	623	858	1060	1240	1500	1760	2060	2340	2600	2830	3070	3280	3460	3700	3980	4290	4710	5080	5390	5650	5960	1.49	0.00867
706000	244000	19	69	123	179	257	368	485	637	785	981	1240	1520	1700	1930	2200	2460	2690	3010	3280	3570	3970	4360	4810	5250	5670	1.68	0.0131
629000	172000	16	46	56	77	109	152	221	306	377	444	525	646	751	859	983	1110	1190	1250	1330	1410	1500	1600	1750	1910	2070	1.5	0.0356
690000	154000	15	33	52	66	78	80	80	81	85	90	91	91	102	115	128	133	139	157	163	178	193	199	206	216	218	0.686	0.0177
693000	259000	24	57	76	89	113	189	260	373	570	743	925	1270	1650	1990	2320	2640	3020	3510	3960	4360	4810	5340	5900	6410	6950	1.87	0.164
660000	216000	5	18	43	83	131	198	322	514	724	900	1080	1330	1570	1750	1950	2160	2470	2880	3290	3700	4130	4580	5010	5460	5960	2.14	0.0208
7e+05	276000	4	20	45	65	84	159	234	283	343	437	512	609	697	773	907	1110	1310	1530	1750	1920	2170	2380	2560	2790	3050	1.91	0.0131
605000	178000	14	49	78	144	265	373	454	523	606	710	862	1010	1180	1300	1440	1580	1810	2090	2250	2440	2760	3140	3500	3940	4340	1.64	0.0102
574000	230000	19	58	109	161	197	224	243	259	309	345	379	469	587	638	714	786	866	985	1100	1230	1370	1510	1620	1720	1870	1.27	0.0277
635000	239000	7	69	163	251	378	533	737	987	1240	1460	1690	1910	2160	2500	2980	3450	3760	3980	4320	4740	5140	5580	5910	6230	6580	1.85	0.0184
754000	256000	11	36	84	152	283	407	542	732	1000	1350	1740	2090	2400	2720	3040	3370	3690	4050	4500	5070	5720	6300	6880	7510	7980	1.99	0.0134
762000	258000	7	54	170	305	450	599	825	998	1190	1450	1770	2080	2290	2530	2820	3080	3300	3520	3720	3910	4140	4390	4720	5040	5320	1.77	0.0412
627000	202000	2	19	48	86	128	186	239	313	453	679	853	1020	1140	1290	1460	1630	1820	2060	2330	2550	2810	3010	3220	3480	3710	2.1	0.0122
657000	232000	24	84	185	295	382	473	600	794	1020	1250	1410	1550	1680	1820	2020	2260	2500	2750	3000	3270	3590	3930	4260	4670	5090	1.5	0.00281
612000	242000	2	6	12	22	31	52	80	133	182	289	370	443	485	511	556	617	735	907	1150	1430	1720	1940	2260	2660	2970	2.23	0.0858
562000	126000	9	25	100	180	235	282	343	434	594	793	1070	1300	1450	1640	1820	2000	2220	2440	2650	2850	3060	3300	3540	3760	3910	1.8	0.0172
596000	221000	18	52	110	147	198	245	297	374	452	584	842	1100	1340	1580	1790	2060	2340	2630	2920	3190	3470	3790	4190	4520	4920	1.7	0.0556
597000	203000	5	16	48	103	204	292	401	583	850	1210	1520	1950	2270	2610	3080	3500	3900	4240	4690	5050	5340	5620	5970	6370	6730	2.23	0.0291
574000	161000	12	36	85	124	160	214	280	351	493	707	871	989	1140	1300	1470	1590	1710	1860	1990	2060	2140	2230	2330	2450	2570	1.63	0.0187
630000	235000	20	77	158	247	363	461	566	661	767	828	924	1090	1320	1630	1960	2330	2660	3040	3400	3710	4090	4610	5160	5640	6080	1.61	0.0256
593000	247000	29	117	197	287	376	438	499	574	627	706	818	946	1080	1140	1220	1310	1390	1510	1590	1680	1760	1850	1940	2080	2170	1.15	0.00678
708000	225000	2	21	59	115	210	332	447	588	749	922	1020	1110	1210	1310	1450	1630	1870	2110	2360	2560	2780	3100	3420	3830	4230	2.02	0.0458
606000	258000	16	44	95	152	237	332	410	495	592	747	981	1140	1350	1600	1920	2270	2680	3080	3440	3810	4240	4630	5000	5330	5620	1.78	0.0296
698000	223000	12	39	89	130	162	250	351	432	537	622	723	876	1020	1260	1490	1700	1960	2230	2440	2630	2830	3060	3300	3510	3730	1.71	0.0146
605000	248000	10	36	43	45	64	136	259	357	443	522	665	830	963	1100	1230	1370	1490	1660	1760	1890	2060	2240	2360	2450	2550	1.77	0.0841
610000	149000	16	100	182	260	316	368	410	435	459	489	509	520	531	546	558	566	570	577	600	642	688	745	822	879	965	0.891	0.0762
657000	241000	16	42	120	216	344	420	520	625	745	912	1110	1380	1600	1820	2160	2550	2910	3300	3800	4330	4800	5220	5690	6050	6380	1.77	0.0181
706000	235000	23	73	145	268	392	585	841	1100	1390	1610	1750	1940	2150	2380	2630	2930	3280	3660	4070	4580	5070	5610	6200	6750	7180	1.67	0.00745
559000	181000	5	9	9	31	90	170	211	249	313	425	595	727	866	1030	1210	1360	1530	1660	1920	2170	2420	2730	3080	3360	3620	2.17	0.122
710000	267000	10	41	110	223	373	554	692	800	890	998	1120	1320	1450	1650	1810	2050	2290	2510	2730	2920	3110	3330	3560	3900	4320	1.67	0.0215
622000	168000	6	43	86	131	204	321	396	505	587	715	860	988	1100	1250	1420	1590	1770	1900	1990	2130	2290	2450	2610	2780	2980	1.7	0.0106
749000	244000	22	117	248	352	457	566	678	797	917	1030	1170	1310	1490	1640	1780	1890	2040	2190	2390	2590	2820	3040	3320	3690	4140	1.35	0.0141
687000	242000	16	89	204	355	505	734	945	1110	1360	1710	2130	2610	3050	3470	3990	4500	4880	5230	5690	6310	7020	7690	8460	9250	10000	1.8	0.0026
696000	245000	22	110	271	433	545	592	639	746	880	1060	1230	1370	1630	2010	2490	2950	3390	3830	4320	4700	5030	5480	6030	6690	7480	1.56	0.0398
719000	234000	4	28	109	218	298	371	485	663	854	997	1110	1250	1370	1520	1670	1800	1960	2150	2380	2590	2930	3310	3660	3970	4240	1.83	0.0443
693000	179000	4	23	33	37	51	83	103	137	169	201	251	273	298	325	346	360	376	434	468	500	534	547	561	571	577	1.41	0.0177
754000	221000	5	19	43	94	177	233	284	364	444	526	607	710	825	939	1030	1110	1190	1280	1340	1400	1510	1700	1930	2160	2350	1.74	0.0151
686000	229000	17	54	77	129	161	200	267	403	559	679	877	1090	1360	1640	1950	2280	2610	2990	3390	3780	4120	4550	5060	5600	6140	1.82	0.0811
759000	192000	23	106	260	446	579	640	658	676	694	734	816	873	940	999	1060	1130	1200	1270	1340	1390	1460	1530	1600	1670	1770	1.04	0.0634
739000	274000	8	52	99	120	139	192	248	329	404	505	627	751	840	965	1130	1340	1560	1760	2080	2270	2410	2560	2790	3050	3300	1.68	0.0319
705000	94300	10	19	38	61	90	123	174	199	228	265	303	342	373	410	473	552	615	718	843	965	1080	1170	1270	1370	1530	1.51	0.0272
611000	166000	7	21	63	114	159	209	275	322	348	380	400	416	449	498	554	655	749	823	954	1190	1470	1900	2250	2570	2820	1.59	0.0625
747000	247000	3	20	61	102	154	240	390	619	884	1190	1470	1740	1990	2210	2400	2670	3030	3410	3830	4250	4680	5130	5550	5940	6320	2.21	0.016
754000	226000	27	118	222	289	357	423	521	605	681	751	861	972	1120	1260	1360	1400	1420	1470	1540	1620	1720	1800	1890	1950	2030	1.15	0.0119
554000	173000	24	62	86	120	140	153	212	271	306	393	491	581	703	894	1040	1210	1390	1530	1690	1980	2180	2340	2590	2900	3180	1.49	0.0911
642000	246000	17	80	209	360	479	552	585	716	984	1320	1710	2130	2520	2850	3220	3550	3900	4330	4760	5200	5580	5920	6280	6610	7010	1.71	0.0164
561000	191000	18	59	75	88	129	169	228	293	337	409	515	601	745	923	1120	1310	1450	1620	1760	1940	2140	2320	2450	2550	2690	1.54	0.064
745000	188000	18	35	38	62	76	92	103	122	157	206	286	350	423	507	578	616	659	696	742	790	859	920	979	1030	1090	1.35	0.0779
676000	221000	2	13	81	188	289	339	378	450	530	615	765	956	1230	1470	1750	2050	2340	2670	3030	3330	3640	3920	4290	4750	5190	2.11	0.0635
680000	268000	23	75	104	123	155	217	298	370	405	464	609	807	1020	1250	1430	1650	1850	2060	2240	2390	2570	2780	3000	3270	3530	1.53	0.0659
704000	264000	6	16	28	53	84	175	285	473	638	755	894	1090	1310	1550	1840	2170	2570	2990	3410	3820	4220	4580	4920	5210	5520	2.19	0.0688
592000	2e+05	8	31	65	95	137	186	256	359	457	569	732	923	1170	1370	1560	1740	2040	2440	2890	3250	3700	4160	4700	5160	5650	1.95	0.0439
5e+05	113000	18	64	151	266	429	614	810	1030	1270	1540	1860	2190	2510	2820	3220	3540	3800	4020	4260	4500	4750	4990	5190	5430	5650	1.7	0.01
503000	119000	20	82	215	394	595	833	1110	1470	1790	2070	2350	2650	3090	3580	4030	4430	4770	5100	5410	5690	5980	6270	6480	6650	6840	1.68	0.0152
539000	152000	27	136	353	648	930	1180	1470	1790	2130	2370	2640	2890	3150	3420	3710	4010	4320	4630	4870	5130	5430	5630	5830	6070	6310	1.46	0.0366
721000	261000	10	17	43	119	244	389	537	693	866	1030	1280	1530	1790	2050	2230	2470	2670	2870	3140	3500	3920	4320	4730	5150	5560	1.98	0.0493
666000	247000	20	56	86	126	158	201	319	491	776	1110	1410	1670	1950	2270	2660	2960	3290	3640	4060	4450	4840	5180	5580	6110	6590	1.86	0.0903
694000	137000	8	11	12	14	14	24	32	34	39	51	52	52	59	85	112	123	125	133	140	149	172	190	207	214	238	1.13	0.103
579000	225000	2	2	3	4	27	90	174	216	236	258	313	392	471	564	650	758	915	1150	1420	1680	1970	2280	2600	2930	3190	2.54	0.341
702000	264000	29	86	124	155	219	373	553	691	807	931	1140	1430	1820	2090	2360	2630	2930	3250	3560	3820	4120	4450	4780	5180	5530	1.62	0.0393
690000	285000	23	95	232	419	624	766	898	1030	1130	1210	1340	1440	1550	1630	1720	1850	2010	2120	2240	2330	2440	2590	2710	2850	2970	1.27	0.0431
725000	271000	14	46	104	204	302	410	523	659	755	804	928	1070	1260	1510	1700	1850	1990	2130	2340	2580	2810	3130	3550	3950	4360	1.61	0.00573
575000	168000	11	42	63	107	139	180	229	301	415	581	745	985	1190	1390	1590	1810	2020	2200	2360	2530	2740	2930	3150	3370	3560	1.77	0.0445
610000	185000	8	42	87	119	195	279	400	606	794	926	1060	1270	1540	1900	2260	2680	3080	3460	3890	4350	4760	5250	5760	6230	6710	1.97	0.0163
614000	179000	24	79	211	432	649	871	1160	1410	1670	1910	2170	2390	2600	2790	3000	3260	3570	3910	4160	4470	4830	5210	5550	5890	6260	1.56	0.0214
664000	208000	2	13	44	117	268	451	630	836	1040	1300	1620	1780	1930	2080	2280	2530	2830	3160	3460	3800	4220	4580	4950	5330	5620	2.23	0.0733
562000	145000	15	44	57	93	125	176	327	506	703	902	1080	1220	1330	1450	1600	1740	1900	2100	2280	2460	2670	2910	3130	3300	3470	1.72	0.0555
589000	120000	16	73	199	360	471	546	615	755	890	1070	1260	1510	1800	2030	2270	2530	2710	2810	2890	3070	3330	3550	3750	3910	4100	1.52	0.0164
699000	233000	20	92	188	293	410	499	606	749	901	1080	1310	1640	2080	2560	3000	3430	3830	4260	4750	5170	5590	5990	6380	6750	7230	1.69	0.0199
505000	143000	17	44	120	201	283	335	414	527	707	878	1020	1180	1370	1610	1900	2100	2230	2360	2470	2560	2660	2730	2780	2840	2910	1.56	0.0134
589000	219000	15	52	145	234	387	512	653	860	1150	1530	1860	2070	2290	2540	2800	3060	3300	3530	3740	3980	4290	4560	4820	5110	5330	1.72	0.0119
563000	143000	4	15	28	38	62	131	231	303	402	513	622	736	894	1070	1210	1340	1470	1620	1780	1900	2020	2190	2400	2650	2900	2.03	0.0419
728000	261000	10	20	50	105	192	249	344	459	582	788	993	1160	1330	1560	1800	2060	2390	2760	3140	3600	3980	4370	4790	5200	5620	1.97	0.032
609000	220000	26	84	160	226	296	356	415	498	606	764	965	1230	1520	1870	2190	2420	2690	2950	3120	3350	3780	4240	4680	5230	5730	1.58	0.0409
722000	259000	23	80	172	288	400	551	716	877	1010	1130	1330	1530	1750	2000	2290	2640	3000	3340	3640	3940	4230	4510	4810	5150	5470	1.57	0.00223
577000	185000	20	64	163	267	366	524	782	1050	1260	1440	1600	1830	2060	2300	2550	2790	3090	3320	3530	3780	4100	4520	4950	5320	5700	1.63	0.00614
585000	199000	12	37	76	116	166	241	316	418	530	665	822	1010	1210	1350	1470	1590	1730	1920	2190	2410	2670	2990	3330	3680	4060	1.72	0.0138
663000	224000	3	18	59	99	160	274	385	481	572	675	820	998	1130	1270	1430	1600	1840	2100	2420	2640	2940	3240	3480	3800	4320	2.02	0.00856
703000	264000	2	9	59	128	253	373	472	590	746	901	1100	1370	1670	1950	2260	2590	2890	3170	3430	3810	4190	4580	4840	5200	5600	2.25	0.0475
762000	259000	21	79	219	350	503	659	788	922	1100	1340	1650	1970	2230	2410	2600	2840	3100	3360	3630	3870	4130	4390	4620	4880	5210	1.55	0.00729
560000	144000	21	106	223	345	516	688	866	1040	1210	1390	1560	1690	1800	1920	2070	2180	2320	2460	2620	2770	2920	3090	3290	3480	3710	1.38	0.0246
571000	207000	21	42	61	88	149	184	218	274	377	485	682	834	931	1030	1140	1240	1380	1600	1910	2100	2200	2280	2380	2530	2710	1.57	0.0571
657000	192000	6	23	76	135	188	241	315	413	524	680	830	934	1050	1160	1250	1300	1410	1510	1620	1700	1790	1870	1970	2050	2110	1.68	0.0233
681000	218000	13	41	73	113	154	187	222	258	310	419	510	600	746	930	1150	1400	1710	2030	2290	2590	2940	3330	3690	4130	4600	1.73	0.0928
596000	2e+05	7	52	125	226	346	459	582	727	956	1250	1560	1810	2130	2480	2790	3100	3410	3780	4190	4640	5090	5500	5920	6420	6860	1.9	0.0063
582000	201000	1	15	57	96	215	336	433	509	554	633	751	847	920	1000	1130	1330	1600	1920	2180	2430	2720	2970	3170	3420	3710	2.11	0.0889
557000	115000	7	47	102	182	251	308	368	398	433	463	498	535	574	614	729	789	844	911	997	1120	1270	1390	1490	1590	1760	1.36	0.0464
668000	207000	19	57	83	136	197	269	410	571	774	1010	1240	1490	1780	2110	2460	2830	3210	3570	3890	4260	4590	4800	5140	5500	5820	1.81	0.0467
702000	264000	1	25	83	148	276	409	529	658	814	981	1180	1470	1760	2060	2380	2630	2950	3260	3490	3800	4150	4480	4810	5120	5590	2.21	0.0899
576000	147000	22	79	147	194	232	260	297	326	345	381	409	433	448	475	506	566	614	652	712	789	811	841	877	931	995	0.96	0.0159
612000	115000	8	31	57	84	123	138	146	160	180	206	245	260	267	269	290	302	314	317	322	341	342	344	350	394	428	1.01	0.0308
722000	117000	27	129	274	413	574	739	910	1030	1130	1200	1270	1370	1460	1530	1600	1670	1750	1860	1970	2060	2160	2290	2400	2500	2590	1.16	0.0416
565000	167000	14	28	39	60	100	148	220	307	382	491	590	719	872	1040	1240	1480	1770	2080	2460	2790	3070	3280	3480	3740	4020	1.86	0.1
626000	208000	7	24	47	86	161	255	394	549	664	780	882	1020	1170	1300	1500	1690	1920	2150	2420	2670	2920	3250	3550	3860	4140	1.9	0.0144
728000	223000	8	25	55	97	141	217	283	354	407	438	472	503	529	578	668	837	1020	1160	1300	1380	1470	1530	1610	1700	1840	1.56	0.0122
711000	247000	3	12	37	58	89	155	245	306	381	474	566	662	760	914	1070	1200	1380	1560	1740	1970	2290	2630	2990	3360	3830	2.06	0.00896
678000	246000	26	78	119	183	269	441	652	898	1200	1570	1910	2200	2720	3260	3690	4140	4730	5490	6240	6910	7480	8060	8730	9390	10100	1.87	0.048
690000	193000	14	53	138	242	347	435	529	655	780	872	932	990	1040	1090	1130	1170	1230	1290	1380	1430	1470	1510	1530	1580	1640	1.28	0.0536
697000	245000	26	125	252	406	512	613	666	756	838	979	1210	1440	1700	2010	2490	3000	3480	3930	4280	4590	4960	5330	5710	6240	6850	1.53	0.0344
602000	201000	22	68	140	345	586	901	1300	1620	1930	2270	2650	2930	3230	3590	3950	4340	4720	5090	5410	5740	6020	6310	6630	7030	7460	1.72	0.032
645000	2e+05	2	17	64	150	206	277	348	398	456	519	580	656	732	821	916	989	1080	1180	1260	1340	1420	1530	1630	1720	1810	1.75	0.0911
683000	249000	27	125	308	527	795	1120	1500	1880	2340	2840	3360	3850	4360	4860	5310	5720	6220	6760	7330	8060	8740	9390	9980	10500	11000	1.7	0.00665
628000	265000	17	55	100	129	167	245	339	415	501	602	732	889	1030	1150	1230	1360	1520	1790	2160	2540	2930	3190	3390	3550	3720	1.6	0.0302
610000	114000	13	35	47	60	67	94	130	138	139	153	179	194	217	254	275	293	307	311	316	317	325	358	416	516	582	1.02	0.0112
596000	227000	22	105	241	386	515	611	660	723	828	933	1050	1170	1300	1450	1610	1810	1940	2040	2190	2310	2480	2720	3110	3550	4030	1.32	0.0232
574000	186000	21	72	118	192	272	349	433	530	691	943	1260	1550	1770	1930	2190	2460	2710	3080	3420	3750	4040	4350	4630	5040	5410	1.66	0.023
698000	239000	3	13	47	84	174	377	583	784	913	1080	1280	1550	1960	2450	2900	3360	3780	4200	4500	4870	5250	5750	6350	7060	7740	2.32	0.0245
742000	220000	5	32	98	160	193	260	333	431	564	639	691	771	833	882	923	945	953	970	999	1040	1080	1140	1270	1400	1530	1.46	0.071
726000	239000	16	63	115	179	274	387	494	591	690	798	928	1030	1150	1250	1400	1530	1660	1830	2080	2330	2570	2820	3100	3370	3670	1.51	0.00336
635000	231000	18	70	106	132	168	223	272	325	367	459	582	768	980	1240	1590	1990	2420	2780	3140	3540	3860	4260	4710	5230	5760	1.72	0.131
648000	212000	16	68	125	204	253	318	375	439	514	596	715	864	1030	1180	1330	1500	1670	1870	2040	2220	2450	2730	3000	3340	3650	1.5	0.0149
541000	156000	27	94	178	323	461	659	866	1050	1300	1560	1900	2320	2880	3470	3940	4260	4590	4890	5140	5410	5740	6070	6400	6720	7090	1.66	0.0082
624000	194000	4	13	32	72	123	178	266	360	497	647	795	954	1080	1250	1510	1720	1900	2090	2290	2560	2830	3110	3460	3730	4050	2.09	0.0134
687000	264000	19	51	106	188	283	352	421	496	664	886	1110	1250	1350	1520	1680	1860	2080	2340	2710	3050	3380	3830	4250	4700	5130	1.64	0.0152
501000	116000	22	107	247	484	816	1090	1470	1880	2320	2710	3080	3460	3790	4090	4400	4690	4960	5210	5440	5660	5890	6080	6250	6430	6570	1.6	0.0453
615000	219000	17	46	66	80	98	166	259	402	491	579	678	813	927	1100	1360	1660	2050	2540	2950	3380	3820	4310	4720	5130	5610	1.82	0.125
529000	186000	27	105	150	173	191	221	251	279	313	375	449	471	522	543	562	581	605	654	703	779	856	927	1030	1180	1340	0.975	0.0192
611000	182000	16	55	78	120	225	416	547	753	1020	1210	1480	1750	2030	2370	2860	3270	3680	4110	4490	4820	5140	5450	5740	6170	6500	1.87	0.0341
608000	127000	20	92	223	359	498	632	734	858	1010	1130	1300	1460	1590	1720	1840	1940	2070	2250	2400	2580	2710	2760	2850	2950	3070	1.35	0.0237
748000	256000	25	108	260	416	561	738	944	1160	1370	1650	2010	2300	2580	2930	3320	3680	4110	4540	4920	5360	5740	6120	6560	7050	7530	1.6	0.00211
697000	228000	28	132	257	378	517	697	868	995	1080	1170	1290	1470	1740	2030	2300	2540	2800	3100	3450	3810	4160	4570	5030	5560	6060	1.44	0.012
586000	244000	15	52	107	149	165	198	243	326	414	468	519	575	657	730	772	799	844	956	1150	1310	1460	1600	1730	1910	2060	1.35	0.0138
581000	202000	26	93	151	183	226	278	304	349	426	509	622	736	836	955	1090	1310	1520	1710	1950	2190	2470	2750	3130	3440	3730	1.39	0.0602
725000	258000	10	42	84	146	250	346	439	603	816	1100	1390	1700	1990	2160	2320	2500	2760	3030	3350	3780	4150	4470	4720	5080	5440	1.86	0.00897
681000	161000	11	11	11	11	11	11	11	14	14	14	14	14	14	21	29	35	37	38	38	52	80	92	95	96	106	0.717	0.277
678000	251000	16	58	160	337	511	722	996	1290	1570	1930	2360	2860	3370	3830	4380	4900	5410	5900	6310	6810	7360	7950	8520	9170	9920	1.88	0.00589
701000	227000	5	21	63	145	253	352	448	598	739	880	1040	1210	1370	1590	1920	2290	2790	3310	3730	4050	4400	4710	5030	5440	5900	2.04	0.00915
687000	209000	15	38	69	94	107	145	242	397	566	790	1010	1170	1340	1520	1710	1910	2050	2130	2200	2280	2380	2480	2600	2740	2860	1.71	0.0748
637000	209000	3	12	34	50	71	87	120	161	199	238	282	320	382	449	539	648	740	847	970	1160	1320	1480	1640	1900	2180	1.85	0.0271
569000	176000	12	44	65	95	172	256	341	439	534	715	896	1070	1220	1430	1610	1810	1970	2190	2490	2780	2960	3190	3470	3850	4210	1.76	0.0215
581000	253000	3	3	33	86	110	129	164	224	242	258	327	405	489	565	618	674	725	783	873	964	1110	1270	1390	1510	1620	1.87	0.102
547000	183000	27	86	116	132	145	166	186	212	272	331	383	415	478	526	615	752	915	1090	1310	1510	1680	1920	2180	2450	2670	1.29	0.124
617000	179000	10	28	72	202	393	583	837	1110	1340	1580	1820	2030	2300	2610	2810	3130	3420	3700	3990	4240	4540	4840	5140	5500	5850	1.9	0.0474
771000	184000	10	47	86	108	117	138	145	147	151	152	160	195	223	234	247	267	297	305	318	320	339	378	440	522	583	0.924	0.0408
659000	270000	11	23	57	129	244	357	471	538	611	671	734	911	1030	1140	1270	1410	1530	1610	1700	1820	1930	2030	2170	2360	2570	1.62	0.032
760000	2e+05	27	61	73	78	98	147	191	244	325	417	496	577	609	640	706	806	908	978	1070	1240	1450	1630	1780	1920	2040	1.35	0.0701
619000	162000	9	35	61	138	232	307	375	454	549	665	766	850	961	1090	1160	1240	1290	1400	1510	1590	1730	1920	2070	2230	2350	1.57	0.0131
594000	124000	21	63	106	159	236	377	574	708	870	1020	1220	1440	1690	1910	2110	2260	2450	2700	2970	3190	3420	3620	3820	4040	4290	1.62	0.0139
607000	262000	14	60	132	233	353	496	646	843	1010	1280	1610	1980	2350	2640	2960	3390	3880	4360	4720	4990	5310	5620	5840	5960	6130	1.8	0.0045
559000	172000	12	40	79	166	242	294	341	417	475	561	665	806	1010	1190	1370	1500	1680	1880	2090	2280	2470	2720	3020	3290	3490	1.63	0.0111
689000	221000	25	94	146	190	266	364	449	537	601	679	728	805	899	974	1090	1250	1420	1650	1910	2220	2580	2900	3210	3540	3960	1.38	0.0315
724000	249000	19	50	81	121	217	303	386	506	645	858	1030	1210	1400	1560	1770	1980	2210	2460	2750	3070	3420	3770	4080	4440	4850	1.7	0.0266
717000	258000	28	111	182	267	402	490	634	792	1010	1210	1460	1750	1970	2140	2340	2570	2800	3030	3330	3650	3990	4220	4420	4670	5010	1.5	0.00408
644000	243000	27	87	142	177	251	403	626	882	1130	1390	1700	1950	2200	2470	2860	3320	3770	4280	4790	5310	5810	6290	6750	7290	7760	1.74	0.0374
7e+05	260000	27	138	247	308	378	554	786	973	1170	1400	1630	1870	2110	2300	2520	2800	3060	3270	3490	3790	4120	4480	4830	5160	5540	1.48	0.00722
632000	217000	9	33	97	176	268	376	479	576	710	845	967	1140	1320	1470	1600	1760	1960	2170	2370	2630	2920	3230	3470	3710	3980	1.72	0.00601
759000	240000	22	57	99	147	183	204	242	312	372	428	517	605	696	812	946	1030	1130	1230	1370	1540	1690	1860	2090	2390	2700	1.38	0.0305
830000	168000	18	47	61	65	68	69	73	78	97	105	119	124	124	128	135	145	150	151	153	157	164	172	176	178	178	0.597	0.00899
680000	284000	19	40	57	79	158	243	269	299	366	460	519	567	704	814	860	890	925	1010	1050	1100	1160	1300	1450	1600	1790	1.37	0.0204
559000	157000	11	28	47	65	91	149	254	352	473	599	738	917	1130	1300	1450	1590	1720	1930	2130	2310	2480	2660	2900	3120	3440	1.83	0.0573
704000	265000	9	14	30	58	138	255	367	510	671	779	939	1130	1310	1570	1890	2280	2680	2990	3380	3790	4240	4580	4900	5260	5500	2.11	0.0752
615000	196000	6	30	98	217	333	434	564	676	796	949	1130	1370	1580	1820	2050	2280	2470	2760	3100	3390	3760	4180	4560	4960	5340	1.87	0.016
648000	210000	4	23	47	90	145	222	326	439	532	639	717	833	981	1100	1250	1430	1670	1850	1990	2160	2340	2550	2740	2920	3130	1.9	0.00445
650000	216000	6	18	47	101	155	247	355	451	530	630	786	969	1140	1320	1490	1640	1790	1970	2210	2490	2890	3390	3770	4080	4310	1.94	0.0102
664000	259000	16	37	102	213	360	505	723	973	1220	1460	1750	2010	2230	2440	2760	3090	3420	3780	4170	4570	4970	5200	5420	5720	6130	1.81	0.0186
578000	103000	13	43	84	111	141	157	172	180	187	224	285	381	546	713	912	1060	1250	1540	1860	2050	2160	2260	2380	2460	2540	1.58	0.144
649000	216000	4	15	33	62	105	175	282	418	588	729	860	974	1120	1290	1460	1660	1820	2010	2220	2470	2780	3100	3440	3850	4250	2.08	0.0201
616000	265000	21	79	185	302	373	419	566	747	978	1260	1690	2150	2550	3000	3530	4070	4610	5090	5470	5790	6060	6320	6590	6980	7210	1.76	0.0267
690000	243000	28	97	185	222	318	481	644	846	1190	1560	1890	2100	2280	2510	3000	3620	4340	5040	5730	6480	7250	7970	8660	9350	10100	1.76	0.0399
614000	203000	2	17	34	77	133	199	268	342	433	540	662	845	1090	1360	1650	1940	2230	2520	2830	3190	3580	3980	4490	5030	5510	2.24	0.00804
623000	129000	20	62	90	117	135	152	175	225	280	327	365	399	458	530	600	659	709	757	830	890	960	1030	1070	1100	1160	1.17	0.0162
724000	272000	18	53	83	127	225	297	404	567	692	842	990	1120	1230	1350	1540	1760	1970	2160	2320	2460	2690	3050	3440	3840	4220	1.62	0.0148
568000	130000	1	7	10	21	27	74	182	333	463	619	783	938	1120	1230	1420	1580	1660	1750	1890	2060	2260	2440	2650	2860	3030	2.48	0.129
548000	211000	6	49	124	221	304	365	413	447	491	575	675	735	776	824	879	928	991	1090	1200	1320	1470	1640	1810	2030	2180	1.43	0.0632
637000	199000	3	6	10	24	39	65	114	205	285	382	450	511	595	699	766	872	976	1130	1260	1370	1490	1600	1730	1890	2070	2.14	0.0883
728000	220000	8	22	46	54	74	136	208	269	343	417	524	717	908	1020	1080	1100	1150	1230	1320	1410	1500	1570	1650	1770	1890	1.71	0.0412
724000	217000	24	73	128	201	265	297	325	386	465	520	599	704	833	957	1080	1150	1210	1250	1310	1400	1540	1660	1750	1830	1900	1.24	0.00518
650000	213000	3	15	58	99	175	273	367	521	617	700	798	928	1100	1250	1420	1560	1720	1920	2140	2400	2710	2990	3270	3470	3700	1.99	0.0175
658000	275000	13	29	51	59	69	119	152	180	202	232	307	388	458	520	609	734	823	925	981	1040	1120	1170	1230	1320	1400	1.47	0.0489
529000	197000	8	10	30	42	60	80	108	126	142	169	194	223	266	307	346	423	486	537	564	584	629	663	693	739	807	1.47	0.0299
692000	236000	25	91	189	268	337	450	625	833	1020	1260	1590	1900	2250	2590	2940	3250	3610	4000	4470	4900	5420	5870	6420	7160	7790	1.67	0.016
675000	212000	23	49	68	94	137	246	373	506	666	788	910	1090	1260	1420	1580	1720	1940	2190	2530	2940	3370	3770	4180	4590	5110	1.7	0.0682
769000	206000	8	31	73	116	166	206	246	291	335	365	394	410	433	459	511	590	684	732	807	941	1030	1070	1150	1260	1340	1.36	0.0175
677000	262000	8	35	91	170	224	303	401	597	763	916	1030	1150	1340	1590	1790	2020	2340	2710	3060	3300	3550	3750	3930	4340	4980	1.83	0.00292
695000	255000	13	34	63	145	264	365	436	487	597	751	861	1050	1280	1600	1940	2340	2830	3380	3960	4550	5090	5510	6060	6660	7210	1.91	0.0506
619000	251000	2	5	14	47	140	221	269	331	389	488	631	779	922	1110	1280	1440	1630	1740	1900	2160	2430	2750	3100	3470	3810	2.28	0.0604
761000	259000	23	110	253	419	521	630	772	980	1120	1290	1510	1740	2020	2250	2470	2680	2860	3130	3440	3790	4110	4420	4690	4920	5120	1.47	0.00793
673000	250000	15	64	198	346	510	696	907	1100	1250	1420	1570	1760	2120	2540	3070	3580	4000	4460	5020	5480	5960	6420	7020	7620	8270	1.75	0.0109
674000	282000	1	3	3	11	38	61	95	153	219	264	280	296	333	379	442	490	518	529	543	575	638	684	718	740	791	2.13	0.158
686000	265000	26	108	140	166	198	268	364	477	634	834	972	1140	1370	1550	1740	1960	2130	2370	2540	2740	3030	3360	3780	4170	4630	1.51	0.0464
589000	178000	8	44	116	197	290	380	475	541	648	757	851	950	1040	1150	1300	1440	1590	1760	1920	2120	2340	2610	2860	3120	3340	1.6	0.0171
760000	254000	7	27	75	177	255	398	583	829	1070	1390	1740	2130	2530	2960	3420	3870	4200	4520	4840	5150	5450	5750	6020	6360	6610	2.07	0.019
605000	248000	16	42	43	47	61	123	254	363	457	548	697	902	1020	1150	1280	1400	1560	1650	1780	1930	2070	2230	2360	2490	2620	1.7	0.126
570000	193000	5	35	69	120	155	183	214	294	413	546	682	853	995	1130	1310	1480	1740	2020	2310	2560	2800	3100	3300	3530	3730	1.86	0.0237
748000	261000	17	69	117	151	218	336	501	726	909	1140	1420	1700	2020	2350	2650	2940	3250	3590	3910	4230	4580	5000	5400	5840	6330	1.78	0.0253
722000	250000	2	13	54	95	148	204	370	602	796	959	1080	1190	1330	1480	1610	1750	1940	2170	2450	2760	3100	3460	3810	4250	4690	2.15	0.0339
638000	248000	28	89	153	217	339	447	551	695	891	1110	1360	1660	1920	2110	2330	2510	2740	3220	3770	4250	4640	5030	5580	6160	6700	1.61	0.0199
672000	243000	15	52	88	150	204	275	389	503	691	953	1230	1440	1560	1740	1970	2330	2780	3230	3690	4220	4720	5200	5730	6290	6910	1.84	0.0374
503000	114000	27	94	172	248	360	475	676	956	1270	1590	1890	2140	2450	2780	3090	3380	3670	4010	4270	4540	4830	5080	5310	5530	5720	1.62	0.0134
688000	245000	24	85	169	287	466	705	983	1230	1520	1810	2100	2450	2920	3470	4010	4610	5330	6060	6770	7470	8150	8850	9560	10200	10900	1.82	0.00821
588000	114000	18	54	111	187	251	314	371	441	542	693	827	1040	1290	1500	1690	1810	1970	2140	2320	2500	2810	3110	3420	3710	3960	1.58	0.0137
610000	192000	19	71	140	242	341	412	512	627	747	882	1050	1340	1640	1960	2270	2600	2960	3380	3780	4160	4570	4950	5320	5780	6340	1.68	0.0197
587000	199000	4	24	74	133	183	254	328	395	457	532	626	755	899	1110	1340	1610	1890	2130	2360	2590	2890	3240	3610	4010	4350	1.92	0.0171
608000	259000	24	69	143	215	316	422	539	782	1040	1340	1640	1940	2230	2590	2970	3280	3620	4010	4350	4760	5280	5760	6180	6470	6730	1.73	0.0184
576000	109000	9	49	147	265	339	399	445	475	502	579	682	787	926	1060	1160	1310	1500	1600	1700	1860	2140	2440	2670	2860	2970	1.5	0.0388
745000	271000	13	55	124	203	297	363	431	478	554	669	768	832	945	1060	1200	1360	1540	1720	1850	2020	2190	2400	2580	2720	2890	1.48	0.00811
502000	113000	14	78	193	311	430	568	748	973	1240	1580	1930	2270	2590	2870	3180	3520	3810	4110	4340	4560	4850	5070	5250	5430	5680	1.7	0.0123
586000	182000	7	17	67	131	198	251	362	478	580	706	888	1110	1310	1600	1850	2120	2380	2670	3050	3390	3760	4160	4590	4980	5310	1.99	0.0166
792000	163000	14	24	29	45	106	156	161	161	161	171	184	192	193	201	225	232	237	248	269	294	333	365	371	372	384	0.975	0.0404
697000	249000	24	55	62	69	107	194	387	630	899	1130	1380	1690	1940	2140	2400	2740	3120	3370	3690	4130	4560	5050	5640	6330	6970	1.88	0.152
709000	268000	28	134	277	411	528	632	695	747	869	1020	1120	1270	1420	1590	1710	1900	2110	2330	2530	2750	2990	3300	3600	3840	4110	1.3	0.0171
737000	264000	7	27	65	118	156	204	327	438	561	752	961	1200	1500	1740	1910	2150	2410	2650	2890	3100	3380	3640	3960	4380	4900	1.94	0.0141
650000	238000	8	31	59	105	170	263	401	570	750	939	1150	1350	1550	1740	2040	2380	2620	2980	3490	3930	4440	4880	5280	5720	6110	1.99	0.0161
666000	254000	7	24	69	169	305	448	599	759	1070	1410	1720	1980	2190	2410	2620	2980	3350	3770	4100	4550	5060	5600	6210	6780	7490	2.04	0.0165
692000	128000	9	16	16	16	18	27	45	65	82	96	106	123	145	166	195	207	222	235	252	273	316	341	358	387	398	1.29	0.111
613000	256000	27	65	91	158	256	362	476	602	746	906	1070	1250	1460	1700	1940	2250	2690	3060	3330	3680	4160	4680	5190	5720	6220	1.67	0.0415
639000	197000	14	35	74	140	176	219	259	290	326	375	435	481	558	694	823	948	1090	1230	1350	1440	1540	1640	1720	1820	1900	1.44	0.0173
604000	180000	17	45	74	119	204	282	362	430	535	656	793	954	1120	1270	1440	1660	1870	2090	2300	2550	2770	3050	3310	3610	3940	1.65	0.0202
625000	187000	2	3	7	20	45	86	127	183	249	331	401	486	589	768	927	1090	1240	1410	1580	1760	1930	2090	2270	2480	2720	2.38	0.0958
593000	247000	26	101	224	311	355	392	453	536	639	734	868	989	1060	1130	1230	1330	1390	1440	1530	1650	1790	1900	1980	2040	2130	1.18	0.0117
624000	136000	1	1	4	6	9	18	19	33	39	52	57	61	62	63	73	95	129	209	259	335	370	434	511	608	714	2.04	0.193
609000	230000	11	44	104	227	386	619	859	1080	1290	1560	1820	2060	2300	2570	2800	3040	3250	3460	3780	4050	4290	4490	4710	4950	5270	1.78	0.0297
702000	243000	28	126	259	377	494	640	791	926	1060	1190	1370	1640	1950	2330	2650	2980	3300	3620	4000	4440	4920	5390	5770	6210	6680	1.51	0.0115
701000	260000	25	82	175	252	336	427	563	765	969	1190	1400	1630	1880	2150	2380	2570	2890	3220	3490	3740	4010	4380	4810	5160	5560	1.58	0.0065
688000	252000	24	107	225	373	565	839	1070	1290	1620	1990	2320	2570	2950	3410	3910	4460	5090	5600	6100	6650	7150	7600	8150	8860	9550	1.7	0.00062
711000	220000	19	52	76	93	110	127	143	154	162	167	175	186	206	264	378	540	682	869	1060	1260	1490	1660	1830	2040	2270	1.34	0.255
597000	193000	20	54	98	157	252	315	387	515	659	794	928	1150	1370	1600	1900	2290	2790	3250	3540	3970	4510	5030	5550	6000	6500	1.75	0.0472
641000	229000	13	55	115	162	240	350	450	560	712	862	1050	1210	1310	1400	1570	1770	2030	2350	2650	2930	3240	3580	3980	4420	4880	1.67	0.00606
608000	192000	14	41	88	186	299	407	494	605	718	936	1190	1480	1670	1900	2190	2530	2880	3270	3690	4070	4440	4880	5330	5920	6550	1.82	0.0125
630000	173000	2	2	5	21	81	158	261	388	516	621	727	803	927	1020	1060	1090	1120	1150	1220	1280	1300	1350	1450	1560	1720	2.26	0.318
644000	187000	4	15	24	28	37	53	76	87	99	113	130	150	161	184	214	236	254	269	289	313	351	482	617	703	826	1.43	0.0416
768000	206000	23	62	101	156	187	210	235	257	300	339	378	405	452	527	604	663	770	924	997	1070	1150	1210	1270	1340	1440	1.16	0.021
695000	289000	28	86	134	155	182	211	237	270	311	370	435	482	542	610	651	720	840	1050	1220	1440	1600	1700	1800	1960	2140	1.21	0.0585
619000	209000	3	29	60	110	169	240	371	519	671	852	1070	1300	1550	1780	2080	2350	2610	2820	3060	3320	3590	3860	4130	4420	4800	2.07	0.0109
510000	152000	15	25	70	95	102	133	175	214	267	289	323	387	453	536	616	717	805	933	1090	1330	1560	1720	1910	2100	2340	1.5	0.0688
624000	202000	4	37	95	180	251	367	468	597	747	921	1110	1280	1440	1660	1860	2030	2270	2510	2750	3010	3220	3470	3760	4070	4360	1.87	0.021
584000	223000	17	45	66	68	115	175	247	381	580	761	990	1170	1400	1570	1740	1880	2090	2350	2580	2770	3040	3270	3540	3840	4060	1.77	0.088
628000	115000	10	39	70	102	140	161	192	229	255	278	295	304	309	320	333	341	368	437	475	505	518	528	538	561	595	1.06	0.0217
654000	231000	9	32	70	121	152	181	250	386	575	848	1170	1450	1700	1930	2170	2410	2640	2860	3200	3560	3910	4220	4510	4800	5220	1.95	0.046
575000	171000	12	30	70	131	189	256	347	418	540	667	752	866	1010	1160	1330	1500	1660	1880	2100	2370	2710	2950	3210	3540	3910	1.71	0.0115
709000	237000	22	51	107	169	284	428	650	875	1110	1320	1550	1750	1990	2280	2560	2860	3170	3440	3780	4160	4580	4910	5290	5730	6220	1.74	0.0193
631000	223000	5	17	36	64	100	198	316	422	570	726	865	990	1230	1470	1700	1940	2140	2380	2670	2950	3230	3590	3940	4300	4710	2.09	0.0254
598000	192000	5	34	71	128	187	273	359	453	552	672	790	977	1240	1520	1840	2250	2700	3160	3660	4230	4800	5300	5750	6190	6600	2.04	0.0258
580000	175000	10	35	85	128	186	296	382	458	576	733	878	1060	1220	1380	1570	1800	1960	2110	2350	2650	3040	3470	3850	4200	4580	1.77	0.00671
566000	187000	6	22	35	71	144	200	288	404	505	630	747	862	1020	1250	1460	1680	1820	1970	2160	2410	2650	2960	3300	3650	4010	1.95	0.017
699000	251000	4	16	41	135	229	338	414	528	627	752	941	1160	1390	1650	1990	2320	2660	3040	3370	3650	3920	4360	4910	5500	6160	2.12	0.0161
666000	208000	28	101	217	297	383	559	778	989	1190	1360	1490	1790	2140	2420	2660	2850	3060	3400	3740	4150	4450	4790	5120	5510	5870	1.53	0.00275
618000	171000	21	79	173	266	319	399	529	646	768	905	1060	1250	1450	1650	1820	1990	2240	2510	2770	3080	3400	3630	3870	4140	4430	1.51	0.00591
683000	256000	2	15	57	126	210	352	512	694	907	1250	1680	1980	2290	2650	3280	3910	4360	4830	5510	6290	7090	7810	8430	8900	9380	2.42	0.00651
635000	198000	2	2	19	55	73	103	137	188	253	356	467	594	702	790	892	988	1090	1210	1340	1440	1570	1720	1900	2090	2330	2.21	0.0931
666000	204000	17	80	169	201	210	230	278	375	505	661	825	1000	1190	1460	1820	2130	2350	2510	2800	3160	3560	3930	4290	4640	5070	1.62	0.0727
807000	127000	19	41	55	63	81	91	97	103	107	116	120	137	144	154	155	168	193	215	230	259	285	307	319	329	350	0.787	0.018
567000	116000	11	41	81	115	151	199	259	339	395	420	449	465	515	580	694	836	996	1130	1250	1410	1670	1940	2190	2450	2680	1.5	0.0328
711000	115000	25	75	127	198	258	345	453	560	684	781	892	1040	1190	1320	1440	1580	1750	1900	2050	2220	2420	2600	2830	3100	3310	1.42	0.00366
564000	130000	16	69	169	263	301	329	364	411	575	699	776	840	963	1130	1340	1550	1730	1930	2110	2310	2580	2920	3260	3500	3630	1.47	0.027
604000	229000	21	84	137	181	300	495	682	848	1020	1180	1320	1430	1620	1890	2170	2370	2590	2840	3170	3570	3980	4240	4520	4920	5340	1.6	0.0086
718000	264000	11	37	53	85	107	158	324	407	529	694	872	1040	1250	1420	1670	1970	2250	2580	2950	3390	3770	4140	4540	5020	5550	1.92	0.0669
733000	278000	13	59	124	169	235	333	437	547	643	774	908	1010	1090	1160	1220	1310	1490	1660	1750	1860	1970	2050	2170	2340	2500	1.45	0.00708
704000	115000	15	64	182	312	510	706	872	986	1090	1190	1280	1370	1510	1670	1800	1970	2110	2210	2300	2390	2520	2590	2700	2810	2920	1.41	0.0527
571000	185000	7	18	31	71	139	179	244	346	491	672	803	989	1200	1450	1710	1960	2310	2730	3150	3490	3740	4020	4360	4750	5150	2.09	0.0485
598000	244000	21	74	99	103	109	140	209	300	397	464	505	567	696	891	1080	1220	1320	1450	1640	1770	1910	2060	2210	2370	2630	1.45	0.0764
755000	259000	6	38	130	269	405	577	753	919	1100	1340	1650	1920	2140	2420	2740	3040	3390	3760	4170	4570	4920	5250	5570	6000	6520	1.91	0.024
684000	284000	28	64	73	112	163	200	228	275	300	341	464	624	783	934	1120	1260	1440	1680	2070	2280	2400	2480	2560	2650	2760	1.48	0.1
740000	251000	9	61	137	227	367	517	698	905	1140	1440	1740	2010	2320	2610	2920	3240	3540	3850	4180	4560	5010	5480	5900	6310	6780	1.84	0.00589
777000	199000	4	34	80	146	222	278	292	318	348	397	439	461	498	535	562	595	626	693	735	765	815	889	939	976	1010	1.34	0.0868
639000	109000	20	46	68	75	98	128	152	178	182	190	203	207	208	208	208	210	211	214	217	219	225	235	240	241	243	0.668	0.0241
701000	118000	17	37	44	47	54	128	216	273	353	425	508	651	847	1030	1280	1490	1640	1740	1820	1890	1960	2050	2150	2320	2480	1.7	0.137
681000	248000	27	106	260	503	829	1240	1620	1920	2230	2650	3100	3540	4010	4450	4910	5500	6080	6610	7190	7730	8300	8820	9420	10100	10800	1.7	0.0109
743000	242000	1	12	22	47	71	105	146	186	239	330	439	556	661	804	970	1190	1450	1650	1850	2110	2350	2610	2910	3310	3680	2.29	0.0188
558000	188000	14	28	44	53	89	145	250	398	530	648	774	911	1100	1230	1350	1460	1540	1620	1770	1950	2150	2290	2440	2580	2770	1.74	0.0799
504000	131000	19	95	227	372	488	580	659	711	788	868	977	1090	1260	1400	1520	1630	1810	2000	2220	2450	2650	2850	3080	3280	3460	1.34	0.0255
573000	160000	21	52	95	138	190	294	421	490	579	733	918	1030	1110	1200	1350	1470	1590	1720	1840	1990	2140	2200	2280	2380	2490	1.46	0.0112
720000	273000	22	65	77	103	188	275	357	474	536	641	784	906	1020	1110	1280	1460	1620	1830	2050	2360	2700	2900	3100	3330	3600	1.55	0.0353
705000	109000	9	28	75	115	133	154	185	237	312	417	545	674	853	1060	1260	1430	1570	1700	1880	2050	2200	2310	2390	2520	2710	1.72	0.0412
501000	141000	6	24	43	56	105	158	172	213	312	465	647	738	828	928	1050	1240	1410	1640	1900	2030	2190	2340	2500	2690	2840	1.87	0.0333
652000	208000	5	15	40	76	126	184	253	313	388	517	651	824	959	1090	1270	1450	1640	1830	1980	2100	2210	2350	2480	2640	2860	1.92	0.0113
504000	119000	18	81	197	373	575	812	1090	1300	1490	1720	2030	2280	2580	2950	3430	3890	4260	4600	4920	5200	5530	5840	6080	6360	6610	1.67	0.011
611000	192000	9	39	106	193	263	366	510	626	806	949	1150	1340	1590	1890	2230	2590	2960	3340	3670	3960	4350	4790	5210	5690	6100	1.87	0.00323
720000	103000	9	44	91	182	303	414	529	630	721	833	974	1150	1320	1570	1880	2090	2340	2570	2810	2990	3120	3270	3470	3760	4020	1.72	0.00642
556000	177000	8	30	61	92	130	166	217	283	343	424	511	616	738	844	961	1120	1300	1510	1700	1930	2140	2300	2480	2740	3060	1.72	0.0207
676000	236000	12	67	142	265	385	470	593	776	939	1060	1140	1280	1450	1680	1900	2100	2320	2650	3030	3450	3820	4270	4700	5330	5970	1.66	0.0123
665000	202000	8	17	22	40	57	90	174	277	398	531	681	784	867	1030	1230	1430	1650	1920	2200	2470	2800	3200	3460	3700	4020	2.06	0.127
525000	155000	2	18	31	95	157	233	349	427	566	763	943	1120	1250	1390	1530	1710	1960	2150	2350	2630	2900	3140	3450	3890	4170	2.13	0.0191
612000	257000	22	89	199	317	411	501	649	804	1010	1190	1370	1600	1850	2060	2300	2570	2950	3440	3830	4320	4840	5240	5680	6240	6800	1.6	0.00947
528000	186000	27	98	147	170	182	219	249	278	322	383	433	463	490	532	554	567	610	670	730	794	833	910	996	1160	1340	0.982	0.0164
596000	157000	8	42	116	167	195	234	269	291	317	338	357	381	426	459	493	529	571	631	677	731	803	867	922	983	1060	1.19	0.0467
717000	81200	20	70	140	239	340	462	606	736	897	1060	1190	1290	1410	1510	1600	1760	1940	2090	2290	2430	2510	2540	2620	2720	2790	1.42	0.0103
559000	153000	18	73	166	218	269	333	380	444	517	644	757	882	1040	1200	1380	1560	1780	2040	2290	2560	2920	3280	3680	4020	4300	1.51	0.0325
498000	115000	28	128	289	477	756	1070	1280	1600	1990	2360	2690	3020	3390	3710	3950	4200	4460	4780	4990	5260	5460	5640	5800	6010	6220	1.51	0.0238
609000	2e+05	18	60	131	204	309	421	590	748	886	1070	1240	1470	1750	2120	2470	2800	3160	3510	3890	4360	4900	5440	6110	6740	7250	1.75	0.0124
614000	176000	20	107	245	402	572	781	943	1100	1300	1560	1820	2070	2400	2670	2920	3130	3420	3740	4030	4320	4580	4900	5200	5510	5820	1.54	0.0103
497000	118000	25	77	174	316	532	893	1240	1610	2000	2420	2780	3110	3420	3760	4110	4410	4690	5030	5360	5640	5880	6090	6300	6510	6700	1.68	0.0325
504000	139000	12	28	58	116	196	291	403	591	747	891	1110	1290	1430	1530	1620	1770	2000	2260	2490	2630	2740	2850	2970	3090	3240	1.75	0.0267
610000	192000	20	72	142	228	339	402	516	619	748	888	1080	1310	1610	1940	2280	2620	2960	3380	3780	4150	4520	4920	5300	5770	6280	1.67	0.0206
644000	259000	4	12	20	36	52	134	290	469	593	703	785	865	953	1060	1180	1260	1390	1570	1770	2040	2320	2580	2890	3180	3460	2.1	0.0917
629000	232000	26	102	164	218	279	333	444	550	778	1050	1290	1490	1650	1730	1900	2210	2530	2810	3090	3360	3650	3990	4410	4870	5360	1.54	0.0264
499000	114000	24	97	265	465	721	987	1260	1570	1940	2340	2720	3060	3350	3620	3900	4210	4430	4640	4880	5160	5380	5550	5780	5980	6150	1.57	0.0309
539000	181000	19	86	229	392	495	553	672	779	860	923	981	1050	1110	1200	1280	1340	1430	1560	1720	1850	1950	2060	2200	2390	2590	1.23	0.0427
730000	234000	11	32	90	153	229	331	437	539	633	716	821	888	971	1050	1130	1230	1340	1430	1530	1670	1800	1970	2100	2310	2530	1.53	0.0155
715000	93800	25	95	196	314	485	761	1030	1280	1540	1790	2040	2290	2550	2850	3100	3430	3740	3970	4160	4320	4490	4700	4890	5030	5180	1.55	0.0149
654000	245000	26	106	182	208	243	297	355	460	638	874	1200	1500	1790	2030	2320	2640	3020	3420	3840	4330	4940	5600	6240	6810	7310	1.66	0.0872
601000	222000	11	27	36	52	77	136	216	341	452	550	696	825	920	1060	1300	1660	2070	2460	2850	3210	3610	4050	4530	5000	5440	2	0.126
662000	260000	14	30	78	209	398	572	691	920	1090	1300	1530	1790	2120	2440	2780	3150	3400	3620	3860	4090	4460	4840	5180	5500	5900	1.84	0.0305
686000	255000	14	73	162	277	393	518	730	984	1290	1680	2020	2340	2660	3010	3450	3940	4420	4830	5320	5920	6580	7310	8160	8970	9720	1.86	0.00307
596000	202000	7	26	56	118	196	277	419	591	819	1130	1420	1750	2100	2570	2940	3260	3590	4000	4380	4750	5180	5590	5900	6270	6690	2.11	0.0211
591000	178000	8	35	80	122	162	212	278	353	485	594	702	813	920	1060	1220	1390	1570	1780	1990	2180	2370	2580	2750	2970	3180	1.71	0.00599
711000	265000	7	16	64	118	177	240	318	450	661	886	1160	1460	1710	1880	2050	2220	2350	2520	2770	3060	3330	3650	4040	4390	4700	1.99	0.0277
751000	243000	10	65	136	235	345	470	600	747	856	938	1030	1110	1220	1310	1400	1530	1680	1820	2010	2250	2550	2880	3180	3460	3870	1.53	0.0267
731000	236000	10	35	75	132	206	258	340	443	567	700	836	964	1080	1170	1240	1340	1440	1550	1680	1830	1970	2120	2290	2470	2650	1.61	0.00521
682000	252000	27	102	195	350	633	982	1300	1560	1870	2260	2730	3260	3850	4370	4850	5310	5770	6340	6920	7440	8030	8660	9300	9910	10500	1.75	0.00617
608000	168000	6	32	70	90	126	150	212	260	307	361	410	449	497	557	628	694	799	943	1080	1220	1340	1500	1700	1900	2150	1.57	0.0186
707000	240000	4	35	108	223	355	408	488	590	767	921	1220	1530	1910	2310	2620	2860	3110	3430	3800	4310	4770	5140	5490	5810	6120	2	0.0239
693000	232000	27	112	191	287	367	426	512	626	873	1190	1570	1940	2280	2570	2930	3290	3620	3990	4360	4710	5080	5450	5770	6050	6390	1.62	0.0308
581000	190000	9	24	93	175	258	329	390	463	584	705	866	1110	1390	1690	2080	2370	2720	3030	3330	3690	4000	4420	4880	5410	5870	1.9	0.0237
717000	238000	9	32	48	63	79	95	149	229	284	371	483	645	806	1010	1230	1500	1820	2110	2340	2540	2810	3130	3500	3920	4400	1.91	0.132
503000	129000	23	79	167	250	347	458	594	718	811	962	1070	1240	1460	1680	1860	1990	2130	2300	2460	2610	2800	2970	3160	3460	3800	1.44	0.000996
561000	141000	18	49	77	126	207	301	405	486	579	687	825	947	1070	1190	1370	1580	1820	2040	2220	2350	2490	2610	2720	2910	3140	1.57	0.0121
725000	239000	11	46	117	185	276	378	482	566	651	774	904	1030	1130	1210	1330	1470	1640	1860	2120	2360	2630	2860	3110	3390	3700	1.59	0.00699
658000	176000	5	44	138	227	303	385	444	464	481	509	556	585	613	631	640	671	747	806	861	883	895	904	931	996	1030	1.24	0.145
607000	127000	21	129	282	431	562	669	812	941	1090	1280	1490	1660	1770	1830	1940	2120	2300	2410	2500	2530	2620	2720	2820	2990	3170	1.29	0.0367
6e+05	244000	1	5	31	58	88	127	169	212	256	309	385	464	602	757	887	962	1060	1250	1440	1630	1820	2060	2330	2560	2760	2.21	0.0246
561000	206000	17	63	154	243	317	396	500	609	691	803	946	1080	1210	1350	1550	1720	1910	2080	2220	2340	2500	2700	2900	3080	3220	1.46	0.00356
648000	248000	22	123	253	428	600	777	943	1170	1430	1710	1930	2140	2430	2710	2960	3230	3520	3810	4220	4680	5110	5470	5860	6370	6790	1.55	0.0075
537000	154000	17	99	251	443	690	1020	1400	1770	2130	2460	2810	3170	3540	3910	4260	4500	4720	5050	5280	5440	5620	5910	6160	6470	6720	1.65	0.0434
713000	93300	21	71	131	283	482	670	809	989	1230	1470	1760	2010	2170	2340	2560	2810	3120	3440	3760	3990	4210	4330	4490	4640	4810	1.6	0.0131
685000	270000	19	73	101	120	147	176	250	341	425	507	573	729	913	1090	1220	1370	1530	1730	1890	2060	2240	2510	2800	3100	3340	1.52	0.0564
742000	273000	18	55	81	105	154	210	267	328	362	430	579	701	896	1130	1340	1520	1670	1840	1950	2050	2190	2380	2530	2700	2890	1.56	0.046
616000	204000	2	17	38	77	141	213	283	424	574	769	926	1060	1230	1400	1630	1880	2170	2490	2780	3140	3580	4030	4470	4930	5430	2.22	0.00342
571000	199000	14	39	54	88	133	205	256	299	369	464	615	748	893	1010	1080	1160	1310	1440	1630	1830	2070	2320	2560	2830	3160	1.63	0.033
733000	255000	5	19	58	104	137	203	351	492	711	934	1160	1350	1590	1840	2100	2430	2740	3060	3440	3800	4150	4530	4900	5230	5630	2.11	0.0149
742000	252000	17	69	148	253	395	532	711	918	1150	1420	1740	2100	2500	2910	3290	3670	4000	4280	4650	5010	5340	5660	6070	6500	6970	1.76	0.00324
729000	243000	8	28	49	83	134	196	267	328	429	550	713	868	1070	1290	1550	1790	2000	2270	2550	2830	3080	3300	3560	3880	4270	1.91	0.0295
665000	175000	3	10	16	20	24	31	37	40	50	58	71	94	137	167	202	243	268	316	395	452	499	536	582	639	668	1.62	0.134
709000	232000	7	37	65	93	142	204	316	482	704	959	1190	1520	1920	2260	2700	3140	3530	3950	4300	4630	4960	5270	5550	5810	6170	2.08	0.0468
529000	160000	16	34	39	53	81	182	336	430	529	575	664	851	1010	1110	1260	1490	1740	2030	2460	2970	3460	3790	4130	4460	4760	1.86	0.124
681000	262000	20	51	80	146	259	392	538	741	972	1130	1270	1420	1590	1780	2060	2340	2520	2780	3030	3320	3650	3940	4300	4750	5160	1.69	0.0208
552000	182000	15	29	42	60	91	131	162	257	411	525	589	655	808	934	1030	1130	1300	1480	1590	1710	1810	1890	2010	2200	2420	1.67	0.0711
679000	260000	18	60	121	195	304	471	652	790	932	1090	1210	1370	1600	1940	2290	2560	2770	2980	3210	3560	4110	4890	5460	5890	6370	1.69	0.00852
719000	102000	6	72	169	288	415	549	728	924	1070	1230	1450	1680	1940	2200	2440	2670	2870	3040	3210	3410	3620	3780	3910	4050	4170	1.71	0.0536
738000	262000	2	12	37	112	208	351	450	558	668	750	824	916	1050	1240	1560	1890	2180	2460	2770	3040	3450	3960	4400	4770	5150	2.18	0.0382
622000	204000	7	43	93	152	234	353	479	620	771	929	1120	1300	1480	1690	1950	2160	2440	2710	2970	3250	3560	3830	4170	4500	4820	1.83	0.00194
694000	244000	16	45	76	91	161	289	395	632	873	1160	1420	1730	2020	2280	2610	2950	3290	3790	4470	5220	5910	6480	7080	7740	8640	1.98	0.0732
645000	245000	22	90	180	244	360	492	610	838	1140	1540	1920	2250	2630	2980	3300	3600	3980	4360	4660	5080	5480	5850	6230	6630	7110	1.71	0.0134
505000	120000	22	66	173	359	547	704	939	1160	1380	1610	1860	2170	2480	2820	3190	3600	4030	4390	4720	5020	5330	5650	5960	6260	6520	1.67	0.00809
714000	232000	21	60	93	127	207	318	485	622	730	856	1040	1260	1450	1700	2080	2470	2900	3370	3810	4220	4550	4800	5080	5380	5650	1.75	0.0438
719000	266000	13	30	49	94	150	197	278	384	450	555	650	764	925	1110	1280	1550	1820	2210	2650	3170	3640	4060	4480	4890	5340	1.86	0.0712
556000	206000	2	20	44	72	170	286	419	530	672	834	995	1130	1270	1450	1600	1780	1950	2070	2180	2310	2460	2620	2770	2900	3060	2.04	0.0518
508000	148000	22	74	111	165	209	240	271	313	373	486	576	705	844	948	1070	1250	1460	1650	1910	2100	2210	2330	2490	2680	2900	1.42	0.0413
604000	107000	22	43	60	72	87	104	118	127	147	167	167	171	177	187	193	195	202	216	221	233	254	294	336	373	422	0.761	0.0108
607000	224000	17	57	118	182	233	282	367	531	718	1000	1280	1550	1880	2240	2670	2990	3310	3610	3930	4270	4600	4880	5220	5610	6070	1.79	0.0372
590000	191000	9	42	85	121	209	332	478	617	752	894	1060	1240	1430	1580	1780	2060	2400	2660	2880	3160	3440	3750	4140	4580	5040	1.82	0.00453
725000	263000	2	7	37	70	114	195	231	278	458	600	738	884	1140	1430	1740	2020	2360	2730	3230	3670	4110	4460	4800	5200	5540	2.36	0.0194
722000	232000	11	50	89	151	284	412	507	568	638	777	924	1060	1170	1260	1410	1530	1660	1880	2150	2470	2780	3070	3300	3540	3830	1.63	0.00828
664000	194000	4	28	100	181	251	340	457	570	670	783	907	1000	1120	1260	1400	1520	1630	1710	1780	1850	1930	2060	2190	2340	2570	1.7	0.0578
621000	250000	21	33	41	79	119	193	288	388	516	585	660	745	895	1030	1140	1310	1480	1690	1850	2030	2320	2600	2880	3200	3500	1.66	0.0719
531000	152000	10	62	160	304	476	642	755	868	1050	1270	1480	1680	1930	2210	2480	2700	2970	3260	3540	3820	4170	4590	4960	5310	5660	1.7	0.0178
751000	259000	4	13	59	117	201	331	517	727	982	1350	1710	2060	2430	2780	3200	3610	3980	4350	4700	5060	5440	5790	6190	6610	7060	2.26	0.0319
671000	249000	12	54	135	203	311	419	604	829	1060	1310	1590	1850	2060	2460	2890	3250	3610	3940	4290	4690	5250	5940	6640	7330	8040	1.86	0.0034
675000	221000	19	57	106	157	242	333	425	552	660	754	909	1050	1280	1490	1700	1930	2220	2560	2930	3390	3840	4230	4520	4780	5100	1.67	0.0244
563000	132000	3	29	60	96	178	257	344	420	497	573	637	700	884	1090	1220	1320	1520	1760	1940	2100	2260	2450	2640	2850	3050	1.86	0.0172
574000	196000	9	42	114	186	270	357	420	486	555	693	864	971	1120	1300	1480	1690	1900	2090	2250	2410	2550	2750	3030	3350	3730	1.65	0.00764
695000	152000	16	25	29	44	61	73	85	99	114	126	157	175	193	219	230	236	241	251	267	274	277	291	320	355	378	0.99	0.0161
685000	254000	17	114	216	288	443	697	1000	1280	1570	1910	2210	2580	2990	3440	3890	4300	4770	5260	5800	6410	7210	8020	8700	9290	9930	1.78	0.00634
745000	269000	13	65	148	286	404	517	611	692	775	865	1040	1220	1380	1540	1740	1930	2120	2280	2400	2570	2780	2900	3040	3200	3460	1.51	0.0162
590000	117000	17	54	81	129	244	413	655	879	1130	1410	1670	1920	2090	2240	2370	2530	2730	2960	3160	3340	3510	3660	3870	4110	4340	1.71	0.0433
533000	161000	26	59	63	86	152	223	318	434	600	787	952	1170	1400	1670	1980	2270	2580	2950	3330	3700	4140	4660	5210	5720	6100	1.78	0.116
564000	180000	14	44	51	84	103	168	237	383	502	592	705	778	923	1160	1410	1650	1840	2030	2270	2540	2790	3010	3240	3570	3920	1.76	0.0665
636000	157000	6	20	46	63	73	95	101	112	132	161	172	199	235	264	278	281	284	286	287	314	319	335	355	386	442	1.14	0.0147
687000	220000	8	39	127	203	277	310	372	425	479	535	609	700	783	947	1230	1480	1650	1800	1990	2230	2560	2930	3260	3550	3870	1.64	0.0386
555000	202000	14	65	152	273	397	534	686	812	904	979	1080	1190	1300	1410	1490	1540	1600	1690	1800	1920	2010	2100	2270	2440	2670	1.38	0.0396
630000	255000	22	37	58	87	158	318	534	648	737	903	1070	1180	1270	1430	1580	1820	1990	2150	2320	2530	2730	2980	3260	3550	3880	1.67	0.0592
696000	290000	1	21	73	120	166	195	198	200	203	230	258	283	334	433	504	557	589	645	721	828	1010	1240	1440	1620	1780	1.7	0.177
747000	251000	13	79	173	287	388	529	718	953	1250	1580	1860	2160	2530	2920	3270	3620	4020	4460	4860	5320	5770	6210	6630	7010	7380	1.79	0.00385
504000	118000	26	98	249	477	735	952	1180	1410	1580	1770	2020	2330	2680	3070	3380	3750	4250	4650	4990	5300	5520	5740	6010	6270	6530	1.56	0.013
724000	77700	14	89	209	312	402	525	613	720	796	896	982	1080	1190	1300	1400	1490	1570	1650	1790	1930	2060	2130	2160	2190	2220	1.3	0.0401
753000	257000	24	72	110	163	250	384	490	687	928	1270	1720	2090	2460	2750	3080	3420	3790	4250	4700	5080	5600	6300	6990	7560	7990	1.81	0.0473
660000	273000	20	56	77	91	115	140	213	290	360	457	537	647	770	870	923	975	1010	1040	1100	1180	1260	1380	1500	1590	1690	1.36	0.0349
590000	117000	23	57	87	122	242	410	644	873	1120	1380	1650	1910	2080	2240	2380	2540	2740	2960	3160	3340	3500	3660	3890	4130	4340	1.66	0.0502
643000	246000	17	77	153	264	422	540	651	835	1040	1310	1710	2070	2500	2930	3290	3660	4010	4470	4850	5240	5630	5960	6330	6660	7130	1.76	0.00577
731000	182000	11	31	36	67	95	120	153	197	255	340	379	397	429	473	527	579	641	714	772	837	928	988	1040	1080	1120	1.41	0.0153
692000	261000	2	3	22	42	76	154	252	416	606	823	1070	1320	1570	1820	2100	2420	2800	3150	3590	4010	4530	4980	5410	5820	6270	2.58	0.0851
701000	286000	15	24	33	33	33	62	84	110	116	132	195	277	320	382	471	564	646	731	781	834	919	1080	1210	1450	1670	1.54	0.195
637000	246000	15	68	147	259	430	686	878	1050	1180	1300	1450	1700	2040	2380	2650	2890	3160	3540	4040	4550	4970	5370	5850	6330	6750	1.71	0.00691
636000	244000	24	113	209	325	461	607	848	1090	1320	1500	1670	1890	2220	2620	3060	3390	3720	4070	4340	4610	4920	5270	5580	6020	6560	1.58	0.00218
702000	238000	2	15	63	119	177	282	462	664	865	1170	1520	1880	2240	2680	3110	3500	3870	4290	4710	5120	5590	6020	6460	6910	7370	2.35	0.0166
620000	213000	7	28	55	87	146	203	276	365	481	634	783	912	1090	1300	1480	1750	2140	2560	2940	3170	3470	3760	4160	4510	4890	1.96	0.0243
802000	133000	17	68	112	147	173	190	209	221	239	242	250	255	257	259	259	262	267	272	283	301	314	321	334	344	353	0.676	0.0487
610000	148000	21	68	157	243	295	336	378	397	426	444	455	471	495	512	525	540	548	559	577	606	642	703	761	856	994	0.891	0.0505
752000	174000	8	50	98	120	167	231	304	357	417	449	477	512	557	585	612	641	668	699	742	794	839	868	927	984	1030	1.24	0.0371
578000	205000	7	36	64	67	73	105	118	140	217	371	566	706	825	951	1060	1160	1330	1570	1810	2010	2170	2350	2590	2950	3300	1.82	0.123
620000	176000	10	21	46	132	254	367	483	580	641	732	856	1020	1270	1640	2000	2300	2650	3000	3310	3620	3910	4170	4410	4670	4960	1.92	0.0357
678000	233000	28	108	136	151	189	257	358	505	675	858	995	1100	1270	1550	1820	2100	2350	2680	3050	3540	3950	4350	4910	5600	6170	1.59	0.0813
657000	260000	20	76	145	240	301	397	573	750	882	1030	1170	1340	1590	1830	2020	2180	2360	2530	2820	3190	3520	3810	4180	4600	5060	1.57	0.00334
662000	232000	4	31	109	194	275	347	377	431	507	586	652	725	868	1110	1370	1670	2010	2420	2790	3170	3490	3800	4120	4500	4900	1.87	0.057
639000	236000	21	82	170	301	470	642	794	914	1100	1300	1550	1790	2020	2270	2500	2760	3040	3310	3590	3940	4450	5040	5500	5990	6530	1.6	0.00279
587000	191000	15	61	108	159	211	263	349	486	687	886	1130	1320	1470	1640	1840	2070	2300	2590	2910	3200	3570	3950	4230	4500	4830	1.7	0.0216
651000	241000	11	46	121	216	320	374	440	524	632	796	1050	1390	1760	2070	2310	2600	3030	3490	3920	4250	4640	5120	5730	6400	7090	1.84	0.0228
615000	2e+05	5	22	46	93	171	260	352	478	636	758	882	1030	1200	1430	1710	1990	2300	2640	3020	3410	3880	4330	4700	5050	5460	2.05	0.00757
593000	185000	23	92	160	211	268	334	446	526	626	736	866	1010	1160	1350	1580	1850	2090	2330	2600	2870	3200	3570	3850	4160	4460	1.49	0.0255
641000	227000	28	88	141	194	242	329	491	637	730	870	995	1110	1220	1350	1540	1750	1910	2200	2550	2870	3170	3480	3850	4230	4600	1.48	0.0217
688000	291000	13	30	48	48	48	50	51	65	93	127	169	221	308	372	492	634	743	873	1090	1340	1550	1740	1890	2050	2140	1.63	0.364
682000	223000	22	87	148	219	306	379	455	578	669	762	911	1100	1420	1740	2030	2280	2510	2790	3050	3290	3530	3760	3970	4230	4580	1.55	0.0199
748000	263000	18	57	125	176	323	495	660	773	879	1010	1170	1410	1650	1850	2080	2320	2550	2850	3190	3530	3880	4200	4570	4950	5370	1.66	0.00584
708000	227000	18	80	189	278	367	499	674	810	917	1030	1190	1330	1510	1730	1880	2070	2310	2630	2900	3190	3480	3820	4150	4600	5150	1.53	0.00629
670000	263000	15	82	141	194	217	281	356	465	604	727	783	840	917	1090	1320	1680	2040	2420	2790	3180	3480	3720	3990	4340	4730	1.6	0.0487
523000	169000	9	17	18	18	18	26	35	79	106	163	204	274	320	355	451	591	714	854	947	1040	1150	1320	1420	1550	1690	1.83	0.353
603000	229000	3	23	75	158	267	375	540	695	851	963	1160	1390	1590	1730	1890	2170	2490	2730	3000	3270	3660	4040	4380	4670	4930	2.02	0.0287
657000	239000	14	53	87	120	155	234	410	610	881	1120	1380	1640	1910	2190	2500	2810	3110	3430	3700	3930	4190	4490	4870	5440	6010	1.86	0.0471
606000	105000	16	20	53	76	114	135	147	158	161	166	166	166	166	167	168	168	170	176	185	194	199	211	226	265	311	0.747	0.054
5e+05	119000	26	96	199	364	587	858	1190	1640	2070	2460	2910	3450	3980	4530	5050	5380	5610	5820	6050	6310	6550	6740	6860	7000	7110	1.69	0.0279
705000	115000	26	129	260	393	518	598	702	850	1040	1200	1280	1430	1650	1810	1940	2040	2120	2240	2360	2460	2550	2660	2750	2860	2960	1.26	0.0193
616000	223000	12	20	46	94	138	206	282	405	515	700	1000	1240	1520	1770	2080	2410	2670	2940	3210	3530	3880	4270	4680	5170	5730	2	0.0661
650000	241000	2	32	75	134	197	303	458	620	802	955	1120	1360	1640	1970	2410	2810	3110	3420	3720	4110	4620	5160	5730	6390	6990	2.18	0.0219
626000	233000	1	26	123	217	267	302	391	553	745	980	1220	1420	1610	1800	2010	2280	2590	2910	3180	3370	3630	3950	4390	4940	5510	2.14	0.121
584000	232000	23	87	131	158	185	244	302	372	436	490	541	634	742	800	878	939	991	1040	1130	1260	1410	1530	1640	1820	2090	1.22	0.012
696000	234000	17	91	202	306	426	571	742	900	1050	1250	1570	1900	2250	2610	2960	3280	3720	4120	4490	4880	5410	5990	6440	6920	7470	1.7	0.00566
612000	176000	17	64	91	167	308	510	728	967	1180	1500	1790	2050	2270	2530	2860	3120	3380	3610	3850	4110	4400	4730	5090	5430	5710	1.75	0.0227
521000	147000	8	44	96	150	189	240	312	429	547	668	760	881	987	1100	1250	1390	1480	1580	1680	1820	1970	2140	2310	2490	2630	1.6	0.00638
558000	158000	7	17	53	83	131	180	268	384	475	607	745	916	1120	1350	1490	1630	1780	1980	2180	2440	2650	2840	3010	3300	3650	1.91	0.0182
750000	256000	10	42	120	206	330	530	727	985	1290	1610	1890	2160	2460	2910	3370	3780	4210	4640	5090	5450	5840	6320	6750	7100	7470	1.94	0.00631
714000	261000	8	22	69	108	192	291	445	631	818	1060	1300	1530	1700	1850	2040	2240	2470	2720	2990	3330	3620	3960	4370	4680	4930	1.94	0.0197
559000	204000	21	71	170	265	356	457	565	677	771	868	994	1110	1260	1440	1590	1700	1870	2010	2090	2200	2400	2610	2800	2950	3140	1.39	0.00432
599000	123000	17	66	116	161	186	266	424	679	970	1230	1420	1650	1900	2240	2530	2780	3060	3320	3500	3640	3820	4060	4350	4660	4980	1.73	0.037
755000	202000	4	7	12	19	20	33	45	47	51	59	80	118	192	267	322	372	500	687	826	967	1130	1290	1410	1520	1630	1.97	0.335
580000	2e+05	13	22	44	96	162	231	317	374	480	587	705	841	1010	1210	1440	1730	1960	2190	2350	2510	2740	3060	3350	3630	3810	1.81	0.0401
677000	252000	26	106	199	300	441	636	818	1080	1390	1760	2140	2550	2900	3290	3690	4140	4650	5220	5850	6420	6990	7600	8140	8720	9360	1.72	0.0074
494000	115000	25	85	160	232	332	411	543	721	939	1190	1430	1660	1920	2290	2720	3140	3490	3840	4100	4290	4500	4690	4860	5040	5230	1.62	0.0162
619000	241000	25	94	186	233	259	284	341	430	525	666	791	886	1030	1160	1300	1490	1670	1820	1940	2110	2310	2480	2640	2960	3350	1.35	0.0247
531000	183000	9	25	47	49	53	65	87	122	200	315	448	529	590	630	669	776	920	1010	1120	1290	1520	1660	1810	1990	2160	1.71	0.127
577000	227000	14	63	86	89	100	150	204	248	274	295	348	435	520	641	727	801	909	1010	1100	1200	1350	1480	1650	1840	2090	1.4	0.0526
716000	96900	28	126	328	534	744	992	1330	1730	2020	2290	2490	2740	2990	3280	3530	3820	4140	4340	4490	4600	4770	4880	4990	5120	5270	1.44	0.0357
593000	124000	8	37	90	100	162	247	380	579	761	915	1070	1280	1490	1730	2000	2220	2350	2520	2770	3020	3240	3450	3640	3880	4130	1.85	0.0171
626000	258000	11	57	94	129	218	327	489	628	791	947	1160	1340	1560	1800	2010	2200	2490	2800	3080	3260	3500	3840	4160	4380	4610	1.76	0.00877
594000	185000	4	46	114	194	273	353	435	531	625	738	888	1010	1190	1390	1590	1820	2040	2230	2480	2720	3050	3370	3710	4090	4360	1.81	0.033
704000	272000	4	27	55	87	110	146	206	267	331	432	584	727	885	1110	1350	1540	1740	1980	2250	2550	2770	3080	3430	3730	4110	1.98	0.0324
540000	151000	26	98	219	389	593	836	1090	1350	1600	1830	2140	2390	2640	2930	3230	3590	3880	4190	4490	4700	4860	5100	5420	5770	6000	1.55	0.0105
753000	234000	14	40	85	124	152	172	210	280	353	464	558	620	672	714	787	908	1050	1190	1360	1570	1760	1880	1990	2090	2230	1.48	0.0204
648000	213000	22	74	126	171	224	273	352	442	538	631	766	892	1040	1180	1350	1520	1690	1870	2050	2240	2490	2830	3210	3500	3760	1.48	0.0226
610000	195000	5	28	67	112	179	294	456	616	796	1010	1230	1410	1710	2090	2520	2830	3140	3520	3940	4420	4840	5230	5620	6080	6560	2.1	0.0044
691000	209000	21	82	164	255	380	499	627	756	891	1000	1140	1270	1360	1450	1550	1640	1740	1870	2000	2140	2240	2360	2520	2660	2730	1.34	0.0121
658000	257000	28	77	103	132	216	380	585	789	981	1140	1270	1490	1690	2050	2450	2840	3240	3580	3850	4210	4650	5140	5600	5980	6320	1.7	0.0494
607000	209000	13	38	77	132	233	306	397	546	649	757	866	1010	1170	1350	1500	1790	2150	2600	3000	3430	3810	4240	4570	4940	5390	1.79	0.0228
667000	235000	1	9	46	115	204	292	357	414	475	638	833	983	1090	1220	1420	1640	1920	2250	2510	2810	3150	3440	3710	4140	4760	2.25	0.0585
697000	267000	12	33	81	158	249	350	432	510	643	770	955	1250	1630	1970	2320	2660	2960	3200	3470	3740	3980	4150	4390	4630	4830	1.84	0.0185
555000	153000	17	56	105	173	290	429	506	585	758	899	1030	1190	1380	1580	1860	2190	2570	2920	3370	3760	4070	4390	4670	4970	5290	1.69	0.0131
702000	171000	15	47	62	83	89	97	99	99	99	99	102	109	121	134	145	166	192	225	237	253	258	265	270	274	277	0.733	0.0341
652000	237000	6	8	30	93	197	362	531	656	780	946	1060	1230	1430	1740	2160	2590	3030	3390	3660	3990	4390	4780	5170	5600	5960	2.19	0.0784
735000	244000	6	31	95	152	196	281	372	453	538	631	757	992	1250	1470	1690	1910	2100	2310	2610	2810	3050	3280	3590	3980	4300	1.84	0.00831
559000	136000	2	11	51	89	104	132	232	334	404	483	582	645	735	811	868	961	1070	1230	1490	1720	1910	2120	2340	2560	2750	1.98	0.0237
763000	257000	18	69	157	263	388	563	815	1050	1240	1450	1700	1970	2260	2550	2840	3050	3230	3400	3580	3800	4020	4250	4540	4790	4990	1.63	0.011
714000	232000	17	65	108	149	196	316	502	651	747	892	1050	1220	1460	1750	2150	2530	2890	3280	3660	4010	4330	4660	4910	5210	5510	1.74	0.0286
585000	213000	12	35	55	102	172	248	313	444	603	798	968	1140	1340	1620	1890	2110	2400	2770	3080	3370	3600	3940	4350	4700	5000	1.87	0.033
563000	252000	18	43	48	50	51	54	60	106	127	136	145	184	258	283	296	305	334	400	441	451	483	579	678	802	934	1.15	0.117
658000	212000	4	17	33	68	151	236	327	406	467	550	704	955	1230	1450	1720	2020	2390	2720	3050	3350	3660	3960	4290	4620	4980	2.14	0.0185
713000	87900	8	19	35	42	83	120	149	211	268	337	413	517	654	826	1010	1190	1440	1780	2040	2240	2450	2710	3060	3430	3870	1.94	0.102
672000	232000	4	18	54	92	143	202	271	351	494	614	736	930	1180	1400	1600	1850	2160	2380	2630	2900	3330	3810	4210	4560	4800	2.07	0.00704
527000	152000	18	83	181	297	423	556	629	725	827	961	1110	1290	1470	1610	1790	2000	2230	2440	2630	2820	3080	3340	3580	3860	4100	1.47	0.00782
712000	92600	25	111	229	319	399	485	593	736	925	1130	1300	1530	1820	2060	2300	2490	2660	2870	3090	3340	3640	3910	4120	4300	4450	1.46	0.00664
743000	255000	7	25	96	202	347	517	697	938	1140	1370	1630	1940	2300	2710	3100	3500	3890	4290	4650	5030	5470	5840	6180	6540	7010	2.02	0.0174
673000	199000	15	43	81	120	183	265	330	430	524	641	776	909	1030	1160	1320	1440	1520	1610	1670	1700	1790	1970	2140	2300	2520	1.52	0.00817
601000	208000	24	89	149	233	282	369	506	637	774	926	1050	1250	1470	1780	2110	2400	2660	2930	3330	3720	4130	4610	5130	5650	6060	1.6	0.0258
695000	192000	20	56	94	150	208	303	433	565	701	796	906	993	1100	1170	1250	1320	1380	1420	1470	1500	1540	1570	1600	1650	1690	1.34	0.0268
579000	110000	11	21	63	122	229	329	439	548	649	724	784	841	898	973	1130	1360	1570	1800	1990	2190	2350	2520	2680	2850	2980	1.68	0.0276
676000	257000	8	35	100	192	303	435	583	715	880	1040	1230	1500	1860	2210	2580	2930	3320	3740	4200	4720	5230	5840	6530	7310	8040	1.96	0.00466
607000	256000	4	7	18	52	67	157	281	402	520	654	825	1070	1420	1800	2180	2500	2780	3070	3340	3580	3820	4130	4490	4950	5350	2.36	0.0891
626000	230000	16	60	148	275	455	589	706	832	951	1160	1360	1530	1690	1830	1960	2190	2510	2820	3090	3420	3800	4230	4580	4940	5310	1.61	0.00901
576000	251000	13	42	113	166	221	278	320	377	481	589	698	804	889	987	1060	1140	1240	1280	1390	1470	1540	1590	1650	1780	1890	1.4	0.00782
714000	263000	2	17	78	152	260	359	445	543	618	709	909	1150	1390	1650	1930	2240	2650	2970	3260	3540	3810	4090	4420	4760	5070	2.12	0.0386
585000	219000	26	118	280	443	627	810	974	1170	1420	1640	1880	2100	2260	2400	2520	2700	2940	3230	3450	3610	3810	4070	4350	4580	4810	1.41	0.017
740000	217000	8	21	34	61	101	160	243	292	351	448	586	715	830	881	932	970	988	1010	1020	1040	1070	1100	1130	1170	1220	1.58	0.0508
7e+05	203000	2	7	34	78	113	145	179	227	249	270	286	294	303	314	332	356	390	404	430	471	561	686	832	1000	1200	1.59	0.111
651000	249000	25	77	108	144	234	338	423	605	937	1280	1560	1870	2200	2440	2830	3290	3630	3920	4190	4470	4890	5450	5960	6470	6950	1.76	0.0565
601000	199000	23	109	259	540	863	1210	1510	1790	2050	2360	2750	3110	3430	3710	3980	4340	4650	5020	5370	5700	6100	6550	6910	7280	7620	1.59	0.0297
540000	196000	2	4	9	19	42	83	147	201	226	277	330	376	426	501	555	608	682	761	855	962	1090	1230	1360	1470	1590	2.1	0.0641
621000	261000	21	102	245	353	430	513	645	804	988	1190	1360	1510	1610	1720	1870	2090	2260	2420	2790	3270	3690	4050	4410	4920	5440	1.46	0.0147
567000	234000	22	72	108	126	148	189	214	247	274	314	342	411	496	573	611	642	680	734	782	837	906	979	1060	1110	1170	1.11	0.0132
619000	237000	14	53	123	209	301	373	446	526	620	723	887	1070	1220	1390	1570	1760	1950	2210	2480	2760	3060	3270	3590	3980	4410	1.6	0.00756
620000	205000	13	31	64	141	252	369	483	582	702	926	1140	1370	1610	1790	1990	2170	2370	2570	2860	3190	3550	3940	4320	4750	5090	1.81	0.0169
765000	164000	11	32	42	82	137	162	167	167	178	189	196	201	208	213	234	256	294	318	323	340	363	396	427	431	449	0.974	0.0283
618000	130000	8	25	52	85	94	105	143	246	409	493	530	566	625	678	719	747	770	810	845	902	949	990	1020	1050	1130	1.48	0.0377
613000	241000	2	11	27	67	120	176	233	294	337	377	410	440	485	542	639	764	882	1020	1250	1660	2040	2320	2540	2780	2970	2	0.0432
733000	237000	1	2	7	14	23	37	77	133	249	373	489	633	762	927	1110	1300	1480	1650	1820	1960	2120	2270	2430	2600	2790	2.64	0.139
725000	275000	10	15	18	53	93	131	211	277	376	486	579	736	936	1190	1510	1790	2060	2380	2650	2840	3050	3290	3430	3650	3860	2.04	0.125
605000	227000	22	67	99	109	116	178	339	602	846	1130	1510	1810	2080	2310	2560	2890	3250	3540	3850	4190	4510	4800	5160	5450	5720	1.81	0.122
659000	251000	22	66	120	167	250	313	415	642	930	1210	1520	1790	1980	2110	2290	2640	3170	3730	4140	4550	4980	5320	5660	6090	6700	1.75	0.0374
669000	2e+05	7	34	77	112	175	276	372	463	563	645	754	928	1100	1270	1450	1660	1890	2140	2330	2540	2720	2880	3050	3290	3580	1.78	0.00227
611000	258000	18	74	164	264	422	573	786	970	1200	1470	1670	1810	2010	2330	2740	3080	3450	3850	4190	4620	4970	5400	5930	6580	7260	1.69	0.00141
567000	231000	10	12	25	46	62	130	227	307	371	425	474	529	562	588	630	709	786	862	923	1040	1160	1290	1400	1520	1610	1.66	0.072
774000	175000	17	35	38	41	41	41	41	44	55	90	114	127	130	134	158	183	203	220	230	244	269	338	447	476	512	0.993	0.142
568000	134000	19	50	87	137	191	231	265	298	325	362	378	421	493	602	774	935	1120	1280	1400	1500	1620	1810	2060	2220	2350	1.38	0.0482
582000	213000	20	63	125	186	236	300	335	369	424	497	583	708	867	1080	1350	1510	1720	1970	2240	2570	2970	3410	3810	4150	4500	1.54	0.0633
746000	218000	12	31	90	173	222	285	360	420	457	536	640	706	743	797	859	907	968	1040	1140	1260	1390	1510	1660	1830	1960	1.4	0.0172
526000	163000	16	26	29	33	50	101	184	268	297	344	462	578	709	848	977	1130	1240	1340	1450	1600	1710	1880	2030	2190	2490	1.73	0.152
609000	148000	8	39	118	201	254	297	333	364	385	408	432	448	456	482	500	512	525	542	565	610	676	786	929	1040	1130	1.14	0.0913
663000	196000	8	30	92	221	365	493	634	762	876	1020	1150	1280	1390	1470	1530	1590	1660	1690	1740	1810	1870	1960	2090	2320	2610	1.57	0.0849
546000	205000	20	48	54	62	76	91	137	190	224	246	271	316	388	461	519	629	751	871	982	1090	1220	1340	1480	1680	1930	1.39	0.112
583000	216000	15	50	86	125	164	226	330	470	667	869	1090	1250	1400	1600	1830	2090	2320	2620	2980	3300	3560	3800	4020	4170	4400	1.75	0.0333
647000	205000	10	60	124	201	250	311	366	434	520	599	675	768	872	971	1060	1140	1230	1340	1470	1620	1760	1910	2030	2150	2290	1.43	0.0148
629000	126000	17	46	81	108	125	131	167	209	257	291	352	409	469	561	668	768	835	924	1020	1090	1140	1200	1280	1350	1400	1.32	0.0315
542000	161000	27	77	108	126	144	176	218	299	374	464	615	785	1010	1290	1610	1900	2240	2630	2980	3270	3610	4050	4590	5190	5790	1.66	0.175
693000	254000	18	56	114	185	253	359	492	677	875	1060	1300	1550	1830	2110	2400	2700	2970	3390	3970	4440	4930	5570	6220	6950	7600	1.79	0.0218
779000	146000	6	22	49	56	57	67	73	81	100	117	145	149	149	160	172	194	223	266	294	322	349	379	406	442	459	1.14	0.0295
573000	251000	18	69	186	286	345	364	397	466	599	697	776	862	899	932	992	1070	1180	1300	1370	1440	1500	1610	1700	1760	1850	1.22	0.0228
752000	253000	17	86	199	312	407	486	601	767	957	1180	1420	1680	2030	2440	2850	3280	3750	4270	4750	5340	5870	6480	7130	7720	8260	1.74	0.0195
712000	233000	16	75	136	181	231	325	441	567	701	873	1120	1440	1700	2010	2360	2620	3000	3400	3860	4320	4750	5150	5580	5930	6190	1.75	0.0323
727000	279000	24	81	140	167	199	249	317	423	545	671	785	910	1040	1130	1290	1420	1540	1620	1690	1870	2040	2190	2420	2680	2870	1.38	0.0177
560000	136000	15	24	33	55	123	197	234	279	335	409	484	574	688	798	879	969	1110	1320	1570	1820	2040	2190	2340	2530	2720	1.68	0.0681
732000	253000	25	112	195	267	335	408	477	570	669	798	1040	1330	1610	1880	2160	2410	2640	2950	3290	3630	4000	4330	4780	5310	5810	1.53	0.0347
510000	142000	16	79	169	221	292	375	460	555	687	794	918	1040	1180	1420	1640	1870	2080	2260	2400	2510	2670	2840	2980	3100	3290	1.48	0.00783
739000	249000	17	68	144	278	430	601	729	881	1050	1200	1360	1610	1920	2190	2490	2810	3180	3560	3960	4320	4630	4980	5340	5680	6030	1.67	0.00302
618000	221000	5	23	46	78	107	193	272	373	503	583	666	796	968	1140	1350	1660	1970	2310	2630	2930	3350	3840	4340	4860	5400	2.04	0.0258
569000	239000	1	1	2	15	39	65	93	106	125	146	171	206	270	327	372	418	442	501	544	602	655	743	810	905	1110	2.26	0.179
749000	249000	16	53	106	180	260	378	514	680	865	1060	1300	1620	2020	2370	2790	3210	3650	4060	4440	4820	5190	5610	6070	6540	7010	1.84	0.0184
656000	208000	11	60	97	125	177	261	338	416	499	576	624	682	728	797	892	1010	1140	1290	1500	1720	2000	2310	2640	3140	3660	1.52	0.0294
531000	176000	17	65	97	139	213	255	283	312	325	366	463	559	620	668	726	831	905	949	1040	1160	1280	1440	1610	1870	2120	1.28	0.0178
637000	240000	27	93	205	319	470	662	845	1020	1270	1550	1870	2200	2530	2850	3180	3590	3970	4290	4590	4980	5370	5760	6060	6440	6870	1.62	0.00146
634000	240000	18	64	149	236	368	509	648	838	1040	1280	1660	2070	2490	2770	3020	3330	3710	4060	4390	4680	4900	5250	5630	6070	6460	1.74	0.00567
554000	218000	14	78	181	290	406	521	653	754	838	896	945	990	1050	1110	1150	1210	1260	1310	1440	1590	1720	1860	2020	2150	2300	1.27	0.0522
567000	133000	15	71	125	141	166	196	221	260	319	428	529	630	742	879	1050	1210	1310	1450	1560	1650	1810	2100	2440	2670	2840	1.46	0.0538
618000	226000	9	30	89	190	317	445	611	724	830	931	1060	1190	1350	1600	1920	2190	2410	2680	3000	3390	3880	4420	4980	5550	6010	1.83	0.0161
717000	261000	16	47	121	224	286	407	555	762	927	1120	1330	1530	1810	2110	2440	2700	2940	3130	3290	3490	3710	3980	4280	4640	4980	1.7	0.00634
611000	254000	16	56	88	101	167	280	372	421	487	581	783	1050	1280	1580	1900	2230	2550	2920	3250	3510	3750	4150	4530	4850	5170	1.77	0.0614
686000	257000	23	114	211	282	319	353	467	574	760	1060	1400	1760	2150	2500	2860	3240	3690	4090	4520	5090	5820	6480	7120	7660	8360	1.69	0.0617
641000	230000	17	69	122	149	198	283	442	581	704	839	968	1110	1300	1520	1700	1920	2090	2350	2650	2960	3360	3760	4150	4540	4880	1.64	0.0209
672000	248000	4	32	81	162	274	413	648	862	1070	1310	1530	1820	2200	2540	2810	3130	3520	3900	4340	4790	5350	5930	6520	7220	8060	2.11	0.0089
701000	118000	10	24	45	50	75	105	165	251	311	391	462	556	723	928	1110	1360	1560	1690	1800	1880	1950	2040	2140	2230	2370	1.79	0.0792
724000	254000	25	53	74	101	169	304	420	572	774	998	1210	1460	1750	2030	2290	2590	2870	3110	3400	3800	4170	4500	4880	5270	5670	1.77	0.07
738000	251000	19	70	159	287	439	596	802	1000	1160	1340	1500	1700	2010	2360	2690	2980	3290	3580	3890	4270	4640	4990	5380	5820	6230	1.65	0.00206
572000	208000	11	25	51	79	137	176	245	373	498	591	761	904	977	1070	1180	1300	1440	1570	1680	1870	2040	2210	2380	2520	2670	1.71	0.0243
669000	231000	8	18	54	70	118	165	209	258	344	440	557	716	907	1140	1390	1620	1770	2050	2320	2680	3050	3330	3720	4100	4530	1.95	0.0587
690000	246000	17	52	128	241	302	476	656	824	1040	1370	1740	2190	2660	3080	3540	3930	4390	5040	5820	6660	7390	8110	8920	9740	10600	1.93	0.0197
520000	175000	14	40	93	141	175	201	231	251	269	285	294	318	327	346	389	414	453	468	522	545	594	648	695	773	796	1.03	0.0223
612000	180000	10	70	182	269	395	576	842	1190	1510	1720	1960	2220	2530	2840	3110	3390	3710	4080	4420	4760	5060	5330	5570	5800	6110	1.77	0.0206
667000	212000	18	81	217	412	598	817	1060	1340	1660	2090	2490	2870	3210	3510	3740	3910	4060	4230	4460	4650	4920	5220	5520	5850	6180	1.63	0.0301
735000	260000	1	7	30	68	157	281	410	508	612	734	883	1040	1230	1470	1720	1930	2120	2410	2820	3230	3690	4050	4570	5090	5650	2.41	0.0379
724000	281000	25	88	118	142	190	232	252	262	308	416	495	549	597	642	713	829	984	1140	1280	1420	1600	1800	1990	2170	2390	1.26	0.0508
624000	207000	13	35	75	112	169	284	412	556	673	813	1000	1210	1370	1570	1770	1970	2180	2380	2600	2900	3190	3460	3720	4020	4310	1.77	0.0164
596000	218000	20	60	82	100	115	195	271	353	517	676	794	929	1100	1280	1400	1560	1940	2360	2750	3040	3360	3720	4060	4400	4850	1.7	0.0912
608000	126000	27	92	227	380	457	601	740	880	1030	1210	1400	1520	1690	1790	1910	2060	2270	2380	2480	2550	2660	2760	2850	3000	3160	1.32	0.0153
688000	284000	21	74	133	261	407	571	778	1000	1150	1290	1430	1580	1640	1680	1720	1790	1890	1980	2040	2110	2310	2500	2700	2840	2950	1.38	0.0394
558000	163000	15	37	45	70	111	170	233	349	460	603	754	929	1130	1320	1500	1630	1770	1950	2140	2330	2580	2890	3220	3620	3980	1.78	0.073
543000	188000	13	30	32	57	91	109	158	202	216	233	265	303	379	476	543	658	824	972	1170	1420	1620	1780	1950	2100	2250	1.6	0.112
739000	250000	18	105	260	386	490	591	720	869	1070	1310	1550	1780	2000	2300	2670	2980	3280	3580	3930	4310	4720	5120	5470	5830	6170	1.58	0.0123
687000	206000	13	29	45	94	151	213	277	340	430	541	650	840	1010	1200	1430	1630	1830	1950	2060	2220	2310	2430	2520	2620	2750	1.72	0.0341
531000	161000	15	50	70	95	192	305	381	485	592	708	797	914	1100	1320	1550	1790	2090	2410	2770	3170	3550	4060	4590	5040	5390	1.76	0.0441
570000	162000	22	110	236	343	470	590	687	809	975	1140	1240	1350	1480	1610	1720	1790	1940	2050	2150	2250	2380	2550	2720	2860	3000	1.29	0.0199
560000	148000	12	53	79	113	156	265	401	563	744	912	1160	1430	1720	2070	2360	2630	2860	3000	3110	3200	3280	3410	3540	3680	3800	1.78	0.0397
631000	229000	8	20	53	74	108	173	246	364	476	669	880	1160	1430	1630	1860	2070	2280	2590	2920	3300	3590	3850	4120	4430	4820	2.02	0.0497
574000	176000	14	39	75	89	141	251	394	511	588	727	880	1030	1220	1490	1810	2070	2460	2820	3110	3430	3720	4040	4400	4770	5150	1.83	0.0447
720000	199000	10	29	33	78	142	184	202	212	238	271	301	314	322	334	354	379	406	419	442	474	515	541	597	625	665	1.16	0.0312
537000	154000	22	108	298	496	745	1110	1490	1850	2180	2560	2880	3170	3510	3860	4230	4530	4770	4950	5160	5380	5610	5870	6170	6430	6690	1.58	0.0398
715000	109000	21	69	116	134	161	186	221	286	377	478	575	673	728	806	981	1270	1510	1780	2020	2230	2500	2870	3190	3570	3940	1.52	0.0922
695000	255000	10	36	54	121	221	317	419	477	561	669	847	995	1190	1490	1940	2440	2890	3430	3950	4430	4860	5350	5860	6470	7100	1.97	0.049
619000	177000	5	20	47	100	197	332	464	617	738	920	1140	1380	1700	2090	2410	2720	3020	3290	3550	3810	4100	4400	4700	4990	5270	2.09	0.0153
723000	276000	11	17	34	69	113	153	208	297	381	475	616	717	885	1100	1380	1630	1870	2190	2370	2610	2890	3120	3370	3590	3860	1.93	0.0757
685000	259000	22	60	64	85	156	214	290	413	574	819	1110	1400	1740	2020	2400	2730	2960	3370	3840	4430	5070	5500	5840	6440	7160	1.88	0.131
579000	258000	21	54	77	82	86	104	152	164	166	180	205	239	292	366	436	478	491	540	613	718	895	1030	1120	1250	1340	1.18	0.0919
573000	154000	17	43	45	65	71	93	111	140	189	226	235	244	313	350	397	450	504	576	694	870	1040	1180	1330	1520	1730	1.35	0.115
715000	226000	13	55	90	142	201	300	367	419	511	651	794	907	1050	1200	1340	1580	1890	2150	2420	2740	3040	3330	3570	3820	4070	1.66	0.0178
585000	199000	12	37	81	129	186	229	300	417	504	612	764	925	1140	1280	1410	1570	1790	1980	2170	2390	2730	3000	3270	3660	4110	1.71	0.014
762000	178000	5	10	76	145	193	229	253	280	290	297	301	328	379	420	460	477	486	506	520	586	671	796	925	1020	1170	1.38	0.123
587000	194000	3	15	43	86	148	261	440	599	731	870	996	1150	1360	1560	1760	2000	2280	2510	2740	3060	3380	3680	4030	4340	4680	2.13	0.0167
688000	258000	8	25	38	85	154	249	358	517	724	864	1030	1220	1410	1750	2160	2590	2980	3430	4010	4680	5310	5890	6360	6810	7290	2.12	0.0473
721000	81000	26	104	210	332	499	591	724	1010	1250	1480	1710	1910	2050	2150	2190	2230	2250	2310	2370	2400	2440	2480	2530	2580	2640	1.3	0.046
568000	235000	11	18	36	78	121	168	198	222	283	339	376	412	433	464	568	631	725	775	843	916	992	1060	1130	1160	1220	1.45	0.0183
596000	192000	4	32	92	171	222	277	391	502	619	745	905	1100	1270	1500	1810	2050	2300	2710	3110	3630	4120	4550	5020	5540	6030	1.98	0.017
635000	237000	15	41	91	138	256	390	586	770	1040	1360	1660	1940	2160	2370	2580	2810	3130	3550	4110	4680	5100	5360	5670	6020	6380	1.87	0.0212
641000	241000	20	82	176	228	270	352	440	564	737	1100	1520	1820	2190	2650	3130	3660	4160	4640	5050	5450	5800	6210	6620	7090	7610	1.78	0.0539
601000	207000	23	94	184	233	307	430	553	667	770	880	1080	1280	1520	1810	2200	2500	2760	3040	3400	3800	4340	4860	5360	5820	6380	1.59	0.0261
572000	212000	16	71	126	157	192	255	349	466	564	628	718	842	892	967	1070	1230	1390	1540	1670	1760	1900	2070	2280	2430	2560	1.42	0.00777
618000	193000	11	22	49	92	153	248	355	454	586	793	1050	1250	1400	1550	1760	2020	2280	2540	2770	3020	3400	3710	4090	4510	4970	1.92	0.0351
635000	204000	1	1	13	32	48	73	93	107	121	144	169	212	263	302	350	422	510	601	745	915	1160	1370	1660	1990	2320	2.27	0.143
669000	225000	15	40	45	66	104	161	213	328	476	658	797	935	1110	1320	1570	1760	1980	2260	2550	2800	3080	3400	3740	4040	4430	1.84	0.0984
545000	214000	16	47	70	97	110	119	162	223	325	419	496	540	569	602	631	678	720	774	852	946	1080	1220	1320	1440	1560	1.33	0.0288
670000	267000	9	20	53	95	107	125	145	193	216	289	362	490	616	690	774	974	1220	1390	1530	1630	1730	1940	2250	2610	3020	1.73	0.0698
730000	247000	4	12	33	104	155	207	268	333	444	597	742	862	1000	1190	1420	1790	2170	2500	2800	3110	3500	3910	4360	4820	5290	2.14	0.0235
712000	115000	20	69	117	169	258	346	444	573	667	739	848	984	1130	1290	1440	1560	1680	1840	2020	2210	2390	2630	2870	3120	3400	1.47	0.0031
613000	267000	17	118	260	382	604	875	1200	1570	1930	2360	2830	3210	3480	3740	4000	4250	4540	4860	5110	5290	5490	5740	5980	6140	6350	1.63	0.036
676000	219000	9	33	71	100	159	243	341	538	712	872	1020	1150	1320	1440	1600	1850	2100	2430	2750	3070	3400	3770	4260	4800	5250	1.87	0.0167
605000	180000	21	70	143	237	347	459	562	666	787	884	1020	1230	1460	1630	1810	1970	2130	2350	2660	2990	3320	3670	4010	4460	4910	1.53	0.00533
729000	247000	3	31	64	112	171	232	292	367	439	541	692	873	1060	1260	1490	1780	2120	2470	2800	3190	3600	3930	4250	4670	5130	2.03	0.023
710000	112000	23	47	67	85	111	138	184	238	313	472	677	881	1110	1360	1590	1800	2000	2220	2420	2590	2710	2850	2950	3080	3190	1.68	0.141
618000	203000	3	14	48	89	139	225	336	463	597	730	928	1170	1390	1610	1810	2060	2310	2620	2970	3270	3590	4020	4440	4880	5360	2.17	0.00363
648000	238000	8	29	67	109	171	276	421	570	721	936	1160	1360	1550	1840	2160	2430	2660	2940	3240	3590	3960	4460	5060	5730	6430	1.98	0.0123
561000	247000	10	22	25	27	38	87	114	131	136	138	140	146	169	199	220	251	253	254	257	257	272	291	321	393	425	1.11	0.0368
722000	259000	26	117	227	337	468	588	705	814	933	1150	1390	1610	1860	2020	2190	2470	2810	3240	3560	3900	4270	4540	4820	5140	5460	1.48	0.0068
618000	171000	15	90	199	271	352	447	574	662	755	872	1020	1170	1380	1600	1770	1910	2110	2410	2730	2980	3290	3600	3830	4060	4300	1.51	0.0141
655000	210000	14	40	92	153	249	345	436	516	615	683	755	852	954	1070	1210	1340	1500	1690	1890	2160	2420	2670	2950	3260	3620	1.57	0.00935
555000	188000	22	67	157	220	261	294	396	443	485	563	671	755	840	888	956	1080	1220	1390	1540	1650	1890	2070	2190	2380	2650	1.31	0.0127
6e+05	201000	24	100	195	349	596	898	1170	1390	1750	2170	2590	2990	3410	3760	4060	4350	4590	4900	5230	5550	5820	6150	6520	6890	7250	1.65	0.0148
584000	232000	4	43	111	158	191	220	248	330	427	529	594	636	666	735	832	894	953	1020	1140	1250	1350	1460	1580	1710	1830	1.52	0.0524
738000	254000	20	87	177	277	397	512	619	724	858	1030	1310	1590	1850	2120	2400	2690	3060	3420	3790	4160	4620	5040	5460	5930	6460	1.63	0.00938
558000	115000	9	27	70	136	213	292	342	375	416	451	488	530	567	605	659	763	837	921	1020	1170	1320	1420	1540	1700	1830	1.44	0.0273
556000	185000	15	35	65	92	144	218	318	386	465	577	768	937	1050	1180	1310	1490	1600	1720	1870	2010	2180	2360	2520	2700	2870	1.64	0.0235
576000	185000	16	62	110	237	457	725	984	1130	1310	1510	1660	1800	1960	2170	2410	2670	3020	3400	3650	3940	4190	4480	4840	5210	5640	1.67	0.0239
657000	274000	17	37	49	66	79	93	109	147	233	308	356	395	445	509	605	696	795	903	995	1080	1170	1240	1270	1340	1440	1.43	0.0766
557000	144000	15	79	202	366	554	761	1020	1260	1460	1600	1750	1970	2180	2300	2390	2490	2600	2760	2920	3080	3210	3440	3610	3820	4020	1.49	0.053
580000	237000	4	4	17	22	44	81	109	152	176	200	263	319	375	418	460	567	748	855	948	1090	1270	1430	1600	1820	2010	2	0.0888
604000	252000	28	109	174	244	299	354	422	490	578	732	886	1040	1160	1240	1360	1530	1690	1840	2000	2220	2430	2630	2790	3030	3300	1.33	0.0129
696000	229000	27	97	192	336	489	621	774	927	1090	1280	1520	1790	2060	2300	2540	2780	3050	3390	3730	4070	4360	4760	5260	5820	6290	1.54	0.00173
691000	245000	27	76	105	159	229	428	643	821	1000	1230	1490	1810	2260	2760	3320	3810	4300	4790	5270	5850	6590	7420	8290	9170	10000	1.85	0.0633
789000	152000	10	47	77	95	105	106	111	115	124	165	240	293	384	441	483	508	545	584	606	626	630	650	657	670	703	1.19	0.0563
599000	218000	13	37	46	72	134	216	295	364	426	493	619	830	983	1140	1350	1510	1650	1820	2060	2380	2730	3170	3720	4370	4950	1.79	0.0624
745000	270000	22	89	191	297	370	441	514	600	709	787	922	1060	1190	1330	1490	1630	1770	1960	2100	2290	2470	2590	2760	3020	3190	1.35	0.00715
651000	269000	15	40	45	52	69	79	123	173	213	289	367	439	515	587	631	694	777	817	867	929	983	1120	1320	1510	1720	1.46	0.0828
763000	134000	10	24	27	36	44	54	61	71	82	89	89	90	107	116	116	119	122	124	124	124	124	124	125	125	126	0.734	0.0111
612000	259000	20	67	180	350	584	798	1030	1240	1440	1690	1930	2190	2540	2890	3260	3610	3930	4320	4760	5190	5610	6050	6490	6890	7290	1.69	0.00903
683000	236000	4	17	64	136	218	263	394	616	880	1100	1340	1550	1770	2060	2470	2940	3500	3930	4320	4730	5240	5730	6260	6900	7530	2.2	0.00821
736000	262000	26	114	181	262	330	390	459	546	627	722	871	1060	1240	1370	1590	1850	2150	2490	2830	3120	3380	3760	4150	4590	5130	1.45	0.0374
684000	238000	16	93	207	333	478	652	815	972	1130	1270	1540	1890	2280	2660	3020	3370	3710	4160	4680	5220	5790	6270	6750	7420	8090	1.7	0.00805
691000	250000	16	40	89	219	410	607	793	994	1210	1500	1850	2160	2470	2820	3210	3610	4130	4790	5510	6330	6980	7510	7980	8380	8880	1.93	0.0191
524000	176000	2	5	11	40	55	76	101	134	167	183	234	272	381	457	502	552	637	766	844	880	906	954	1010	1090	1230	1.96	0.0266
547000	213000	1	20	101	203	302	391	464	500	543	574	616	639	686	757	834	920	1020	1140	1270	1390	1520	1630	1740	1810	1900	1.75	0.249
556000	148000	3	23	96	228	439	684	999	1300	1530	1730	1890	2090	2310	2540	2760	2940	3140	3330	3510	3660	3810	3930	4010	4090	4260	1.96	0.155
538000	154000	17	98	232	435	724	1070	1470	1890	2260	2630	2950	3220	3550	3920	4290	4570	4810	4990	5150	5400	5730	6000	6220	6480	6700	1.65	0.0511
681000	250000	27	115	223	377	669	1070	1500	1970	2460	2940	3310	3650	3990	4460	4970	5490	6030	6590	7110	7680	8230	8840	9420	10000	10800	1.73	0.0132
641000	259000	23	56	75	89	109	148	213	285	348	467	599	721	879	1050	1190	1300	1460	1630	1740	1950	2190	2400	2670	2950	3240	1.56	0.0894
695000	193000	9	52	90	138	190	265	376	533	677	788	891	1000	1100	1170	1220	1270	1330	1390	1460	1490	1530	1560	1610	1640	1690	1.47	0.0392
510000	142000	16	68	153	225	292	407	500	583	711	839	957	1100	1320	1520	1760	1970	2120	2290	2430	2560	2710	2890	3030	3130	3330	1.51	0.00403
646000	175000	5	10	14	19	27	27	35	66	123	205	261	300	329	359	421	466	481	496	512	528	555	576	584	594	649	1.68	0.158
574000	104000	12	29	37	42	93	128	212	343	446	509	609	777	914	1010	1090	1160	1240	1380	1560	1700	1820	1960	2120	2290	2450	1.72	0.0736
590000	152000	11	38	63	91	122	158	178	205	243	285	371	507	629	719	799	865	947	1060	1150	1240	1310	1380	1420	1500	1560	1.47	0.0246
624000	130000	20	75	106	120	125	137	163	190	235	308	384	430	461	502	566	609	679	741	779	842	922	1020	1090	1140	1190	1.14	0.0347
721000	124000	2	36	110	178	201	225	262	293	309	335	375	448	582	694	787	884	953	1050	1190	1310	1440	1570	1720	1890	2030	1.64	0.118
633000	238000	18	62	127	181	278	375	491	624	832	1100	1440	1810	2130	2440	2850	3230	3560	3880	4240	4650	5000	5260	5580	5900	6270	1.78	0.0216
646000	245000	19	74	178	271	366	472	607	800	1080	1470	1880	2190	2540	2900	3260	3560	3880	4230	4670	5110	5520	5910	6230	6590	7030	1.74	0.00979
597000	127000	19	59	89	141	209	284	393	448	524	673	809	991	1240	1430	1620	1860	2080	2280	2580	2910	3180	3400	3630	3880	4180	1.63	0.0266
682000	267000	2	10	18	48	96	167	261	391	550	695	854	1020	1180	1370	1580	1760	2010	2310	2510	2660	2850	3040	3220	3420	3640	2.28	0.0351
530000	167000	5	37	51	65	112	177	228	268	327	433	528	620	721	827	952	1060	1180	1310	1470	1690	1950	2160	2380	2580	2810	1.77	0.0205
609000	259000	19	59	113	190	285	403	519	726	1060	1420	1750	2010	2340	2720	3000	3250	3560	3910	4310	4810	5330	5770	6180	6520	6820	1.8	0.02
568000	208000	8	22	62	121	196	309	384	446	524	606	715	805	901	996	1110	1220	1390	1630	1890	2070	2210	2380	2580	2810	3100	1.72	0.0124
609000	199000	2	19	89	188	320	481	625	777	960	1150	1310	1570	1850	2140	2490	2870	3290	3730	4210	4690	5120	5580	6090	6650	7250	2.19	0.0472
631000	256000	8	50	139	245	326	394	491	594	760	908	970	1070	1240	1380	1470	1560	1740	1960	2180	2420	2660	2980	3240	3470	3710	1.61	0.023
691000	221000	2	25	70	116	156	217	263	313	352	455	587	716	854	994	1090	1220	1330	1490	1740	2040	2290	2540	2860	3350	3960	1.94	0.0389
499000	130000	10	34	43	43	46	46	59	146	302	528	754	909	1050	1190	1310	1400	1490	1550	1660	1800	2060	2360	2600	2840	3140	1.89	0.297
784000	187000	15	55	97	151	210	246	290	332	369	406	426	441	454	467	491	535	606	706	769	829	879	918	950	969	983	1.11	0.0167
568000	124000	13	46	77	126	196	329	461	553	630	843	1060	1180	1300	1490	1690	1940	2200	2430	2620	2800	2980	3140	3260	3380	3530	1.69	0.0105
664000	209000	23	85	215	362	460	587	804	1050	1280	1500	1690	1920	2240	2520	2750	2950	3190	3480	3810	4170	4460	4690	4980	5300	5650	1.56	0.00367
534000	154000	26	130	272	462	663	904	1190	1460	1730	1990	2240	2570	2870	3200	3550	3900	4230	4600	4960	5260	5530	5820	6070	6360	6630	1.54	0.00949
520000	166000	1	3	14	29	46	56	88	115	122	149	209	260	293	353	396	430	489	565	635	723	873	998	1130	1300	1490	2.09	0.0209
562000	124000	13	56	168	304	447	604	732	860	923	1040	1160	1310	1480	1700	1930	2160	2390	2600	2800	2950	3070	3210	3400	3630	3850	1.55	0.0247
499000	120000	26	94	226	459	712	933	1130	1310	1590	1990	2470	2920	3390	3940	4450	4930	5360	5770	6090	6380	6600	6770	6900	7010	7150	1.65	0.0136
568000	122000	18	48	110	176	237	296	352	466	582	675	756	868	1020	1260	1570	1890	2130	2290	2440	2550	2690	2870	3000	3130	3230	1.57	0.0155
747000	251000	29	105	195	276	378	480	632	836	1040	1330	1710	2060	2400	2780	3230	3660	4100	4500	4890	5260	5740	6170	6510	6900	7240	1.65	0.0197
666000	212000	26	122	272	468	673	892	1170	1480	1800	2190	2520	2810	3070	3340	3590	3810	4040	4200	4340	4530	4760	5050	5410	5750	6070	1.5	0.0222
676000	214000	22	75	161	242	295	360	461	563	673	771	896	1050	1220	1440	1710	1910	2270	2640	2940	3200	3420	3650	3900	4190	4530	1.53	0.0192
666000	254000	18	47	124	214	287	425	594	766	1010	1360	1660	1950	2170	2370	2600	2960	3390	3770	4120	4540	5120	5710	6290	6840	7500	1.8	0.0126
616000	195000	17	86	150	226	321	422	559	696	839	1030	1200	1410	1600	1750	1920	2160	2420	2750	3080	3500	3920	4180	4470	4830	5230	1.6	0.00563
604000	201000	12	68	189	352	526	698	912	1170	1480	1870	2200	2540	2920	3310	3680	4030	4390	4780	5220	5610	6000	6400	6760	7110	7490	1.8	0.0125
634000	264000	9	34	57	63	91	119	191	332	468	544	666	773	867	1010	1230	1390	1490	1610	1800	2070	2240	2400	2650	2890	3130	1.78	0.0528
699000	238000	5	18	74	146	221	363	563	706	841	1060	1380	1800	2290	2730	3080	3330	3600	3910	4310	4720	5360	5970	6660	7410	8150	2.17	0.0121
641000	219000	11	42	88	144	214	291	373	426	501	615	776	940	1100	1280	1510	1710	1880	2050	2220	2440	2700	2970	3280	3570	3880	1.68	0.00655
688000	227000	6	15	43	97	136	206	317	437	563	653	762	904	1110	1400	1790	2200	2580	3040	3470	3740	4060	4360	4600	4820	5220	2.1	0.0305
731000	243000	7	36	59	95	141	207	283	381	483	586	697	801	909	1040	1200	1410	1790	2100	2380	2690	3030	3320	3640	3970	4320	1.85	0.022
718000	250000	8	32	63	84	131	163	219	304	429	520	613	748	888	1070	1250	1400	1650	1940	2260	2660	3060	3300	3600	3950	4270	1.85	0.0414
719000	130000	19	41	62	96	135	165	179	186	209	248	275	314	366	438	516	577	622	661	706	743	769	785	814	865	927	1.16	0.0138
504000	119000	23	96	207	377	534	721	989	1320	1660	1950	2270	2590	2970	3450	3900	4310	4660	4970	5300	5640	5930	6220	6430	6640	6810	1.66	0.00721
754000	244000	4	24	50	68	76	99	147	233	403	659	913	1120	1340	1520	1690	1890	2100	2410	2730	3020	3350	3680	3960	4230	4550	2.12	0.0864
557000	205000	1	4	66	178	300	441	556	695	857	1020	1140	1240	1330	1500	1690	1840	1970	2090	2170	2310	2460	2650	2790	2910	3000	2.17	0.278
574000	252000	9	53	144	234	317	366	405	498	616	740	799	856	903	948	1020	1090	1180	1310	1380	1460	1560	1670	1720	1800	1840	1.37	0.0431
597000	187000	13	30	46	76	115	182	249	340	496	639	785	937	1140	1370	1560	1780	2030	2390	2760	3040	3310	3570	3900	4320	4730	1.88	0.0694
672000	228000	18	63	104	131	188	249	305	392	552	713	798	889	1070	1310	1510	1710	1940	2210	2530	2930	3300	3650	4010	4420	4880	1.65	0.0463
581000	219000	5	10	12	26	55	84	125	179	264	432	626	820	1100	1380	1610	1790	1990	2200	2360	2640	2880	3100	3340	3570	3720	2.28	0.175
643000	247000	28	110	198	287	372	472	654	948	1220	1520	1820	2130	2510	2900	3310	3640	3940	4220	4450	4760	5110	5550	5900	6350	6820	1.62	0.0137
825000	191000	8	24	26	27	28	34	41	46	50	63	84	103	121	131	137	140	140	145	175	216	252	272	283	293	300	1.06	0.0701
765000	254000	29	133	264	399	564	729	873	1000	1200	1420	1650	1850	2030	2180	2320	2470	2650	2870	3110	3380	3610	3810	3980	4200	4410	1.36	0.00825
623000	129000	21	76	105	119	121	144	165	220	288	330	382	429	479	531	578	656	715	764	812	867	951	1020	1080	1110	1160	1.14	0.0274
702000	256000	4	21	91	158	218	303	397	491	569	675	835	980	1130	1310	1510	1830	2170	2570	2930	3330	3780	4200	4590	4960	5360	1.98	0.0211
733000	249000	23	93	148	174	207	285	363	426	503	635	825	1050	1310	1550	1870	2210	2560	2940	3240	3550	3910	4300	4690	5150	5570	1.62	0.0769
602000	228000	15	68	111	142	208	271	374	528	727	910	1100	1330	1530	1730	1980	2230	2490	2700	2960	3270	3480	3630	3970	4420	4970	1.7	0.0223
708000	235000	21	109	207	306	408	504	629	808	1080	1380	1690	2010	2290	2490	2670	2930	3170	3470	3880	4360	4840	5360	5930	6470	6980	1.61	0.00926
786000	195000	16	71	122	174	218	256	288	315	340	362	379	384	390	410	434	468	501	519	530	576	627	692	762	830	925	0.952	0.0333
7e+05	282000	11	28	61	93	129	199	256	267	295	355	436	503	590	676	766	856	963	1070	1190	1350	1560	1830	2110	2390	2640	1.57	0.026
632000	171000	16	87	192	311	406	496	624	706	750	822	894	929	971	1020	1050	1090	1120	1170	1220	1270	1310	1340	1380	1440	1510	1.12	0.0679
663000	229000	17	47	77	140	191	248	318	420	516	559	628	740	883	1090	1340	1610	1860	2140	2430	2800	3180	3550	3860	4270	4750	1.67	0.0495
614000	219000	5	28	53	124	183	253	293	373	437	515	660	886	1170	1490	1770	2050	2440	2800	3100	3480	3850	4270	4710	5100	5470	2.02	0.0281
617000	202000	7	23	54	84	138	201	285	401	507	665	862	1070	1300	1500	1750	2040	2300	2570	2900	3310	3740	4170	4510	4930	5400	2.01	0.0251
613000	225000	14	83	165	222	346	508	735	943	1110	1290	1500	1790	2070	2250	2510	2890	3280	3680	4050	4440	4840	5220	5600	6000	6320	1.71	0.00431
580000	117000	22	84	131	174	195	206	233	302	409	523	575	615	743	845	916	998	1110	1240	1400	1540	1710	1870	2050	2190	2330	1.3	0.0322
693000	208000	21	96	195	301	403	497	576	652	699	761	860	973	1110	1250	1390	1460	1550	1660	1770	1890	2020	2140	2270	2470	2610	1.26	0.0145
623000	209000	25	76	145	206	259	346	468	572	656	809	1010	1210	1410	1600	1830	2050	2270	2500	2760	3000	3250	3510	3840	4210	4600	1.53	0.0156
679000	280000	9	19	30	36	56	97	152	207	238	251	315	435	503	528	589	707	825	921	1010	1090	1180	1290	1380	1520	1710	1.66	0.0575
722000	259000	22	122	296	428	528	644	750	839	968	1150	1390	1610	1830	2050	2290	2550	2900	3300	3620	3940	4270	4640	4910	5150	5430	1.47	0.0186
758000	192000	29	121	218	347	483	606	658	691	728	779	843	875	925	994	1090	1180	1230	1260	1300	1360	1440	1510	1600	1680	1740	1.03	0.0334
744000	220000	16	31	67	112	174	216	264	354	454	538	640	722	781	802	842	887	916	965	998	1020	1060	1150	1370	1580	1760	1.37	0.0193
555000	189000	20	111	179	215	257	318	353	406	473	555	620	703	797	910	963	1010	1110	1260	1450	1700	1840	1990	2200	2450	2720	1.26	0.0296
667000	258000	28	114	233	357	512	667	805	923	1060	1300	1580	1770	1970	2260	2620	2960	3300	3610	3890	4190	4550	4990	5550	6080	6460	1.51	0.00438
636000	219000	5	18	50	82	139	218	285	345	436	559	703	829	988	1200	1400	1600	1880	2120	2430	2710	3000	3260	3510	3820	4160	1.99	0.00853
584000	197000	8	12	31	60	169	241	347	461	596	745	939	1040	1210	1440	1670	1800	1930	2110	2370	2660	2910	3250	3610	3970	4360	2.01	0.0593
546000	211000	6	25	52	114	172	276	403	473	527	566	602	630	665	715	805	862	909	956	1010	1070	1140	1250	1360	1460	1580	1.51	0.05
626000	105000	14	28	38	41	41	44	52	70	91	95	99	108	115	115	117	123	123	123	134	163	200	245	287	331	370	0.856	0.0564
499000	111000	12	31	47	69	98	158	269	415	592	752	997	1190	1490	1770	2060	2320	2570	2910	3220	3480	3770	4080	4370	4630	4850	1.97	0.0909
628000	192000	7	34	70	108	163	202	254	301	349	397	455	531	626	737	891	1050	1220	1490	1760	2040	2230	2470	2660	2850	3060	1.69	0.0313
620000	163000	17	67	149	216	278	327	364	417	517	590	688	781	897	1010	1140	1270	1400	1580	1750	1890	1990	2060	2150	2280	2410	1.36	0.00928
594000	189000	6	21	50	81	134	221	306	412	587	775	978	1180	1380	1600	1830	2060	2320	2590	2790	3030	3290	3640	4050	4440	4970	2.02	0.0164
649000	242000	7	17	27	47	132	242	409	592	815	1090	1300	1510	1750	2100	2520	2860	3210	3590	4000	4430	4980	5540	6130	6600	7090	2.24	0.0875
618000	265000	3	9	15	61	163	312	479	601	681	807	1060	1390	1740	2160	2600	3050	3500	3920	4410	4860	5370	5840	6300	6760	7100	2.44	0.0738
497000	112000	5	29	86	168	251	372	560	820	1080	1320	1540	1730	1910	2190	2450	2780	3100	3450	3770	4090	4400	4700	4970	5220	5420	2	0.0166
538000	151000	24	107	224	383	584	797	1060	1320	1580	1850	2150	2490	2840	3180	3560	3820	4080	4400	4690	4960	5230	5480	5680	5820	6010	1.58	0.00956
786000	193000	24	82	160	209	246	275	300	323	328	345	378	402	420	428	432	439	482	533	596	675	718	754	802	860	924	0.872	0.0282
768000	206000	23	65	96	146	185	218	232	255	292	335	373	407	473	555	626	704	844	950	1020	1110	1180	1230	1300	1370	1470	1.18	0.0224
537000	197000	6	20	54	100	144	216	300	367	408	435	461	477	500	552	611	669	707	777	835	872	946	1000	1050	1120	1200	1.46	0.0371
567000	122000	24	86	151	238	337	375	433	529	627	779	1020	1250	1480	1700	1910	2070	2310	2520	2710	2850	3010	3140	3240	3330	3410	1.46	0.0137
535000	195000	12	63	117	162	205	251	269	297	334	389	439	486	518	542	567	618	650	708	804	923	1010	1100	1190	1280	1340	1.18	0.0229
587000	222000	28	125	233	359	494	655	800	964	1140	1370	1640	1830	2030	2220	2420	2580	2730	2910	3070	3240	3450	3720	3990	4280	4710	1.4	0.00518
714000	154000	9	24	39	69	92	93	97	102	126	141	157	171	204	238	255	264	277	288	308	335	358	386	420	447	470	1.09	0.0091
730000	122000	28	94	140	165	210	245	265	280	292	307	345	380	422	441	460	505	565	623	689	793	917	1040	1150	1240	1370	0.974	0.0349
732000	240000	6	25	72	103	137	172	225	268	320	396	496	628	736	889	1140	1400	1680	1940	2250	2530	2810	3060	3290	3450	3620	1.86	0.044
553000	115000	7	11	21	23	24	27	51	141	195	235	279	334	380	415	450	512	559	599	648	685	725	764	806	847	880	1.68	0.165
558000	217000	4	12	23	42	60	85	128	217	334	483	661	865	1100	1280	1410	1490	1590	1690	1800	1910	2050	2150	2260	2390	2560	2.09	0.0844
658000	217000	22	75	121	159	216	285	339	423	501	576	688	829	1020	1270	1570	1900	2220	2570	2830	3100	3400	3780	4220	4740	5260	1.6	0.0674
646000	266000	16	44	100	113	134	181	223	252	348	413	498	625	758	892	1010	1170	1290	1420	1570	1710	1810	1910	2020	2140	2240	1.49	0.0344
552000	178000	9	32	35	45	85	133	166	191	234	311	418	538	641	727	843	962	1110	1230	1400	1630	1840	2060	2300	2540	2860	1.75	0.0777
715000	102000	16	67	135	178	234	398	568	733	863	1030	1240	1430	1700	2020	2380	2690	3000	3260	3480	3680	3930	4090	4310	4500	4740	1.68	0.0101
685000	236000	6	7	8	43	138	333	527	748	944	1100	1250	1540	1920	2340	2700	3020	3290	3680	4110	4580	5130	5640	6240	6830	7520	2.42	0.234
719000	281000	15	44	59	62	78	102	145	190	291	363	456	557	598	624	670	752	841	907	972	1110	1290	1410	1530	1630	1810	1.46	0.0643
682000	224000	25	112	213	305	390	513	613	711	846	988	1150	1330	1510	1740	2010	2250	2470	2740	3080	3360	3620	3820	4070	4350	4670	1.45	0.00803
644000	239000	19	64	99	150	228	357	507	672	847	1080	1280	1480	1670	1840	2130	2560	2940	3370	3830	4370	5020	5520	6030	6620	7230	1.78	0.0322
616000	127000	14	48	100	157	204	236	273	313	351	394	462	526	567	625	664	706	747	769	825	963	1130	1290	1460	1660	1830	1.27	0.0164
597000	117000	3	45	107	142	181	240	329	478	649	836	992	1150	1350	1540	1780	1990	2260	2520	2760	3080	3370	3590	3840	4050	4250	1.93	0.0355
694000	253000	9	47	123	244	313	357	434	635	851	1020	1290	1530	1830	2160	2480	2890	3190	3420	3800	4290	4820	5440	6110	6740	7340	1.88	0.0114
669000	244000	15	48	95	187	364	487	611	768	931	1080	1210	1320	1490	1750	2090	2440	2780	3110	3510	3980	4480	5020	5570	6030	6650	1.76	0.0133
615000	192000	11	37	80	186	325	388	486	607	713	848	1040	1260	1480	1710	1970	2250	2530	2890	3220	3550	3840	4110	4420	4800	5210	1.8	0.00777
777000	201000	10	32	73	108	136	193	262	299	327	393	467	545	583	614	626	643	712	801	866	901	922	927	936	963	1010	1.31	0.0127
572000	215000	16	46	58	64	72	93	160	307	402	466	504	580	681	765	811	946	1070	1180	1300	1430	1490	1610	1860	2200	2450	1.55	0.0887
736000	253000	23	96	199	282	358	456	567	701	908	1130	1400	1670	1910	2170	2410	2640	2930	3220	3510	3860	4270	4730	5220	5770	6220	1.58	0.0108
623000	227000	5	21	39	67	159	308	449	627	831	1080	1300	1530	1740	1990	2250	2460	2630	2840	3060	3310	3620	3990	4480	4990	5380	2.1	0.0385
570000	163000	24	96	224	354	473	612	726	857	968	1100	1230	1400	1580	1690	1790	1910	2050	2180	2270	2390	2500	2660	2840	3080	3320	1.32	0.0151
656000	242000	17	47	76	158	292	445	616	757	827	917	1010	1200	1420	1700	2130	2560	2930	3340	3820	4260	4760	5310	5890	6470	6970	1.8	0.0321
648000	224000	6	19	51	99	169	283	414	581	684	778	972	1220	1440	1650	1860	2030	2220	2500	2750	3000	3360	3660	3970	4280	4650	1.99	0.0124
597000	186000	3	18	49	89	135	217	302	392	494	628	747	930	1140	1330	1550	1810	2070	2280	2510	2810	3170	3430	3680	3960	4310	2.08	0.000858
524000	153000	8	40	59	121	217	349	475	593	726	881	1060	1230	1350	1520	1740	1900	2060	2250	2380	2520	2730	2950	3170	3410	3640	1.77	0.0137
525000	167000	10	19	23	23	37	48	76	117	162	207	284	364	459	550	665	782	883	964	1080	1220	1360	1450	1540	1730	2010	1.79	0.199
559000	137000	21	28	35	60	97	127	216	340	433	514	531	589	688	800	906	1000	1140	1330	1500	1710	1970	2210	2480	2730	3010	1.64	0.102
612000	269000	18	81	203	373	556	774	997	1270	1540	1850	2170	2470	2760	3030	3260	3460	3650	3860	4030	4180	4390	4660	4890	5100	5280	1.6	0.027
623000	206000	7	34	65	134	235	336	449	588	762	919	1110	1320	1480	1650	1870	2120	2370	2610	2850	3090	3350	3590	3890	4170	4530	1.87	0.00445
677000	281000	13	27	52	90	130	205	302	386	445	475	505	515	524	532	566	597	620	678	725	781	861	992	1080	1190	1280	1.32	0.0345
556000	158000	8	19	39	96	173	260	384	487	596	705	833	1010	1230	1480	1770	2010	2180	2350	2590	2820	3090	3290	3540	3820	4120	1.93	0.0246
652000	215000	16	69	128	171	212	252	309	378	463	576	731	882	1060	1240	1430	1710	1960	2190	2380	2620	2900	3170	3400	3630	3900	1.58	0.0371
589000	169000	4	23	48	65	83	93	96	101	104	111	115	119	127	131	141	167	229	304	395	495	623	733	854	979	1120	1.33	0.189
731000	264000	8	38	56	77	153	259	395	491	598	756	922	1100	1310	1530	1740	1970	2240	2520	2850	3240	3600	3930	4280	4590	5020	1.92	0.0236
537000	172000	1	4	11	26	50	87	143	178	224	299	414	495	567	669	770	886	1040	1210	1380	1570	1770	2050	2400	2760	3000	2.37	0.0164
662000	266000	21	60	103	121	141	187	256	346	552	713	851	1020	1230	1440	1730	2010	2270	2460	2700	3090	3500	3800	4130	4450	4780	1.69	0.0841
761000	243000	24	104	179	242	289	360	427	468	526	607	699	760	813	863	941	1060	1180	1330	1470	1640	1820	2030	2220	2460	2760	1.22	0.0193
736000	260000	20	56	83	135	229	315	409	531	630	754	911	1080	1240	1350	1500	1690	1980	2310	2650	3050	3500	4060	4540	5010	5540	1.67	0.0359
694000	183000	12	38	77	101	131	160	191	210	247	302	359	393	418	432	453	472	493	525	573	641	734	812	891	1020	1150	1.2	0.00976
647000	178000	21	69	113	158	221	268	284	293	304	335	357	368	389	395	402	418	451	467	508	555	623	674	745	847	940	0.912	0.0258
672000	222000	19	50	55	89	120	200	291	399	513	678	902	1080	1360	1600	1830	2040	2340	2660	2940	3220	3520	3860	4290	4700	5170	1.8	0.0928
582000	203000	10	46	117	148	191	248	297	377	420	440	530	704	898	1050	1190	1340	1480	1600	1770	2010	2350	2690	3010	3360	3700	1.61	0.0302
610000	264000	29	140	290	503	753	1020	1300	1650	2090	2560	2980	3390	3770	4090	4400	4680	4890	5130	5340	5490	5630	5780	5930	6160	6390	1.52	0.0283
555000	217000	27	89	206	342	465	582	712	788	857	904	956	1010	1060	1120	1170	1220	1320	1490	1590	1700	1830	1960	2090	2250	2420	1.16	0.0292
678000	253000	8	40	97	192	314	536	795	1020	1280	1500	1790	2180	2630	3170	3740	4350	4980	5510	6010	6570	7160	7730	8270	8880	9380	2.07	0.00424
674000	250000	21	77	176	328	517	700	878	1070	1260	1430	1640	1850	2230	2700	3160	3570	4070	4600	5150	5620	6160	6720	7210	7790	8470	1.71	0.00591
630000	223000	5	19	48	88	131	185	317	498	628	742	910	1140	1360	1600	1770	2010	2280	2540	2800	3110	3410	3720	4060	4470	4810	2.06	0.0127
616000	159000	15	73	198	326	405	464	532	580	623	661	703	748	784	841	919	1010	1070	1110	1170	1250	1310	1390	1510	1670	1860	1.16	0.0565
7e+05	260000	29	139	248	307	365	477	704	938	1130	1340	1580	1810	2090	2270	2480	2780	3060	3270	3470	3750	4150	4480	4870	5220	5550	1.47	0.0103
691000	193000	26	102	224	351	484	630	743	845	911	973	1020	1060	1090	1120	1180	1250	1310	1340	1390	1450	1500	1550	1590	1620	1660	1.07	0.0546
6e+05	204000	14	46	85	233	412	556	714	940	1140	1440	1790	2210	2640	3040	3370	3810	4260	4570	4910	5330	5680	6040	6380	6730	7100	1.88	0.0159
625000	224000	13	35	59	95	176	296	417	529	678	814	974	1210	1460	1740	2080	2420	2660	2870	3080	3370	3740	4140	4490	4790	5070	1.87	0.0321
761000	250000	3	16	110	257	406	541	683	780	920	1120	1290	1480	1670	1940	2300	2650	3060	3420	3780	4130	4510	4830	5170	5600	5980	2.05	0.0771
595000	120000	20	95	213	317	449	646	903	1190	1370	1530	1740	1990	2260	2480	2690	2880	3100	3310	3540	3820	4070	4300	4440	4550	4650	1.53	0.0133
576000	185000	13	58	101	228	446	708	981	1130	1290	1500	1650	1800	1950	2170	2410	2670	3020	3390	3650	3930	4190	4470	4830	5200	5630	1.71	0.0282
629000	233000	17	80	168	215	279	377	433	520	676	919	1190	1410	1620	1760	1920	2140	2460	2850	3170	3420	3680	4080	4540	4970	5390	1.62	0.019
609000	202000	9	31	77	180	285	378	460	540	626	774	1010	1310	1600	1910	2210	2530	2840	3240	3740	4210	4740	5260	5840	6460	7100	1.94	0.0177
661000	248000	19	86	185	262	303	389	488	594	882	1190	1390	1650	1910	2110	2400	2800	3250	3610	4020	4390	4820	5200	5660	6250	6880	1.68	0.0229
614000	196000	13	33	98	202	297	395	503	658	826	1060	1290	1470	1690	1880	2070	2330	2570	2890	3210	3560	3960	4310	4630	4990	5410	1.78	0.00855
637000	246000	11	62	158	265	447	684	877	1040	1180	1300	1460	1730	2070	2410	2670	2910	3170	3580	4090	4600	4990	5370	5860	6360	6760	1.76	0.012
634000	121000	9	13	31	70	117	155	186	230	260	286	310	331	392	455	537	634	724	824	909	979	1050	1100	1190	1270	1340	1.55	0.0303
610000	149000	24	101	208	271	324	366	405	432	447	464	490	506	520	533	546	557	566	569	579	617	655	717	779	881	996	0.814	0.0549
565000	128000	19	63	132	158	186	268	380	479	597	718	882	1070	1310	1580	1890	2170	2450	2690	2850	2990	3150	3350	3580	3720	3880	1.61	0.0306
671000	247000	27	79	133	202	307	447	565	735	972	1240	1540	1750	1960	2210	2490	2830	3270	3680	4090	4560	5080	5720	6330	6900	7610	1.69	0.0246
762000	202000	28	97	139	177	230	294	346	396	493	563	610	653	701	763	834	898	985	1090	1200	1280	1400	1520	1610	1720	1850	1.15	0.00598
698000	268000	2	21	58	88	154	256	389	500	576	730	890	1090	1320	1570	1870	2300	2730	3090	3440	3710	3980	4250	4490	4690	4920	2.19	0.0117
660000	250000	2	11	79	186	362	509	592	691	838	1010	1220	1470	1860	2260	2620	3010	3330	3650	3990	4400	4850	5210	5650	6230	6870	2.23	0.0719
646000	249000	27	120	315	468	640	873	1080	1280	1500	1790	2040	2200	2420	2690	2960	3220	3520	3740	4010	4300	4620	5040	5610	6210	6780	1.48	0.0112
671000	248000	14	48	91	158	260	396	557	765	1050	1330	1580	1820	2050	2290	2640	2980	3350	3750	4180	4610	5230	5830	6390	7010	7720	1.88	0.0139
589000	198000	11	35	61	89	115	165	238	327	419	523	648	788	981	1180	1400	1660	1950	2290	2640	3010	3360	3650	3940	4310	4820	1.86	0.0668
753000	261000	9	44	149	297	462	577	650	749	883	964	1120	1380	1690	1930	2180	2460	2860	3250	3640	4000	4370	4770	5150	5520	5840	1.76	0.0246
595000	245000	17	75	127	173	285	452	617	712	793	850	914	976	1040	1100	1160	1240	1340	1440	1520	1660	1830	1980	2150	2350	2550	1.34	0.0222
705000	247000	13	40	104	120	154	204	328	508	725	931	1140	1290	1490	1700	1930	2190	2480	2740	3010	3350	3680	4070	4480	4820	5170	1.82	0.0369
707000	234000	11	57	135	259	369	545	747	943	1220	1450	1630	1830	2050	2300	2620	2920	3300	3690	4080	4520	5010	5500	5950	6400	6890	1.8	0.0041
530000	186000	19	57	105	167	215	229	249	298	358	409	443	492	510	551	590	642	671	712	788	901	1040	1140	1250	1370	1600	1.16	0.0137
628000	199000	8	47	131	215	327	418	494	571	654	772	932	1060	1240	1420	1560	1710	1870	2030	2210	2400	2590	2770	3000	3250	3510	1.62	0.0183
644000	222000	13	60	114	160	215	275	364	454	600	761	959	1160	1310	1460	1670	1850	2070	2410	2740	3020	3250	3530	3850	4160	4440	1.68	0.0153
697000	266000	27	103	161	202	267	377	485	619	813	1090	1430	1790	2200	2510	2700	2890	3110	3340	3620	3840	4090	4300	4500	4700	4930	1.59	0.0341
603000	184000	27	86	127	171	208	317	447	551	680	787	892	1050	1290	1550	1770	1980	2220	2440	2680	2970	3270	3630	3990	4410	4890	1.54	0.0337
698000	254000	2	9	19	33	84	191	309	425	538	670	863	1120	1410	1580	1730	1930	2210	2710	3210	3680	4340	4860	5560	6180	6710	2.46	0.0424
621000	206000	12	33	73	136	203	318	483	643	788	977	1180	1360	1580	1760	1940	2160	2400	2660	2940	3200	3460	3800	4210	4520	4880	1.81	0.0124
630000	237000	9	18	57	111	196	301	438	632	830	970	1130	1330	1590	1910	2240	2470	2740	3020	3350	3750	4170	4610	5100	5600	5980	2.01	0.0263
621000	238000	24	93	170	198	220	251	326	491	662	793	874	989	1130	1270	1510	1760	2030	2290	2560	2830	3070	3340	3680	3970	4280	1.49	0.0425
716000	274000	3	5	32	79	153	260	352	420	494	596	681	818	899	1000	1140	1280	1460	1660	1840	2060	2300	2570	2860	3120	3370	2.09	0.0717
711000	278000	16	43	52	66	76	88	119	163	204	291	401	510	637	785	963	1070	1150	1280	1430	1590	1750	1900	2060	2360	2650	1.62	0.148
751000	213000	21	98	228	353	453	545	621	684	743	787	861	930	972	1020	1070	1160	1270	1390	1480	1590	1690	1840	2000	2170	2290	1.16	0.0368
668000	260000	18	63	112	162	265	384	539	736	1010	1270	1480	1660	1820	2020	2250	2510	2770	3030	3410	3810	4230	4620	5060	5390	5820	1.72	0.0128
717000	103000	16	54	131	240	360	490	613	729	939	1230	1450	1650	1840	2000	2200	2420	2630	2910	3160	3370	3560	3740	4010	4220	4480	1.63	0.00574
676000	221000	8	24	101	173	267	348	426	499	593	698	842	1020	1270	1500	1720	1940	2230	2550	2910	3340	3710	4100	4450	4740	5100	1.85	0.0186
616000	177000	24	89	178	298	506	753	1010	1200	1390	1630	1860	2110	2370	2610	2880	3180	3490	3800	4080	4380	4610	4890	5200	5490	5720	1.58	0.00783
556000	202000	16	80	176	287	406	515	682	829	985	1110	1200	1280	1350	1460	1570	1680	1770	1830	1890	1980	2070	2220	2360	2560	2770	1.35	0.0335
690000	133000	14	31	49	55	57	67	90	109	115	132	135	142	153	160	170	182	188	203	216	225	245	253	277	289	300	0.853	0.0049
549000	167000	6	16	33	55	101	166	250	366	435	540	633	746	902	1070	1210	1400	1560	1700	1900	2180	2380	2580	2860	3120	3410	1.95	0.0263
760000	261000	6	38	108	233	368	497	661	821	947	1100	1260	1460	1670	1820	2040	2290	2540	2790	3060	3370	3600	3850	4190	4540	4850	1.81	0.0273
764000	256000	9	63	190	338	491	657	917	1160	1360	1580	1790	2010	2230	2460	2740	2980	3200	3400	3610	3850	4110	4280	4430	4570	4740	1.68	0.0463
613000	181000	20	82	172	328	523	723	954	1180	1380	1660	1970	2250	2520	2790	3080	3340	3640	3960	4270	4650	5070	5470	5780	6080	6290	1.64	0.00634
7e+05	227000	7	27	66	129	258	394	513	627	783	945	1130	1250	1400	1680	1960	2250	2640	3180	3620	4050	4410	4740	5060	5360	5760	1.96	0.00859
722000	249000	6	23	47	97	150	265	420	580	776	940	1080	1220	1360	1520	1660	1800	1960	2200	2440	2690	2980	3320	3630	4080	4550	1.94	0.0198
695000	228000	11	46	169	347	492	617	788	982	1170	1340	1480	1620	1750	1960	2280	2580	2850	3110	3380	3740	4180	4680	5170	5550	5930	1.7	0.0282
539000	156000	3	48	163	351	525	716	949	1230	1580	1990	2470	2950	3480	3830	4100	4370	4690	5010	5270	5490	5790	6100	6350	6670	7070	2.03	0.104
620000	227000	23	66	146	277	395	469	552	642	781	928	1120	1270	1380	1530	1750	2080	2470	2910	3310	3640	3950	4350	4770	5140	5540	1.57	0.0173
609000	183000	6	21	59	129	213	294	456	593	765	1030	1250	1580	1920	2230	2550	2920	3320	3700	4060	4420	4840	5210	5570	5890	6210	2.1	0.0104
693000	192000	21	80	171	302	448	587	681	783	876	965	1050	1090	1150	1230	1280	1340	1370	1400	1420	1470	1530	1590	1650	1700	1720	1.17	0.0547
669000	217000	29	94	194	277	345	422	539	741	942	1130	1290	1540	1880	2230	2570	2960	3410	3920	4320	4660	5010	5470	5960	6350	6670	1.61	0.0257
521000	175000	7	12	49	103	168	212	234	251	275	307	315	338	384	422	448	471	497	501	508	566	640	726	769	829	936	1.34	0.067
511000	142000	25	102	171	220	267	339	395	518	671	784	884	1020	1160	1330	1560	1750	1950	2190	2350	2490	2620	2790	2950	3060	3220	1.39	0.0142
692000	287000	26	71	107	166	227	262	339	458	637	820	1020	1200	1310	1470	1610	1720	1840	1940	2080	2230	2370	2460	2560	2640	2710	1.45	0.0229
633000	167000	16	37	76	123	133	164	199	264	356	537	673	742	800	856	914	975	1050	1140	1240	1360	1440	1490	1530	1560	1590	1.43	0.0238
555000	163000	4	31	66	99	142	253	355	457	536	650	781	940	1110	1270	1480	1700	1930	2200	2440	2700	2910	3140	3350	3630	3930	1.92	0.00609
689000	265000	7	24	43	49	70	144	331	481	633	729	812	950	1130	1370	1620	1940	2260	2450	2680	3050	3440	3860	4290	4780	5190	2.05	0.0791
559000	204000	14	59	149	233	327	451	557	638	740	848	945	1060	1200	1370	1540	1680	1840	2000	2120	2250	2430	2630	2820	3000	3130	1.48	0.00879
760000	246000	4	8	18	37	87	197	374	608	849	983	1160	1320	1450	1570	1670	1810	1950	2150	2350	2590	2940	3340	3750	4210	4620	2.24	0.127
596000	214000	5	12	31	90	130	196	268	338	476	632	809	987	1150	1350	1560	1790	1960	2230	2610	2840	3110	3400	3800	4280	4730	2.09	0.0251
648000	249000	21	117	258	399	540	718	958	1140	1320	1560	1820	2050	2330	2610	2870	3050	3260	3650	4070	4530	5050	5400	5640	6040	6510	1.55	0.00757
536000	196000	12	28	44	111	178	239	303	362	406	433	459	490	519	547	576	613	701	749	812	913	987	1040	1090	1150	1260	1.33	0.029
724000	269000	1	17	60	124	251	386	499	621	756	893	963	1080	1230	1420	1600	1790	1990	2200	2440	2690	2920	3170	3380	3620	4020	2.13	0.107
647000	134000	21	46	73	85	97	106	142	191	240	294	365	464	566	668	754	845	922	995	1050	1090	1140	1180	1250	1300	1310	1.34	0.0633
684000	239000	21	90	240	417	549	711	891	1090	1310	1590	1900	2170	2490	2840	3200	3520	3880	4360	4890	5500	6040	6550	7130	7690	8370	1.66	0.00499
736000	241000	4	13	21	40	70	140	240	361	442	530	627	720	847	1000	1090	1190	1300	1440	1590	1820	2120	2440	2730	3090	3470	2.05	0.0449
657000	231000	12	42	120	204	312	456	633	813	941	1090	1250	1400	1590	1780	2000	2200	2470	2750	3030	3310	3640	3990	4380	4730	5090	1.72	0.00606
570000	169000	18	44	80	153	234	296	369	456	567	689	804	980	1120	1370	1610	1860	2180	2490	2690	2920	3150	3440	3700	4010	4360	1.67	0.0237
608000	168000	10	39	75	100	132	178	228	274	335	385	431	477	535	560	597	659	723	859	975	1090	1240	1350	1510	1720	1940	1.42	0.0127
596000	126000	11	51	116	141	213	349	525	670	759	844	970	1150	1320	1540	1820	2070	2280	2530	2800	3100	3390	3630	3820	4050	4280	1.71	0.00626
615000	159000	17	53	129	220	305	398	474	532	575	631	667	702	743	797	847	914	1020	1120	1210	1290	1360	1450	1550	1690	1940	1.24	0.0244
666000	210000	26	109	218	392	617	892	1170	1480	1700	1940	2230	2520	2770	3060	3330	3580	3770	4010	4280	4470	4670	4870	5130	5570	5990	1.52	0.018
544000	167000	5	30	41	65	95	128	187	269	347	443	503	553	719	931	1120	1280	1450	1670	1890	2090	2260	2470	2740	2950	3200	1.89	0.0344
717000	112000	18	81	132	191	240	316	411	484	585	760	959	1190	1340	1470	1600	1740	1870	2030	2190	2360	2530	2680	2870	3090	3360	1.49	0.00939
608000	197000	15	45	108	204	300	411	541	724	907	1150	1400	1630	1910	2280	2710	3170	3580	4000	4450	4910	5380	5810	6270	6730	7240	1.85	0.0108
714000	137000	13	38	54	69	73	85	96	106	126	167	270	373	410	453	509	565	638	688	698	745	807	859	921	999	1090	1.34	0.0807
633000	171000	24	110	214	313	402	537	650	718	755	799	860	911	952	996	1040	1090	1130	1180	1220	1270	1310	1360	1400	1450	1540	1.04	0.0444
704000	148000	19	48	89	123	157	196	212	221	235	248	256	272	293	313	334	341	355	378	396	414	430	443	457	480	533	0.856	0.0144
755000	254000	7	46	127	210	300	385	520	729	944	1170	1450	1680	1950	2270	2710	3190	3760	4310	4810	5340	5920	6490	7000	7460	7930	1.98	0.00709
629000	220000	8	36	101	167	249	337	422	529	656	832	1040	1200	1370	1560	1780	2050	2280	2540	2790	3030	3240	3490	3740	4110	4500	1.79	0.00221
553000	166000	17	40	85	148	187	238	289	357	480	656	828	930	1050	1180	1320	1480	1670	1920	2160	2450	2760	3070	3330	3580	3810	1.64	0.0272
684000	247000	28	116	263	521	857	1170	1470	1780	2170	2610	3120	3620	4090	4520	5090	5770	6580	7210	7760	8230	8730	9390	10000	10600	11200	1.71	0.0051
730000	264000	6	29	49	79	131	216	317	445	573	727	933	1080	1220	1410	1670	1960	2240	2600	3010	3320	3710	4020	4280	4600	5010	2.01	0.0189
725000	214000	1	7	10	17	28	94	183	330	467	595	671	693	714	755	822	882	988	1110	1220	1340	1460	1530	1590	1670	1750	2.27	0.149
709000	92700	18	32	59	104	187	281	378	518	651	770	888	1020	1180	1370	1570	1740	1900	2110	2330	2550	2700	2890	3110	3300	3520	1.68	0.031
602000	194000	8	15	30	100	205	350	491	597	708	913	1240	1600	1970	2380	2810	3190	3620	4080	4570	5030	5530	6080	6640	7210	7650	2.2	0.0616
5e+05	113000	24	101	207	347	541	741	969	1220	1510	1840	2150	2440	2820	3150	3460	3720	3950	4220	4490	4740	4950	5160	5420	5620	5820	1.58	0.00997
672000	222000	17	48	54	87	125	199	280	391	507	684	906	1080	1360	1600	1820	2030	2330	2660	2930	3190	3490	3860	4290	4680	5170	1.82	0.0848
539000	167000	12	48	127	195	230	251	315	373	416	477	608	743	830	898	1020	1160	1380	1590	1800	2020	2220	2410	2550	2760	3110	1.51	0.0248
667000	210000	25	81	148	262	376	598	958	1290	1600	1840	2070	2290	2640	3010	3240	3520	3810	4050	4280	4510	4850	5220	5490	5770	6150	1.65	0.0185
638000	129000	17	45	56	71	116	156	200	264	357	453	572	691	832	928	1050	1180	1300	1380	1410	1420	1430	1460	1500	1540	1610	1.48	0.0502
778000	145000	10	36	56	65	72	74	76	78	83	86	99	115	137	161	184	188	198	211	226	245	275	308	336	370	412	0.919	0.0451
595000	226000	24	89	182	253	336	462	597	718	824	902	984	1170	1390	1540	1610	1710	1900	2130	2310	2510	2690	3010	3320	3720	4170	1.41	0.00436
625000	232000	24	100	174	223	261	362	474	617	781	1030	1260	1430	1570	1720	1950	2210	2520	2920	3270	3540	3880	4270	4590	4970	5330	1.56	0.0226
647000	241000	22	79	173	274	367	440	579	740	891	1100	1280	1510	1770	2110	2460	2880	3170	3490	3860	4320	4800	5360	6080	6700	7290	1.66	0.0157
668000	210000	23	64	109	181	329	519	822	1160	1470	1740	1950	2240	2530	2870	3190	3450	3740	4050	4310	4580	4950	5290	5600	5920	6240	1.73	0.0299
628000	264000	27	93	139	144	152	188	244	323	429	573	757	918	1060	1160	1240	1390	1640	2030	2460	2840	3140	3340	3510	3710	3880	1.51	0.104
614000	178000	22	96	235	400	660	887	1160	1410	1630	1880	2150	2370	2610	2850	3050	3260	3500	3810	4120	4430	4740	5070	5430	5800	6180	1.55	0.0193
533000	154000	27	87	177	297	546	794	1030	1270	1520	1750	1940	2160	2410	2710	3040	3320	3630	4000	4390	4710	5060	5390	5700	6060	6440	1.59	0.00836
683000	293000	4	6	8	18	45	52	52	56	60	63	70	72	100	161	231	272	298	323	357	383	397	483	606	703	858	1.63	0.147
656000	189000	15	74	144	214	272	365	437	476	520	566	630	694	752	826	901	964	1020	1120	1240	1340	1410	1460	1540	1630	1740	1.23	0.0178
578000	256000	11	32	51	55	58	60	103	193	320	394	421	472	543	679	810	896	1010	1130	1260	1300	1330	1370	1430	1510	1580	1.6	0.107
806000	126000	3	7	10	46	68	90	103	117	119	119	119	119	120	129	144	150	155	161	187	208	225	249	273	297	316	1.26	0.1
697000	269000	13	18	43	55	107	210	292	394	526	679	798	902	1110	1420	1620	1900	2320	2650	2980	3290	3640	4000	4360	4740	4990	1.98	0.0914
608000	2e+05	14	51	142	208	306	431	593	743	950	1210	1510	1820	2110	2390	2670	3010	3410	3860	4320	4800	5370	5860	6430	6940	7390	1.83	0.00578
630000	253000	20	48	65	108	158	194	273	362	479	567	735	963	1200	1390	1570	1700	1840	2000	2150	2380	2670	2990	3360	3730	4170	1.66	0.0573
747000	245000	8	34	80	144	229	345	478	611	729	868	1020	1190	1400	1650	1890	2150	2460	2720	2950	3160	3410	3700	4120	4510	4930	1.84	0.00132
754000	216000	12	55	110	136	150	197	249	322	363	428	514	631	780	971	1170	1310	1380	1440	1520	1620	1740	1850	1960	2100	2240	1.48	0.0241
723000	213000	18	66	130	190	239	300	333	365	400	467	536	619	690	771	834	876	941	1040	1140	1220	1280	1360	1460	1520	1600	1.21	0.00682
574000	230000	20	69	115	175	200	223	238	259	306	348	383	475	572	639	712	779	873	993	1120	1250	1370	1500	1610	1730	1870	1.24	0.0329
608000	247000	18	44	59	62	74	113	182	273	327	431	601	692	775	884	1030	1200	1380	1550	1670	1790	1910	2080	2280	2450	2620	1.62	0.103
731000	244000	3	9	27	65	123	191	267	361	473	598	738	872	1040	1210	1360	1560	1810	2090	2340	2630	2990	3400	3810	4250	4670	2.19	0.0164
683000	247000	22	106	260	491	807	1190	1630	1970	2280	2620	3020	3490	4020	4610	5150	5620	6230	6930	7530	8220	8820	9390	9910	10500	11000	1.75	0.0112
544000	204000	4	10	19	28	37	52	83	125	186	231	274	329	401	458	492	536	568	600	659	740	862	1020	1170	1320	1530	1.81	0.0527
536000	164000	16	25	26	33	98	176	236	303	430	594	817	952	1110	1320	1540	1710	1920	2200	2440	2660	2960	3330	3740	4140	4640	1.94	0.163
654000	244000	28	119	168	211	243	326	418	503	629	870	1130	1410	1740	2060	2280	2560	2930	3300	3720	4290	4980	5640	6300	6890	7400	1.64	0.082
569000	124000	8	32	63	118	203	334	448	541	634	761	959	1140	1280	1390	1560	1760	2030	2250	2440	2610	2800	2980	3150	3320	3440	1.78	0.00716
666000	258000	28	136	290	461	644	773	901	1040	1170	1310	1540	1850	2100	2360	2660	3040	3430	3780	4060	4360	4720	5150	5600	6040	6490	1.46	0.0112
751000	263000	25	65	116	217	341	492	594	699	830	998	1170	1340	1470	1630	1850	2120	2370	2570	2860	3180	3600	4020	4410	4820	5210	1.56	0.0101
755000	217000	15	59	118	194	245	286	296	307	329	378	451	544	689	819	929	1080	1250	1390	1490	1590	1690	1820	1970	2120	2310	1.37	0.0338
744000	216000	5	23	61	105	179	275	355	422	476	528	559	610	694	776	873	942	982	1060	1170	1270	1370	1430	1540	1660	1730	1.6	0.0313
724000	219000	18	51	139	242	338	423	491	543	598	644	699	771	853	916	1000	1120	1240	1350	1480	1580	1690	1780	1870	1970	2070	1.29	0.0196
576000	191000	22	73	132	210	262	295	358	447	527	629	770	1000	1200	1450	1800	2110	2440	2770	3050	3340	3650	4030	4450	4940	5370	1.61	0.055
536000	159000	15	74	137	166	225	362	506	679	914	1140	1340	1610	1950	2360	2800	3230	3710	4130	4610	5060	5440	5850	6220	6550	6820	1.82	0.0278
636000	127000	16	55	86	99	124	173	245	322	393	447	526	593	653	721	788	871	957	1080	1200	1370	1480	1620	1750	1810	1850	1.39	0.0177
685000	248000	28	138	306	501	685	900	1180	1520	2010	2530	3020	3540	4080	4660	5340	5980	6580	7160	7720	8250	8720	9270	9890	10600	11300	1.71	0.0036
722000	117000	24	110	271	439	516	639	834	1010	1110	1190	1290	1340	1410	1510	1610	1680	1770	1850	1930	2050	2170	2270	2400	2510	2620	1.2	0.0429
728000	256000	25	102	202	312	456	625	722	787	907	1070	1250	1470	1680	1880	2080	2380	2680	2950	3250	3590	3900	4190	4600	5100	5560	1.49	0.00676
697000	115000	13	37	52	75	100	131	159	204	257	313	403	507	643	720	831	976	1160	1350	1490	1630	1720	1780	1880	2030	2140	1.59	0.062
656000	271000	24	64	83	86	88	125	168	210	293	380	433	486	609	764	881	978	1070	1120	1180	1260	1380	1570	1750	1910	1990	1.38	0.0869
631000	257000	18	82	184	254	333	417	531	642	758	864	979	1090	1220	1350	1450	1570	1730	1970	2200	2510	2840	3060	3280	3510	3760	1.44	0.00917
597000	2e+05	15	69	155	259	364	515	742	996	1290	1620	2020	2370	2670	2930	3220	3510	3880	4310	4720	5070	5440	5860	6160	6520	6950	1.78	0.00539
570000	225000	10	24	36	47	78	109	148	180	202	233	293	348	431	506	598	652	765	910	1030	1160	1260	1330	1470	1610	1780	1.59	0.0531
647000	204000	18	60	116	190	249	305	362	420	488	593	712	806	878	957	1030	1140	1210	1290	1370	1460	1560	1710	1860	2040	2210	1.33	0.00227
575000	201000	18	65	106	125	134	155	190	255	329	440	576	755	875	1010	1170	1310	1510	1740	1950	2150	2340	2580	2860	3040	3330	1.55	0.0879
601000	259000	28	64	69	69	96	142	161	210	240	273	330	381	447	530	623	751	888	1140	1370	1580	1740	1910	2090	2310	2670	1.4	0.159
631000	171000	26	109	213	289	386	446	525	619	722	808	912	973	1020	1060	1090	1120	1150	1190	1230	1250	1290	1330	1390	1460	1540	1.05	0.031
717000	83600	4	16	28	33	100	212	333	402	522	689	906	1110	1260	1440	1580	1710	1890	2140	2310	2460	2620	2790	2920	3020	3130	2.08	0.065
669000	245000	26	107	227	367	478	591	691	778	874	997	1220	1410	1630	1850	2100	2510	2980	3460	3800	4110	4540	5040	5690	6330	6900	1.52	0.0248
687000	229000	3	24	62	115	167	251	342	429	499	627	822	1020	1280	1570	1930	2320	2660	3050	3440	3850	4200	4590	4990	5500	6060	2.13	0.0117
673000	223000	13	38	62	89	143	202	304	426	565	708	895	1140	1370	1570	1770	2030	2310	2610	2830	3150	3500	3900	4300	4790	5190	1.86	0.0486
730000	271000	19	59	105	140	193	242	323	413	560	710	914	1140	1320	1510	1710	1900	2210	2520	2920	3240	3600	3850	4110	4360	4630	1.68	0.0428
719000	140000	20	48	93	137	162	180	199	202	220	259	302	362	452	496	560	628	667	696	719	776	844	879	905	941	1000	1.12	0.0157
655000	245000	21	59	128	211	261	300	350	490	670	893	1180	1500	1790	2060	2360	2700	3120	3520	3930	4360	4890	5460	6020	6630	7200	1.76	0.0535
687000	253000	27	99	209	332	488	695	991	1360	1720	2100	2410	2640	3000	3320	3740	4200	4800	5390	5940	6420	6990	7630	8210	8790	9450	1.71	0.00368
563000	129000	24	96	190	243	292	350	399	471	545	641	797	992	1130	1260	1420	1630	1840	2030	2260	2510	2840	3130	3330	3570	3740	1.41	0.0279
802000	136000	16	33	40	45	71	108	137	158	181	213	222	228	235	250	262	263	263	263	263	265	271	275	279	291	306	0.895	0.0325
730000	247000	4	17	41	73	117	168	248	354	501	637	761	885	1000	1160	1390	1740	2110	2450	2740	3000	3340	3740	4240	4790	5280	2.12	0.0159
699000	263000	28	106	213	365	534	742	970	1280	1580	1820	2020	2220	2420	2630	2830	3000	3170	3350	3560	3810	4150	4440	4640	4850	5180	1.47	0.0135
531000	175000	23	84	161	183	209	239	253	278	339	455	513	551	629	701	778	835	882	994	1110	1210	1350	1480	1560	1760	2000	1.18	0.0274
741000	267000	10	35	87	170	282	414	544	666	773	909	1050	1240	1470	1740	2010	2270	2470	2720	2980	3290	3570	3850	4170	4490	4760	1.79	0.00459
503000	119000	16	85	198	356	581	842	1140	1510	1850	2170	2470	2810	3250	3740	4180	4550	4910	5220	5520	5810	6110	6360	6570	6720	6880	1.73	0.0217
610000	173000	14	28	53	100	139	195	233	262	325	445	625	845	1100	1340	1600	1840	2140	2500	2900	3190	3500	3830	4180	4570	4890	1.87	0.0982
680000	273000	21	56	71	115	138	164	235	332	422	476	498	553	669	762	792	822	857	919	1040	1190	1280	1400	1630	1870	2110	1.33	0.0234
760000	193000	22	77	147	260	357	451	550	623	679	750	821	863	904	962	1020	1100	1150	1230	1300	1400	1480	1580	1670	1730	1790	1.17	0.0214
657000	229000	10	49	135	190	220	252	338	482	610	769	950	1130	1280	1510	1810	2120	2400	2690	2980	3270	3610	3910	4260	4730	5110	1.76	0.0226
735000	229000	14	46	68	81	103	125	152	186	232	293	344	424	499	555	604	661	722	809	906	1010	1110	1230	1330	1410	1610	1.37	0.0356
719000	257000	13	39	77	177	322	474	709	924	1100	1300	1480	1660	1910	2100	2310	2560	2900	3240	3470	3720	4010	4310	4650	5070	5460	1.79	0.0198
507000	124000	11	40	70	143	261	370	481	584	692	801	925	1020	1100	1220	1450	1740	2050	2390	2710	3010	3340	3680	4000	4350	4700	1.75	0.0131
554000	148000	24	97	210	341	509	705	870	1050	1250	1480	1680	1880	2100	2370	2600	2810	3000	3230	3390	3520	3720	3900	4120	4310	4520	1.47	0.00958
704000	236000	19	62	120	218	314	471	698	937	1140	1450	1790	2130	2420	2670	2920	3150	3450	3800	4290	4850	5360	5880	6400	6820	7200	1.78	0.00961
577000	164000	14	44	64	116	191	265	333	370	402	464	521	568	641	712	863	1050	1260	1460	1710	1970	2130	2270	2390	2500	2580	1.53	0.0275
627000	257000	12	47	100	181	289	371	486	610	706	830	1040	1280	1540	1760	1950	2180	2400	2690	3050	3330	3440	3590	3920	4300	4570	1.72	0.00218
584000	231000	9	54	111	142	168	242	299	382	436	484	566	693	748	798	883	963	1010	1050	1140	1270	1400	1540	1710	1960	2260	1.43	0.0148
7e+05	218000	5	11	33	55	96	145	219	336	436	517	605	677	749	818	942	1060	1170	1270	1370	1430	1480	1550	1670	1860	2030	1.84	0.0316
653000	268000	9	25	54	93	111	165	239	294	338	412	492	543	595	629	699	817	935	1060	1190	1360	1570	1820	2120	2350	2520	1.62	0.0188
542000	188000	16	31	52	102	119	132	156	204	250	338	415	435	487	540	603	722	899	1120	1340	1500	1620	1740	1910	2090	2260	1.51	0.0684
589000	120000	14	75	191	330	410	510	631	788	960	1160	1370	1620	1900	2120	2340	2530	2680	2870	3050	3240	3400	3580	3740	3940	4160	1.56	0.015
718000	258000	20	101	198	283	390	518	654	814	1050	1250	1470	1760	1990	2160	2350	2550	2800	3050	3350	3670	3990	4230	4450	4730	5020	1.54	0.00353
660000	249000	17	62	160	259	342	449	561	691	805	980	1250	1580	1950	2310	2580	2850	3170	3630	4050	4450	4890	5360	5710	6020	6550	1.72	0.0118
710000	228000	13	77	144	244	369	526	682	814	927	1040	1170	1300	1430	1650	1890	2120	2330	2610	2910	3240	3580	3910	4270	4610	5060	1.6	0.00959
660000	273000	9	31	78	111	126	208	257	328	406	487	597	722	835	903	948	991	1030	1080	1160	1250	1340	1470	1570	1670	1780	1.51	0.00884
681000	286000	12	42	58	61	69	93	136	200	248	322	441	569	671	774	840	880	919	1010	1160	1340	1510	1670	1850	2030	2190	1.58	0.0864
620000	185000	5	26	60	128	215	308	405	479	564	705	862	1020	1170	1320	1490	1700	1960	2180	2460	2770	3110	3450	3860	4310	4810	1.91	0.00496
580000	108000	8	26	48	59	65	108	176	281	396	492	646	863	1080	1300	1480	1570	1700	1850	1990	2110	2240	2420	2590	2750	2920	1.88	0.0811
720000	264000	11	57	113	150	176	246	302	399	496	632	764	919	1130	1390	1680	2000	2280	2600	2950	3340	3680	4050	4390	4810	5360	1.77	0.0466
746000	253000	10	56	173	331	547	786	1020	1320	1600	1870	2170	2450	2710	3060	3410	3670	3970	4270	4600	5040	5550	6080	6640	7160	7640	1.81	0.0271
606000	250000	15	57	75	86	120	252	416	593	753	879	986	1080	1160	1230	1370	1530	1660	1800	1920	2040	2190	2390	2580	2790	3060	1.59	0.0454
592000	212000	11	52	101	165	225	328	483	624	741	868	1050	1210	1370	1650	1920	2100	2330	2530	2760	3000	3310	3730	4170	4650	5110	1.74	0.00346
718000	259000	3	54	125	234	389	541	737	969	1150	1380	1560	1710	1880	2120	2320	2560	2830	3080	3350	3670	4050	4350	4600	4860	5180	1.9	0.0788
672000	227000	17	55	94	134	186	227	339	463	597	702	825	986	1160	1340	1600	1790	2030	2310	2570	2870	3300	3710	3990	4280	4780	1.68	0.0337
529000	167000	10	46	79	114	169	214	257	279	290	310	365	466	600	716	825	957	1050	1160	1340	1560	1770	1930	2070	2210	2410	1.51	0.0368
673000	258000	17	35	60	91	155	252	365	444	593	812	1010	1230	1480	1750	2150	2600	3120	3550	3970	4420	4840	5360	5870	6420	6930	1.94	0.0832
557000	154000	17	47	90	151	270	412	509	634	773	902	1040	1140	1270	1410	1590	1840	2150	2470	2810	3180	3580	3940	4290	4580	4850	1.67	0.014
742000	217000	12	43	87	135	187	217	280	372	499	654	755	819	880	926	952	966	983	1020	1050	1070	1100	1140	1170	1220	1310	1.34	0.0325
743000	230000	14	51	98	147	218	263	285	310	334	365	392	408	416	431	444	463	510	552	621	737	893	1110	1300	1500	1650	1.16	0.0528
759000	208000	20	71	103	130	185	286	366	433	463	515	591	656	725	768	803	869	945	1020	1100	1240	1440	1660	1830	1990	2130	1.28	0.0117
614000	226000	18	46	65	136	269	420	505	685	892	1100	1390	1640	1940	2210	2520	2860	3180	3530	3900	4340	4700	5010	5400	5840	6220	1.83	0.0323
574000	146000	10	31	53	102	133	166	193	234	270	320	365	403	434	470	505	534	560	616	671	707	744	794	850	886	913	1.27	0.00454
612000	232000	21	60	80	167	227	307	452	627	802	955	1200	1410	1650	1890	2160	2460	2830	3210	3600	4000	4370	4630	4940	5250	5570	1.74	0.0324
666000	210000	22	104	225	419	643	898	1200	1470	1700	1960	2240	2500	2770	3060	3310	3550	3740	4000	4270	4470	4660	4850	5120	5550	5950	1.54	0.0238
574000	185000	21	80	171	223	272	381	505	714	969	1220	1400	1580	1830	2080	2370	2610	2860	3100	3360	3670	4030	4420	4780	5170	5520	1.62	0.012
722000	220000	23	72	141	197	234	276	344	434	552	707	836	899	937	965	1020	1090	1190	1310	1450	1620	1770	1890	2070	2250	2420	1.3	0.00724
664000	255000	16	63	146	211	256	333	500	757	1060	1340	1600	1880	2190	2470	2820	3240	3640	4010	4390	4780	5090	5400	5890	6460	7090	1.8	0.0186
687000	240000	28	111	229	333	432	567	806	1130	1440	1790	2160	2510	2840	3310	3740	4190	4590	4960	5350	5790	6290	6780	7360	8130	8900	1.67	0.00836
531000	187000	14	34	62	98	127	166	229	292	342	349	403	461	483	526	629	696	787	929	1050	1160	1290	1430	1600	1820	1950	1.42	0.0201
508000	120000	2	16	36	63	126	212	258	341	464	622	849	1110	1370	1610	1800	1950	2070	2230	2370	2550	2850	3200	3590	3990	4350	2.19	0.0131
553000	173000	17	50	79	99	137	166	217	252	313	381	470	572	708	847	1030	1150	1300	1490	1660	1880	2150	2360	2540	2810	3170	1.56	0.0673
572000	162000	22	72	130	228	391	584	717	840	998	1130	1230	1340	1470	1580	1720	1800	1900	2010	2160	2350	2480	2570	2660	2730	2820	1.39	0.0215
649000	246000	21	71	192	282	370	441	526	693	981	1330	1650	1920	2170	2500	2960	3380	3800	4260	4760	5250	5590	5920	6250	6690	7120	1.72	0.0183
640000	266000	19	48	77	143	187	240	338	380	398	426	478	560	706	940	1140	1240	1310	1410	1530	1590	1660	1790	1940	2130	2360	1.42	0.0189
664000	196000	7	47	103	203	304	403	518	651	810	959	1070	1180	1260	1330	1420	1510	1610	1690	1780	1870	2050	2310	2580	2750	2880	1.59	0.0398
575000	173000	7	26	53	80	173	284	374	487	583	717	896	1050	1170	1290	1450	1660	1850	2050	2250	2490	2740	3030	3360	3800	4300	1.87	0.0112
720000	277000	8	15	32	73	106	154	199	252	324	446	578	753	957	1180	1370	1480	1550	1730	1910	2090	2240	2400	2580	2880	3130	1.91	0.0475
632000	247000	6	17	41	53	94	147	214	269	387	631	848	1040	1240	1480	1740	1990	2250	2500	2780	3120	3550	4060	4410	4740	5160	2.12	0.0642
704000	149000	10	38	78	113	145	176	193	229	242	252	261	279	287	298	317	333	354	378	390	408	437	449	459	478	501	0.979	0.0338
679000	283000	9	45	98	135	175	230	305	390	471	516	545	588	649	695	726	798	893	934	950	972	1020	1100	1220	1440	1690	1.34	0.02
657000	187000	21	41	102	143	204	273	345	394	434	476	541	590	659	752	855	953	1030	1100	1150	1210	1310	1390	1500	1620	1690	1.29	0.0058
692000	206000	9	23	57	104	183	278	450	659	795	904	980	1040	1120	1200	1310	1420	1530	1610	1670	1770	1870	1970	2130	2320	2470	1.67	0.0495
616000	210000	1	16	30	86	210	379	551	716	876	1050	1260	1460	1590	1710	1860	2050	2270	2610	2900	3240	3570	3870	4150	4480	4800	2.29	0.0937
668000	261000	21	79	151	204	229	292	440	602	791	1010	1230	1440	1630	1840	2100	2330	2600	2820	3100	3520	3890	4330	4690	5100	5570	1.63	0.0257
740000	268000	28	116	227	315	397	472	570	683	791	908	1020	1170	1390	1720	2040	2240	2490	2750	2930	3150	3440	3800	4080	4320	4570	1.42	0.0155
733000	249000	11	74	137	183	228	299	373	442	543	701	865	1110	1370	1630	1930	2270	2610	2980	3300	3600	3960	4340	4710	5110	5560	1.74	0.0411
712000	233000	27	102	150	192	253	340	460	620	745	880	1130	1390	1660	1920	2240	2570	2850	3220	3730	4270	4730	5130	5520	5870	6180	1.63	0.0475
670000	241000	6	27	73	104	160	262	363	505	704	896	1070	1240	1510	1810	2100	2380	2660	2960	3380	3880	4390	4870	5280	5680	6100	2.04	0.00937
675000	238000	15	51	78	199	335	518	633	758	890	1060	1220	1350	1480	1730	2000	2200	2440	2850	3270	3700	3990	4370	4860	5520	6180	1.73	0.0155
614000	2e+05	16	43	77	125	204	319	450	533	637	764	973	1230	1460	1640	1890	2170	2420	2670	2930	3300	3800	4310	4670	5120	5660	1.78	0.0261
537000	159000	25	73	131	176	247	408	546	664	841	1060	1270	1500	1810	2270	2770	3220	3650	4110	4540	4940	5370	5810	6160	6490	6820	1.74	0.0398
722000	125000	15	37	74	146	204	245	254	268	306	328	345	400	504	615	713	777	842	938	1010	1100	1230	1400	1570	1740	1870	1.34	0.0272
599000	113000	18	37	40	65	116	155	190	241	296	328	358	415	472	519	572	634	730	908	1060	1200	1340	1550	1840	2150	2440	1.47	0.0725
561000	139000	13	54	94	137	168	199	231	279	374	459	527	585	700	817	991	1180	1350	1540	1720	1920	2160	2420	2710	2930	3140	1.55	0.043
707000	226000	4	32	106	201	331	437	548	679	829	971	1060	1120	1210	1370	1580	1800	2070	2320	2500	2670	2960	3290	3690	4100	4570	1.82	0.0455
690000	243000	23	81	156	230	322	432	563	762	1010	1320	1700	2020	2300	2560	2890	3440	4120	4880	5590	6260	7000	7740	8380	9030	9710	1.81	0.0359
711000	94000	10	55	164	278	416	529	687	872	1090	1280	1490	1740	2030	2240	2450	2660	2920	3160	3380	3640	3890	4090	4260	4440	4610	1.69	0.0191
822000	203000	9	21	22	27	34	34	38	38	45	54	65	65	65	65	65	66	66	66	66	66	67	67	67	77	82	0.577	0.012
596000	192000	21	59	98	150	225	318	425	531	640	798	963	1140	1360	1590	1850	2180	2520	2920	3380	3760	4160	4670	5200	5760	6310	1.72	0.043
539000	162000	2	22	44	100	215	340	434	521	613	734	949	1150	1290	1480	1740	1990	2290	2700	3100	3510	3970	4490	5000	5490	6030	2.18	0.019
666000	258000	24	112	285	446	620	791	941	1080	1220	1330	1490	1650	1930	2330	2720	3050	3310	3650	4020	4460	4800	5020	5340	5780	6300	1.49	0.0144
684000	284000	27	64	70	87	142	193	238	277	301	365	463	574	720	873	1040	1210	1380	1680	2040	2250	2370	2460	2540	2630	2750	1.49	0.105
606000	230000	20	108	260	434	605	760	903	1020	1180	1340	1470	1600	1810	2060	2350	2590	2890	3160	3390	3670	4060	4410	4700	4990	5270	1.47	0.019
560000	130000	3	8	32	80	148	175	217	326	501	642	765	900	1020	1120	1240	1370	1470	1610	1780	1950	2150	2420	2680	2950	3210	2.06	0.0313
683000	251000	29	109	258	445	706	1050	1370	1650	1990	2420	2950	3430	3940	4470	4960	5410	5900	6470	7000	7520	8130	8770	9370	9940	10600	1.7	0.00325
760000	250000	2	37	119	242	377	517	630	767	921	1080	1250	1430	1640	1910	2190	2500	2880	3300	3640	3970	4330	4740	5060	5410	5860	2.02	0.083
699000	262000	29	107	221	396	618	848	1050	1260	1510	1810	2030	2220	2390	2600	2780	2980	3170	3430	3600	3770	4100	4480	4700	4950	5270	1.45	0.0144
619000	203000	2	19	44	89	161	231	333	491	616	741	919	1160	1430	1680	1880	2100	2360	2690	3000	3310	3630	4040	4410	4820	5300	2.2	0.00554
708000	225000	5	24	73	156	248	358	521	706	838	937	1070	1160	1230	1310	1440	1580	1790	2040	2270	2470	2690	2980	3330	3690	4060	1.83	0.0322
578000	208000	11	31	53	56	69	148	203	249	351	424	520	624	664	734	857	1020	1250	1530	1780	1980	2180	2390	2660	2940	3260	1.75	0.0774
742000	254000	12	68	150	263	400	519	646	829	1050	1310	1610	1970	2340	2740	3220	3690	4070	4430	4720	5020	5270	5610	6030	6510	6970	1.81	0.0049
535000	155000	28	136	309	520	717	924	1190	1500	1850	2180	2520	2850	3160	3520	3920	4280	4540	4860	5150	5420	5670	5900	6130	6410	6700	1.52	0.0131
746000	261000	5	22	52	103	171	283	437	580	763	958	1160	1420	1790	2150	2440	2760	3130	3480	3830	4210	4590	5030	5480	5930	6500	2.13	0.00824
661000	241000	25	99	132	138	187	351	484	603	743	901	1120	1350	1630	1880	2200	2420	2640	2910	3220	3730	4170	4640	5200	5750	6260	1.64	0.0547
635000	264000	7	40	61	67	86	157	247	295	421	559	682	804	887	930	1030	1170	1370	1630	1840	2010	2220	2470	2650	2870	3090	1.77	0.0377
616000	212000	8	26	60	134	257	438	607	729	852	1000	1160	1290	1440	1640	1920	2210	2410	2590	2820	3190	3540	3800	4020	4290	4670	1.87	0.0218
637000	239000	17	57	167	310	496	719	926	1140	1360	1610	1830	2070	2350	2650	2990	3300	3700	4130	4590	5020	5420	5820	6180	6510	6940	1.72	0.00868
718000	134000	9	21	54	101	165	218	271	305	330	355	378	411	453	494	516	549	602	662	724	760	789	834	864	906	949	1.32	0.0301
615000	158000	7	35	75	174	303	411	497	536	587	636	665	712	750	800	851	906	992	1070	1140	1210	1280	1420	1530	1620	1720	1.43	0.0705
596000	2e+05	25	90	189	280	361	476	627	878	1150	1490	1830	2220	2500	2790	3060	3310	3640	4090	4560	4960	5340	5720	6100	6480	6920	1.66	0.0109
713000	272000	8	34	73	104	149	194	259	322	395	488	602	778	970	1190	1430	1640	1830	1950	2130	2390	2700	2930	3170	3480	3770	1.79	0.0239
698000	233000	29	118	227	296	366	485	626	765	931	1100	1400	1770	2250	2640	3030	3390	3810	4280	4730	5130	5490	5880	6300	6780	7260	1.61	0.029
728000	258000	15	36	84	183	292	460	655	787	934	1100	1260	1410	1580	1810	2050	2300	2600	2930	3230	3560	3870	4200	4610	5080	5540	1.76	0.0148
730000	243000	15	31	52	77	124	196	258	342	436	544	699	837	1030	1280	1540	1760	1990	2240	2550	2830	3060	3280	3530	3850	4210	1.81	0.0675
785000	154000	21	58	83	120	148	177	239	319	380	447	488	521	548	573	584	592	615	635	650	652	653	653	663	715	723	1.03	0.0232
616000	193000	4	25	92	186	309	483	605	687	750	869	1030	1230	1470	1710	2010	2270	2530	2840	3160	3510	3860	4200	4490	4820	5140	1.95	0.03
594000	196000	14	48	79	109	164	233	366	449	597	838	1150	1440	1710	1930	2200	2530	2860	3160	3490	3830	4250	4760	5250	5740	6200	1.88	0.0515
705000	232000	22	97	204	349	467	558	632	718	890	1110	1420	1790	2150	2460	2720	2980	3250	3620	4000	4440	4920	5390	5930	6470	6990	1.61	0.0145
581000	199000	11	32	68	131	184	234	294	388	502	624	760	917	1070	1300	1560	1820	2020	2270	2470	2620	2820	2990	3190	3500	3930	1.76	0.0158
498000	118000	28	115	248	428	715	1040	1330	1650	2000	2390	2760	3100	3410	3760	4240	4620	5000	5420	5730	5930	6180	6390	6580	6770	6890	1.59	0.0176
701000	225000	3	14	35	61	90	129	194	284	424	646	945	1260	1540	1710	1900	2040	2200	2390	2640	2940	3250	3610	4010	4460	4930	2.23	0.0407
568000	176000	24	48	67	104	182	257	366	453	518	651	870	1060	1240	1420	1610	1780	2000	2180	2450	2680	2940	3150	3400	3740	4140	1.64	0.0492
596000	226000	24	104	226	378	523	623	686	749	848	993	1150	1270	1390	1550	1710	1800	1950	2100	2200	2360	2640	2920	3180	3470	3920	1.32	0.0164
699000	271000	13	29	39	61	84	126	199	302	389	457	556	676	917	1160	1370	1550	1750	2020	2260	2520	2860	3280	3680	4090	4590	1.88	0.114
690000	224000	1	14	33	55	77	124	221	365	515	632	797	985	1130	1320	1510	1640	1770	2080	2470	3010	3540	3860	4200	4530	4850	2.37	0.0208
704000	254000	16	32	49	56	98	222	350	452	531	629	733	897	1080	1200	1350	1530	1790	2090	2310	2560	2870	3180	3550	3980	4480	1.8	0.0827
578000	183000	23	113	264	441	633	880	1090	1220	1350	1480	1640	1840	2120	2350	2610	2860	3150	3460	3790	4150	4520	4900	5220	5450	5740	1.48	0.0159
640000	235000	19	55	102	170	305	478	601	694	856	1070	1250	1460	1650	1890	2130	2470	2850	3210	3560	3880	4240	4610	4980	5430	5910	1.71	0.0111
641000	235000	8	21	54	122	212	319	477	619	746	894	1070	1330	1600	1890	2170	2460	2800	3120	3510	3900	4270	4660	5070	5470	5860	2.01	0.016
602000	250000	1	7	25	45	65	120	167	260	392	535	665	729	791	892	1050	1270	1530	1750	1860	1960	2040	2170	2410	2670	2930	2.29	0.0175
647000	258000	2	17	43	96	179	237	284	312	367	480	541	626	789	960	1210	1440	1590	1790	2060	2420	2810	3220	3600	3990	4320	2.07	0.027
680000	233000	18	55	77	94	135	225	368	489	581	683	785	946	1200	1500	1810	2120	2450	2930	3530	4060	4570	4950	5360	5810	6430	1.83	0.0946
631000	221000	5	13	42	82	138	237	344	489	649	749	936	1120	1320	1560	1770	1980	2260	2500	2730	2960	3250	3500	3770	4080	4380	2.07	0.0207
496000	122000	20	54	99	141	222	371	560	722	899	1110	1390	1650	1910	2160	2390	2680	2990	3360	3800	4210	4680	5200	5720	6130	6490	1.78	0.0276
595000	226000	25	97	177	238	321	445	592	718	817	892	985	1170	1410	1550	1610	1700	1890	2130	2340	2550	2730	3050	3360	3760	4200	1.4	0.00518
572000	106000	26	104	183	269	316	374	439	522	583	664	753	892	1030	1120	1210	1310	1410	1480	1540	1610	1690	1790	1900	2020	2120	1.19	0.00634
729000	249000	3	10	27	58	78	119	200	300	410	570	820	1040	1230	1420	1700	1980	2280	2620	3010	3420	3900	4330	4750	5150	5540	2.33	0.0409
653000	271000	18	36	49	49	54	79	181	255	277	291	324	393	443	508	594	700	798	893	954	1050	1220	1400	1570	1680	1750	1.47	0.105
686000	256000	27	127	225	258	322	405	525	693	927	1240	1610	2010	2350	2650	3040	3430	3830	4270	4690	5230	5870	6580	7330	8090	8800	1.67	0.0494
588000	145000	4	15	47	96	171	268	344	396	457	522	633	725	818	886	952	996	1030	1080	1160	1200	1240	1270	1290	1320	1350	1.66	0.0681
724000	250000	5	28	77	156	220	284	410	559	705	885	1080	1240	1380	1520	1760	2000	2190	2490	2750	3050	3380	3730	4180	4560	5010	1.92	0.00447
703000	114000	23	78	209	397	601	732	845	953	1060	1170	1270	1380	1510	1670	1770	1890	2030	2180	2290	2390	2480	2590	2680	2770	2860	1.3	0.0396
727000	252000	10	20	37	59	90	176	266	402	596	790	999	1260	1550	1830	2090	2430	2710	3020	3290	3560	3930	4230	4650	5150	5530	2.08	0.0941
816000	185000	5	13	30	46	69	119	159	198	223	225	225	228	240	256	261	275	293	303	306	309	315	319	330	336	347	1.2	0.0727
682000	247000	25	125	322	531	809	1140	1530	1960	2320	2610	3010	3460	3980	4540	5120	5650	6120	6690	7450	8110	8690	9240	9770	10300	11000	1.69	0.0074
723000	240000	5	12	23	69	155	262	359	441	533	639	744	849	971	1110	1230	1390	1600	1850	2150	2370	2610	2880	3130	3410	3770	2.01	0.0441
717000	232000	22	97	172	233	283	370	492	682	899	1160	1370	1560	1710	1860	2030	2290	2510	2730	2940	3170	3430	3710	3880	4030	4290	1.52	0.011
557000	135000	19	50	57	65	98	138	233	368	435	493	556	592	649	729	816	904	1010	1070	1140	1240	1360	1470	1640	1840	2070	1.44	0.051
518000	147000	4	27	64	103	166	266	356	484	642	780	884	967	1050	1120	1200	1340	1470	1640	1750	1820	1940	2100	2260	2440	2680	1.78	0.0263
744000	262000	11	28	70	112	157	206	264	390	542	738	948	1150	1340	1640	1960	2310	2680	3090	3460	4000	4600	5080	5520	5950	6310	1.97	0.0561
723000	237000	3	12	35	58	97	124	139	186	284	414	619	829	1030	1250	1390	1580	1800	2050	2310	2510	2730	2950	3230	3510	3820	2.16	0.042
7e+05	111000	17	40	74	92	107	146	172	225	307	486	707	903	1040	1160	1270	1370	1480	1600	1690	1790	1870	1950	2070	2170	2280	1.58	0.0777
687000	277000	14	26	52	67	68	70	73	87	158	256	348	460	571	739	900	995	1190	1530	1880	2220	2500	2700	2910	3180	3400	1.8	0.296
606000	129000	20	58	132	229	363	520	666	828	1000	1150	1310	1450	1560	1660	1770	1880	2040	2180	2260	2340	2440	2550	2710	2870	2980	1.45	0.0226
703000	115000	12	48	161	300	421	611	810	952	1070	1180	1280	1360	1430	1520	1680	1820	1940	2100	2260	2380	2490	2580	2680	2740	2810	1.48	0.0598
612000	264000	20	80	233	433	629	926	1330	1790	2230	2720	3230	3680	4050	4340	4610	4900	5160	5410	5670	5910	6080	6250	6450	6650	6870	1.69	0.0461
685000	254000	26	95	199	349	523	709	955	1300	1600	1900	2210	2560	2950	3410	3880	4480	5020	5590	6180	6780	7450	8140	8650	9320	10000	1.74	0.00252
7e+05	274000	20	34	41	54	93	134	177	233	344	488	582	636	730	822	917	1070	1270	1490	1670	1960	2330	2670	3100	3410	3740	1.7	0.133
642000	2e+05	3	11	38	82	150	235	326	394	462	520	565	630	699	789	901	970	1070	1170	1290	1410	1510	1620	1740	1860	1970	1.83	0.0441
664000	216000	16	67	204	321	468	593	741	831	932	1090	1370	1720	2040	2340	2690	3080	3560	3970	4320	4690	5100	5490	5930	6210	6410	1.69	0.0114
501000	145000	12	43	93	119	138	151	163	170	194	279	398	533	629	731	799	878	981	1100	1280	1410	1550	1750	1940	2120	2310	1.49	0.0733
715000	108000	13	44	109	151	186	212	237	279	307	366	435	540	681	831	986	1180	1450	1780	2050	2290	2570	2900	3280	3630	3940	1.61	0.0895
594000	246000	21	86	200	312	416	481	547	620	672	755	876	995	1070	1150	1200	1260	1390	1500	1610	1700	1760	1840	1980	2090	2280	1.21	0.0205
750000	254000	4	13	46	134	289	488	684	928	1220	1530	1940	2280	2670	3030	3290	3630	3960	4370	4870	5380	5830	6290	6700	7200	7770	2.26	0.0542
740000	228000	9	41	64	89	115	149	189	225	260	290	338	390	418	445	502	559	602	682	776	904	1010	1120	1230	1300	1450	1.37	0.0148
586000	221000	23	102	269	507	747	990	1180	1320	1520	1690	1840	2010	2180	2320	2430	2610	2870	3080	3250	3480	3740	3970	4200	4440	4680	1.4	0.0414
658000	143000	6	7	8	18	28	38	68	90	112	149	173	189	206	252	307	328	336	341	364	392	423	425	427	440	446	1.55	0.0952
507000	123000	11	43	70	137	236	420	630	797	927	1040	1190	1310	1420	1580	1800	2080	2400	2730	3030	3410	3830	4180	4520	4850	5250	1.8	0.0166
747000	259000	6	46	115	224	321	475	621	784	986	1200	1490	1790	2150	2460	2900	3280	3620	4050	4410	4780	5200	5680	6070	6450	6810	1.95	0.00703
584000	202000	4	22	35	56	93	152	261	416	540	678	787	909	1040	1140	1260	1420	1580	1710	1920	2180	2450	2700	3040	3440	3800	2	0.0256
562000	145000	5	47	67	98	142	252	424	622	822	1010	1170	1290	1410	1530	1680	1810	1960	2160	2340	2520	2710	2950	3190	3370	3510	1.84	0.0369
617000	158000	17	58	124	217	308	418	501	559	621	659	702	747	810	892	958	1020	1070	1110	1160	1210	1280	1360	1480	1630	1760	1.22	0.0272
717000	99500	28	113	222	339	571	860	1170	1500	1850	2190	2480	2680	2860	3060	3250	3420	3590	3760	3880	4030	4230	4410	4640	4900	5050	1.48	0.0336
554000	157000	10	31	85	146	201	275	375	498	633	762	935	1090	1270	1460	1670	1950	2250	2530	2780	3100	3370	3640	3890	4150	4470	1.81	0.00655
751000	174000	14	22	31	60	101	183	276	311	366	426	489	541	559	583	623	639	654	683	757	796	828	852	887	910	940	1.37	0.0604
633000	197000	1	12	37	90	134	192	245	292	350	411	496	580	673	831	995	1150	1290	1450	1640	1800	1960	2120	2260	2420	2600	2.08	0.042
736000	276000	11	48	77	145	241	296	323	374	478	613	733	808	892	973	1110	1290	1450	1640	1790	1970	2180	2400	2630	2900	3110	1.58	0.00765
588000	114000	16	56	120	194	257	319	377	442	555	712	849	1070	1310	1530	1710	1840	1980	2170	2330	2520	2840	3130	3440	3710	3950	1.59	0.0113
596000	157000	12	28	59	99	154	193	234	274	308	326	342	373	402	433	464	516	581	635	682	742	805	853	902	950	1020	1.25	0.0108
589000	176000	19	66	115	185	230	275	356	459	536	606	701	777	883	1000	1110	1210	1350	1490	1630	1770	1930	2130	2300	2450	2650	1.39	0.00431
595000	189000	3	25	56	84	126	196	296	400	551	738	926	1140	1370	1540	1770	2030	2290	2560	2790	3000	3290	3620	4050	4590	5050	2.1	0.00963
664000	258000	16	53	112	200	363	578	778	972	1250	1540	1780	1990	2210	2450	2810	3150	3430	3800	4250	4710	5080	5300	5570	5890	6290	1.78	0.0103
784000	153000	14	49	87	130	196	243	291	313	319	322	353	413	496	562	601	607	613	632	647	651	652	660	675	701	711	1.07	0.0272
692000	209000	20	118	255	377	497	562	616	689	750	834	952	1090	1240	1350	1450	1550	1660	1760	1850	1950	2090	2230	2370	2500	2660	1.23	0.0314
686000	284000	20	84	112	127	162	222	253	386	529	709	878	1040	1200	1380	1590	1740	1890	1980	2080	2180	2260	2380	2580	2740	2880	1.5	0.0461
722000	256000	15	40	80	147	255	372	500	705	898	1150	1350	1560	1770	2050	2390	2760	3100	3430	3750	3950	4210	4480	4840	5210	5530	1.82	0.0165
758000	251000	5	28	83	173	308	481	637	776	970	1190	1410	1590	1840	2100	2450	2810	3160	3640	4130	4710	5290	5760	6240	6790	7190	2.04	0.00927
677000	209000	16	58	76	107	167	213	275	345	406	456	489	541	610	745	905	1180	1560	1910	2240	2520	2750	2960	3210	3540	3970	1.6	0.0857
546000	206000	21	33	55	61	77	93	133	185	217	239	274	305	387	459	542	665	791	902	987	1110	1260	1400	1560	1760	2010	1.43	0.115
587000	221000	6	59	186	415	697	916	1160	1360	1470	1660	1890	2080	2200	2330	2500	2730	2970	3150	3360	3580	3820	4050	4250	4490	4730	1.68	0.122
698000	261000	21	75	188	333	540	780	998	1220	1430	1600	1760	1990	2250	2490	2720	2910	3180	3500	3820	4130	4400	4610	4870	5220	5580	1.57	0.0145
607000	187000	7	19	75	129	174	252	404	550	705	861	1090	1310	1540	1800	2070	2410	2710	3030	3400	3720	4100	4500	4860	5260	5700	2.01	0.0136
525000	149000	6	26	75	151	250	320	376	466	609	736	891	1070	1220	1340	1500	1640	1770	1900	2100	2300	2460	2590	2730	2950	3160	1.77	0.013
554000	148000	23	89	228	374	554	735	887	1050	1260	1490	1690	1880	2090	2350	2580	2790	2980	3190	3380	3510	3700	3860	4090	4280	4460	1.47	0.0146
614000	205000	8	28	53	77	109	166	254	346	473	627	817	1000	1170	1360	1620	1880	2170	2480	2820	3250	3600	3920	4320	4780	5350	1.98	0.0488
672000	240000	23	61	99	158	227	291	385	473	618	751	899	1130	1370	1730	2250	2710	3000	3280	3520	3820	4070	4370	4730	5260	5850	1.71	0.056
716000	262000	15	49	84	136	217	339	474	609	788	986	1200	1410	1650	1950	2220	2530	2820	3070	3280	3490	3750	4090	4430	4780	5110	1.77	0.0159
683000	246000	4	41	155	341	619	948	1310	1700	2120	2520	2950	3380	3840	4360	4970	5560	6120	6700	7340	8070	8790	9270	9820	10400	10900	2.14	0.0654
664000	260000	28	121	177	259	373	533	678	853	1080	1330	1590	1850	2120	2440	2740	2950	3270	3570	3880	4240	4560	4870	5230	5660	6080	1.56	0.00833
666000	270000	8	22	53	74	101	147	207	294	322	379	496	616	743	851	951	1070	1220	1340	1470	1600	1700	1810	2000	2260	2510	1.72	0.0167
658000	270000	17	35	70	113	124	162	289	439	565	719	811	841	889	1000	1120	1240	1390	1510	1650	1780	1880	1970	2050	2170	2330	1.55	0.0323
683000	228000	26	120	195	295	378	452	560	742	978	1220	1380	1490	1660	1850	2050	2270	2500	2730	2960	3280	3660	4100	4430	4780	5160	1.47	0.00837
622000	196000	13	44	86	154	241	293	381	473	600	724	864	1050	1260	1480	1720	2020	2330	2630	2900	3210	3480	3790	4120	4400	4680	1.74	0.0141
669000	244000	21	90	169	293	429	557	658	779	927	1070	1180	1340	1530	1770	2100	2480	2870	3300	3630	4000	4480	5020	5570	6210	6830	1.59	0.0165
681000	2e+05	5	7	19	59	90	111	144	161	185	211	258	302	328	414	505	578	640	724	821	913	1040	1200	1430	1650	1840	1.77	0.0551
534000	164000	7	22	33	57	90	165	250	282	355	459	662	859	1050	1240	1460	1640	1920	2180	2360	2590	2900	3160	3450	3850	4320	2	0.056
677000	216000	14	57	115	206	298	373	441	523	612	703	789	937	1130	1370	1560	1780	2010	2280	2580	2870	3170	3500	3850	4210	4610	1.62	0.0143
727000	252000	8	17	42	61	88	144	231	379	563	747	963	1220	1510	1810	2100	2430	2750	3020	3290	3510	3860	4230	4580	5090	5500	2.13	0.0852
645000	211000	3	6	16	45	80	121	168	215	297	428	602	720	832	924	1060	1210	1380	1540	1690	1880	2110	2420	2720	2980	3230	2.19	0.0432
706000	231000	14	76	175	280	372	436	505	603	821	1100	1390	1650	1950	2280	2570	2930	3290	3630	3950	4310	4770	5260	5640	6020	6380	1.72	0.0157
697000	274000	13	57	84	94	114	152	192	242	321	410	577	659	731	832	1060	1310	1480	1670	1840	1980	2180	2420	2650	2870	3170	1.62	0.0741
628000	259000	1	24	69	120	230	313	412	521	655	818	992	1190	1390	1620	1880	2180	2440	2640	2830	3010	3270	3650	4050	4430	4740	2.18	0.0726
668000	257000	26	105	221	328	458	580	720	887	1070	1290	1560	1870	2130	2340	2620	2910	3210	3610	4000	4440	4830	5160	5580	6010	6550	1.56	0.00374
612000	177000	25	70	84	150	323	563	801	1020	1310	1600	1920	2120	2360	2660	2990	3260	3480	3710	3900	4100	4400	4780	5120	5450	5770	1.7	0.0452
707000	244000	21	85	144	177	225	292	389	510	661	903	1130	1340	1570	1850	2080	2390	2630	2910	3140	3460	3810	4180	4550	4940	5360	1.63	0.0368
743000	252000	22	86	174	267	358	552	802	1030	1240	1500	1800	2170	2540	2890	3280	3680	3990	4330	4680	5090	5510	5890	6220	6570	7040	1.7	0.00498
739000	274000	24	70	96	122	137	187	291	333	400	505	641	739	842	955	1130	1300	1520	1780	2070	2260	2430	2600	2830	3080	3340	1.5	0.0655
683000	222000	7	9	14	33	85	193	308	454	585	735	903	1070	1220	1430	1670	1890	2130	2430	2750	3020	3250	3460	3740	4110	4500	2.2	0.146
756000	205000	2	6	23	57	87	104	153	207	263	320	407	477	520	623	766	879	1020	1120	1270	1370	1450	1570	1730	1830	1890	2.03	0.0149
740000	246000	9	28	86	167	237	327	425	550	702	938	1180	1440	1730	1930	2150	2360	2570	2860	3210	3590	3940	4340	4710	5050	5410	1.89	0.00714
499000	122000	21	56	140	254	357	486	622	834	1030	1230	1520	1830	2290	2740	3230	3670	4100	4510	4950	5430	5940	6360	6720	7040	7300	1.79	0.0143
637000	213000	6	24	57	81	105	140	206	271	342	417	504	593	707	815	948	1060	1200	1360	1550	1760	2000	2230	2460	2710	2950	1.79	0.0169
761000	253000	12	39	130	260	393	521	709	916	1110	1340	1620	1900	2260	2720	3110	3440	3800	4230	4640	4890	5180	5480	5770	6040	6360	1.84	0.00982
732000	252000	23	91	196	272	341	405	464	523	649	809	1010	1280	1580	1880	2070	2320	2590	2910	3260	3640	4020	4380	4790	5260	5790	1.56	0.0334
497000	114000	13	84	233	408	604	866	1150	1430	1630	1910	2170	2420	2760	3160	3590	3880	4110	4380	4670	4930	5200	5400	5590	5770	5920	1.67	0.0357
680000	260000	13	57	133	293	421	469	518	587	703	924	1300	1630	1820	1980	2190	2420	2780	3250	3720	4150	4540	5020	5480	5930	6520	1.74	0.0183
635000	267000	26	73	100	123	147	171	204	273	349	454	560	645	775	890	946	1020	1150	1260	1400	1530	1600	1670	1760	1870	2100	1.33	0.0442
747000	250000	19	80	166	268	356	491	602	766	1020	1250	1550	1890	2260	2670	3160	3670	4080	4500	4850	5240	5650	6070	6460	6860	7210	1.74	0.0117
721000	114000	15	77	179	279	412	564	723	836	946	1060	1220	1350	1470	1520	1610	1730	1840	1950	2070	2260	2380	2460	2560	2710	2880	1.39	0.0312
534000	182000	14	21	30	44	55	93	129	196	295	366	454	589	742	911	1060	1240	1470	1650	1820	1950	2090	2240	2350	2470	2560	1.83	0.153
686000	264000	10	49	124	208	255	336	438	636	777	927	1060	1190	1370	1520	1680	1860	2120	2420	2690	2980	3300	3700	4090	4440	4820	1.71	0.00568
620000	183000	12	58	108	154	210	289	376	490	626	767	906	1040	1200	1430	1620	1830	2110	2510	2880	3170	3480	3780	4070	4380	4710	1.71	0.0156
602000	229000	18	64	119	152	219	287	400	509	636	854	1100	1310	1480	1690	1940	2160	2390	2600	2830	3140	3400	3660	3880	4320	4870	1.65	0.0208
612000	180000	25	67	130	274	405	570	788	1030	1320	1610	1890	2150	2500	2830	3090	3380	3700	4090	4500	4860	5140	5360	5590	5870	6130	1.68	0.0115
581000	208000	13	27	47	74	88	122	155	186	254	350	454	513	625	788	1010	1210	1370	1620	1810	2070	2370	2610	2850	3180	3480	1.77	0.114
705000	216000	9	18	25	49	79	116	151	176	202	238	270	330	402	472	523	574	635	757	936	1110	1190	1260	1300	1350	1440	1.6	0.0426
558000	147000	26	120	238	388	529	672	885	1180	1500	1750	1960	2150	2330	2510	2690	2880	3040	3190	3300	3380	3490	3620	3770	3890	4020	1.41	0.0238
616000	271000	23	98	219	317	407	474	518	547	606	683	814	988	1140	1270	1490	1750	2040	2330	2680	3040	3420	3730	3940	4140	4410	1.42	0.0404
625000	222000	16	40	62	119	193	288	368	452	571	724	901	1090	1250	1440	1710	1970	2310	2680	3050	3390	3730	4100	4340	4650	5050	1.79	0.037
654000	268000	21	39	47	64	110	151	205	282	356	433	475	536	609	706	787	886	986	1150	1310	1520	1810	2090	2340	2490	2700	1.54	0.079
674000	251000	14	51	132	263	454	682	916	1140	1300	1460	1650	1860	2160	2580	3020	3510	3990	4460	4900	5340	5830	6420	7020	7730	8480	1.83	0.00898
590000	145000	5	18	45	91	172	260	332	392	450	530	617	696	787	876	948	985	1030	1050	1080	1110	1170	1240	1340	1430	1550	1.62	0.0491
590000	117000	14	55	77	128	242	417	651	888	1140	1410	1670	1890	2070	2220	2360	2510	2710	2950	3160	3330	3520	3650	3850	4090	4320	1.73	0.0423
755000	190000	20	56	72	94	132	177	230	281	345	430	533	636	743	900	1060	1120	1180	1240	1300	1380	1430	1480	1570	1690	1740	1.39	0.0312
696000	262000	16	95	274	512	726	890	1040	1210	1370	1580	1840	2100	2310	2560	2770	2990	3220	3430	3730	3990	4260	4570	4930	5330	5610	1.52	0.0388
623000	257000	3	13	76	201	386	568	679	747	862	1000	1150	1350	1560	1790	2030	2220	2450	2730	2990	3210	3450	3750	4100	4520	4950	2.02	0.0936
754000	258000	8	19	61	142	266	539	760	917	1080	1370	1660	1920	2210	2520	2870	3260	3680	4100	4510	4910	5310	5630	5950	6300	6810	2.06	0.0394
731000	246000	3	11	30	65	88	130	239	368	520	644	771	913	1060	1240	1430	1650	2000	2340	2640	2940	3270	3670	4200	4730	5270	2.23	0.0212
747000	259000	9	45	124	220	304	439	580	741	954	1190	1470	1760	2100	2390	2780	3210	3590	4010	4380	4740	5160	5610	6030	6430	6760	1.9	0.00209
570000	167000	13	59	107	165	287	391	457	534	658	811	973	1190	1390	1560	1740	2010	2220	2430	2670	2900	3140	3360	3520	3750	3990	1.64	0.0033
571000	237000	12	33	64	71	74	81	108	128	159	193	209	243	328	402	470	510	580	669	775	922	1010	1070	1150	1210	1270	1.38	0.0821
494000	114000	22	51	98	212	274	347	450	573	721	947	1200	1450	1710	1970	2290	2680	3070	3370	3740	4000	4220	4410	4590	4780	4930	1.7	0.026
724000	254000	3	35	77	122	175	273	425	578	790	1020	1290	1560	1830	2150	2440	2670	2850	3100	3400	3730	4160	4540	4910	5300	5650	2.09	0.0183
502000	117000	25	123	297	508	744	1060	1420	1770	2120	2550	2950	3340	3800	4240	4570	4790	5030	5330	5640	5910	6170	6360	6520	6670	6850	1.58	0.0281
610000	163000	8	24	47	71	87	96	113	134	162	190	233	301	372	434	475	530	628	771	916	1080	1280	1400	1520	1690	1840	1.57	0.0779
637000	261000	21	55	83	122	129	134	157	206	287	375	450	545	714	925	1110	1260	1530	1900	2100	2210	2360	2480	2670	3000	3330	1.57	0.135
555000	154000	15	39	76	159	273	395	496	589	695	838	986	1150	1380	1590	1790	2020	2320	2730	3120	3550	3990	4340	4660	4970	5280	1.76	0.017
628000	215000	3	18	57	122	213	299	370	458	573	717	947	1170	1390	1570	1740	1920	2150	2330	2550	2760	2990	3230	3470	3770	4000	2.02	0.0156
636000	264000	5	9	27	74	153	211	247	299	409	588	716	782	835	931	1020	1120	1270	1520	1750	2010	2190	2390	2540	2740	2940	1.96	0.0397
673000	236000	7	13	87	180	280	354	436	590	739	895	1130	1400	1620	1810	2020	2180	2390	2640	2930	3220	3500	3710	3970	4320	4860	1.93	0.0429
595000	159000	4	19	37	60	91	130	171	209	252	300	362	382	422	459	484	518	558	585	623	670	713	774	855	937	981	1.51	0.0125
609000	225000	21	75	134	266	409	537	693	894	1190	1490	1770	2100	2470	2760	3040	3320	3610	3870	4110	4350	4650	4980	5300	5670	6040	1.68	0.00702
630000	170000	7	36	82	160	231	299	422	585	645	724	796	881	969	1040	1100	1140	1160	1190	1240	1290	1330	1400	1490	1590	1710	1.48	0.0557
580000	232000	14	22	25	37	50	86	162	245	320	393	477	525	616	719	849	939	1040	1180	1290	1420	1520	1590	1640	1740	1900	1.7	0.124
683000	214000	3	34	74	143	212	287	354	421	484	561	638	690	770	851	956	1120	1240	1440	1700	1990	2340	2660	2970	3320	3690	1.8	0.0476
556000	149000	8	37	70	118	236	413	629	860	1140	1540	1920	2220	2450	2640	2840	3010	3200	3410	3580	3720	3840	3980	4100	4270	4450	1.91	0.0575
711000	239000	8	24	53	100	191	326	428	542	687	854	1020	1180	1400	1690	2010	2290	2560	2820	3030	3270	3640	4050	4480	4940	5350	1.96	0.0144
732000	256000	4	22	61	95	154	220	311	470	684	911	1120	1340	1590	1850	2100	2370	2700	3010	3340	3680	3990	4310	4610	5020	5520	2.11	0.00869
603000	188000	3	15	46	95	178	257	346	476	564	752	946	1130	1320	1520	1760	2030	2300	2570	2870	3280	3680	4060	4530	5050	5640	2.15	0.0032
602000	111000	7	16	24	29	35	52	56	64	76	107	143	157	202	264	321	359	390	448	491	530	605	733	826	881	988	1.52	0.116
585000	194000	18	68	147	217	276	346	405	484	586	759	923	1100	1320	1570	1780	2020	2220	2510	2780	3050	3310	3650	4060	4440	4890	1.59	0.0201
631000	170000	21	87	194	244	307	409	520	601	674	757	856	928	999	1050	1110	1160	1180	1190	1220	1260	1310	1360	1430	1500	1630	1.13	0.0289
692000	209000	25	110	251	383	504	577	628	698	767	869	990	1100	1270	1370	1470	1560	1660	1780	1870	1970	2140	2250	2370	2490	2650	1.2	0.0216
631000	197000	17	53	93	126	167	209	249	336	404	480	564	669	793	909	1050	1200	1430	1600	1780	1950	2140	2340	2520	2710	2880	1.51	0.03
656000	232000	29	125	274	389	488	592	691	861	1070	1240	1420	1550	1700	1880	2090	2270	2450	2770	3140	3470	3780	4070	4390	4840	5330	1.4	0.00872
697000	263000	28	116	244	357	506	784	1120	1390	1580	1760	2010	2200	2420	2620	2830	3080	3280	3470	3620	3790	4020	4310	4590	4930	5340	1.46	0.0156
696000	227000	13	55	125	304	524	708	833	941	1090	1230	1380	1540	1700	1870	2070	2350	2650	2930	3260	3610	4010	4460	4870	5310	5780	1.66	0.0252
682000	240000	22	91	213	311	411	556	806	1060	1270	1530	1740	1940	2260	2740	3220	3660	4250	4860	5520	6140	6780	7370	7880	8440	9070	1.73	0.0102
623000	191000	9	21	49	86	129	183	231	281	356	471	601	746	927	1090	1310	1520	1730	1920	2100	2290	2560	3030	3420	3760	4060	1.87	0.0391
540000	152000	29	147	348	562	799	1050	1310	1570	1850	2150	2400	2620	2900	3220	3510	3810	4090	4380	4650	4840	5040	5350	5700	5940	6170	1.45	0.0208
691000	218000	7	25	41	68	99	146	232	304	378	461	567	648	747	845	958	1090	1250	1390	1520	1670	1930	2300	2740	3140	3490	1.81	0.0263
634000	220000	6	17	30	67	141	214	273	393	543	681	820	992	1130	1290	1490	1730	1960	2200	2490	2740	2990	3300	3610	3960	4330	2.03	0.0278
689000	238000	29	137	236	322	396	481	601	775	1080	1390	1630	1900	2300	2810	3210	3550	3900	4350	4870	5400	5930	6430	6880	7390	7900	1.62	0.0293
610000	191000	14	71	166	247	323	394	481	584	764	965	1150	1310	1540	1780	2130	2600	2970	3320	3620	3940	4340	4740	5160	5630	6110	1.7	0.0174
675000	257000	19	64	111	139	191	296	468	656	793	969	1170	1450	1760	1960	2250	2580	2950	3470	4030	4530	5040	5510	6020	6580	7270	1.8	0.0462
665000	260000	28	98	176	280	415	539	702	887	1100	1360	1630	1850	2030	2280	2610	2930	3200	3550	3950	4280	4540	4860	5210	5680	6020	1.56	0.00291
706000	232000	28	96	224	363	494	598	715	823	977	1190	1400	1660	1990	2310	2630	3000	3360	3710	4150	4620	5060	5430	5860	6280	6700	1.56	0.0111
689000	243000	22	108	189	246	342	435	641	945	1290	1640	1920	2130	2320	2590	3050	3700	4340	5020	5770	6550	7300	8010	8610	9310	10000	1.78	0.0311
663000	240000	6	24	43	74	129	227	346	484	700	895	1130	1360	1580	1790	1970	2220	2550	2920	3240	3590	4030	4530	4980	5460	6040	2.09	0.0277
7e+05	222000	12	40	101	173	249	327	420	558	661	749	805	868	974	1070	1180	1350	1580	1880	2140	2350	2570	2810	3030	3250	3500	1.6	0.00859
631000	217000	8	47	147	243	306	359	454	558	702	874	1040	1210	1370	1530	1650	1790	1990	2220	2490	2760	3020	3290	3550	3770	4040	1.67	0.017
692000	233000	18	92	174	239	316	394	493	666	897	1200	1590	1910	2240	2530	2820	3100	3450	3900	4340	4760	5150	5500	5850	6330	6810	1.72	0.022
717000	99700	24	96	210	339	551	823	1160	1500	1850	2180	2430	2660	2840	3030	3240	3410	3590	3750	3860	4010	4220	4400	4600	4870	5040	1.52	0.0383
701000	257000	27	85	119	152	220	308	376	495	672	807	898	1040	1280	1540	1810	2090	2440	2850	3260	3630	3970	4270	4620	5040	5430	1.61	0.0574
714000	94200	7	51	166	317	505	796	1080	1340	1570	1840	2090	2320	2600	2910	3230	3490	3770	3990	4180	4350	4560	4780	4910	5060	5200	1.79	0.0712
580000	116000	15	68	143	194	205	230	320	416	526	577	647	744	826	895	972	1100	1220	1370	1520	1660	1820	1990	2150	2310	2480	1.38	0.0141
593000	254000	16	26	40	49	52	59	64	83	108	120	137	165	200	244	287	320	379	481	631	765	909	1040	1150	1210	1330	1.37	0.211
654000	238000	18	63	90	132	194	285	419	586	814	1100	1370	1660	1910	2160	2470	2750	2990	3300	3630	4010	4390	4710	5020	5480	6000	1.79	0.0413
586000	181000	7	22	52	119	196	310	385	487	609	768	956	1240	1500	1710	1920	2150	2440	2770	3050	3350	3700	4090	4450	4810	5110	1.98	0.0102
624000	249000	18	75	118	149	200	255	294	342	403	489	588	724	836	910	1010	1190	1380	1540	1680	1910	2160	2500	2960	3390	3810	1.47	0.0455
689000	245000	12	18	69	191	394	605	770	995	1310	1620	1880	2180	2500	2900	3410	3940	4580	5280	6020	6840	7700	8580	9210	9820	10500	2.11	0.0513
711000	250000	7	17	47	83	103	131	168	235	352	472	549	627	718	869	1010	1180	1400	1660	1940	2140	2310	2600	2960	3360	3740	1.89	0.0434
697000	244000	26	97	227	399	521	583	639	744	877	1070	1230	1410	1690	1990	2460	2940	3400	3850	4300	4740	5080	5460	5970	6660	7440	1.57	0.0309
694000	254000	23	94	199	271	321	375	453	582	712	907	1130	1410	1720	2000	2270	2570	2910	3280	3720	4240	4950	5650	6320	6900	7470	1.64	0.049
604000	124000	20	73	101	131	228	364	523	676	861	1080	1280	1450	1680	2000	2240	2440	2610	2750	2860	3020	3240	3450	3630	3760	3890	1.62	0.0254
722000	76000	18	30	62	109	192	288	417	565	683	818	990	1040	1130	1250	1350	1500	1670	1780	1870	1930	1980	2030	2090	2130	2150	1.55	0.0419
731000	123000	8	34	92	150	200	245	273	304	318	347	365	371	389	410	438	471	493	512	553	611	652	745	885	1020	1110	1.18	0.0578
587000	208000	15	35	46	63	124	264	420	534	641	732	845	938	1030	1190	1370	1560	1800	2070	2350	2630	2890	3200	3490	3920	4280	1.78	0.0647
645000	243000	15	71	153	203	315	477	664	845	1050	1340	1600	1860	2140	2470	2840	3280	3780	4180	4610	5140	5670	6170	6610	7170	7800	1.8	0.00633
625000	220000	17	56	89	120	184	273	367	460	575	719	864	1010	1180	1400	1650	1850	2070	2310	2660	3090	3550	3920	4280	4650	5030	1.7	0.0361
552000	216000	22	89	187	298	404	511	646	761	832	880	948	995	1060	1140	1250	1350	1460	1560	1680	1780	1920	2020	2140	2270	2380	1.23	0.0208
723000	181000	12	42	54	80	102	108	114	143	161	176	224	246	315	348	373	396	410	438	465	482	517	546	556	584	615	1.11	0.0117
664000	149000	16	35	35	39	44	52	82	85	92	110	123	138	147	167	175	176	184	189	189	190	205	217	218	219	230	0.822	0.0184
579000	163000	26	88	149	188	242	261	281	300	317	352	391	419	463	521	562	633	706	841	993	1190	1430	1710	1990	2180	2340	1.15	0.0806
742000	254000	20	68	149	204	317	444	588	742	963	1270	1590	1940	2310	2720	3190	3550	3920	4290	4650	4970	5290	5590	5940	6430	7050	1.76	0.0156
721000	116000	23	83	253	436	645	825	965	1020	1090	1190	1320	1400	1470	1570	1640	1710	1810	1940	2040	2160	2250	2340	2430	2530	2660	1.23	0.0628
654000	244000	27	102	165	206	232	293	402	513	663	860	1120	1450	1800	2070	2280	2550	2900	3320	3740	4350	5010	5670	6320	6890	7420	1.66	0.0796
612000	192000	7	32	57	111	215	344	520	695	825	953	1130	1370	1660	1900	2160	2480	2840	3160	3530	3870	4200	4590	5070	5540	5980	1.98	0.00959
684000	241000	26	101	203	322	469	658	996	1350	1660	1990	2300	2600	2980	3450	4000	4490	4880	5310	5780	6380	7050	7590	8180	8790	9470	1.72	0.00394
615000	132000	13	28	28	33	46	72	119	174	261	298	343	414	497	557	625	677	735	787	821	899	990	1110	1260	1420	1580	1.56	0.108
704000	241000	7	18	58	125	305	512	767	949	1120	1320	1560	1840	2020	2250	2530	2800	3120	3500	3980	4470	4980	5470	5940	6420	6950	2.06	0.0443
682000	251000	16	89	239	448	712	1060	1360	1690	2060	2480	3010	3540	4040	4530	4970	5380	5890	6480	7010	7560	8170	8800	9430	9970	10600	1.81	0.0138
679000	251000	28	117	225	320	511	794	1080	1390	1790	2230	2700	3210	3730	4220	4680	5110	5590	6180	6690	7170	7680	8240	8810	9450	10200	1.73	0.00689
735000	269000	18	54	97	143	230	283	350	455	599	816	998	1150	1340	1580	1870	2130	2400	2670	2920	3170	3530	3840	4160	4500	4860	1.69	0.027
614000	210000	15	78	161	263	363	473	617	722	831	983	1160	1320	1460	1650	1940	2200	2410	2610	2840	3080	3350	3680	4040	4450	4820	1.57	0.00512
558000	162000	4	22	47	80	119	166	231	339	468	589	728	836	1070	1330	1470	1590	1760	1910	2100	2310	2520	2780	3130	3540	3940	1.98	0.00824
630000	243000	19	59	119	220	312	427	495	644	807	894	955	1080	1290	1610	1990	2290	2600	2880	3160	3430	3810	4250	4600	5040	5490	1.64	0.0144
781000	185000	24	81	137	170	204	249	319	373	415	449	463	476	513	541	566	587	600	614	617	622	632	657	675	728	798	0.898	0.0209
586000	185000	6	24	52	108	231	322	442	529	609	738	919	1080	1270	1480	1780	2120	2450	2770	3200	3630	4140	4590	5060	5470	5900	2.01	0.0123
644000	2e+05	21	75	143	210	263	312	367	410	460	517	587	655	726	802	881	986	1070	1180	1310	1400	1500	1600	1680	1760	1870	1.22	0.00673
615000	157000	4	15	53	89	133	229	363	467	537	589	643	696	735	788	838	872	915	978	1060	1170	1300	1440	1550	1660	1770	1.69	0.0575
609000	262000	16	80	231	385	490	649	832	1070	1300	1590	1880	2250	2770	3350	3780	4070	4390	4720	5160	5510	5720	5910	6060	6200	6420	1.71	0.0124
584000	188000	8	26	55	100	155	275	422	594	763	925	1050	1180	1360	1600	1880	2170	2470	2840	3190	3580	4010	4440	4950	5400	5820	1.98	0.0182
708000	116000	22	67	155	259	353	465	585	679	763	846	952	1070	1240	1370	1590	1780	2000	2130	2220	2330	2480	2620	2740	2850	2990	1.4	0.00477
498000	126000	9	18	33	58	91	124	156	215	320	505	714	882	1040	1180	1370	1590	1830	2140	2460	2900	3340	3760	4190	4600	5030	2.04	0.113
626000	226000	14	25	63	133	251	342	460	626	786	1010	1220	1400	1610	1880	2160	2440	2680	2980	3240	3530	3760	4060	4390	4690	5050	1.85	0.0283
621000	214000	6	14	39	78	131	217	297	372	480	557	692	847	1030	1240	1420	1620	1820	2050	2390	2770	3240	3740	4150	4550	4970	2.04	0.0268
639000	266000	10	57	113	124	147	202	296	355	411	437	463	565	699	778	893	1090	1280	1400	1470	1550	1670	1790	1930	2120	2270	1.48	0.0217
655000	241000	15	48	137	245	323	363	414	556	780	1030	1300	1500	1670	1850	2110	2450	2850	3290	3670	4080	4600	5140	5710	6270	6760	1.77	0.0202
654000	214000	6	17	36	73	119	182	238	313	426	549	745	920	1160	1320	1540	1780	1980	2220	2410	2570	2790	3090	3400	3800	4250	2.02	0.0268
559000	153000	26	106	182	256	310	365	412	493	609	711	861	998	1140	1310	1500	1730	1990	2280	2580	2920	3300	3690	3980	4260	4550	1.44	0.0378
735000	262000	8	58	141	208	288	387	464	530	620	802	959	1090	1250	1400	1580	1830	2170	2430	2680	2980	3410	3860	4330	4860	5430	1.72	0.0218
634000	260000	10	16	23	35	49	101	168	265	403	560	682	761	845	926	1130	1370	1600	1810	2020	2330	2620	2860	3100	3360	3670	2.01	0.15
629000	225000	5	16	34	69	157	265	378	473	587	776	988	1190	1390	1610	1850	2100	2390	2630	2920	3210	3550	3880	4190	4510	4940	2.1	0.0232
752000	258000	2	15	48	102	214	391	598	840	1040	1300	1590	1890	2250	2680	3100	3560	4040	4400	4710	5030	5360	5760	6190	6580	7010	2.35	0.0338
588000	222000	28	98	193	294	386	531	755	1050	1280	1450	1610	1820	2060	2360	2590	2760	2940	3120	3310	3550	3710	3890	4120	4410	4820	1.48	0.00644
664000	241000	7	32	49	88	143	210	339	528	754	973	1170	1380	1600	1790	1990	2250	2600	2960	3260	3660	4190	4620	4990	5410	5940	2.03	0.0293
721000	96800	15	27	43	98	200	320	455	582	717	936	1150	1420	1700	1930	2140	2410	2730	3080	3370	3650	3880	4100	4310	4450	4650	1.89	0.055
589000	120000	19	77	195	352	467	554	624	752	881	1050	1250	1500	1780	2020	2280	2530	2680	2800	2890	3050	3310	3550	3740	3910	4110	1.49	0.0112
614000	176000	29	140	283	418	557	706	870	1070	1290	1540	1820	2130	2450	2700	2910	3110	3330	3660	4000	4290	4610	4880	5210	5580	5840	1.46	0.00435
540000	174000	6	9	30	40	47	85	163	207	247	298	362	456	565	704	820	970	1220	1450	1650	1850	2040	2240	2440	2660	2870	2	0.0911
614000	178000	27	139	284	466	655	898	1130	1320	1560	1850	2140	2360	2580	2850	3050	3260	3470	3730	4040	4370	4740	5130	5420	5730	6040	1.46	0.012
692000	264000	19	60	139	198	280	363	467	559	674	784	919	1140	1430	1790	2180	2430	2650	2980	3270	3530	3800	4280	4840	5350	5730	1.67	0.0233
606000	183000	12	39	84	141	230	353	510	674	856	1050	1210	1400	1600	1790	1980	2190	2470	2820	3120	3390	3680	4010	4400	4910	5440	1.8	0.00755
693000	153000	1	5	12	19	31	66	88	113	124	132	147	153	168	183	189	193	205	206	215	229	239	244	250	265	283	1.55	0.0896
673000	258000	14	40	69	110	170	248	348	430	551	762	1010	1250	1490	1770	2190	2700	3150	3560	4010	4420	4890	5400	5940	6500	6930	1.94	0.0655
687000	209000	6	38	67	91	102	118	180	344	547	779	967	1140	1320	1530	1730	1880	2020	2110	2180	2290	2400	2460	2590	2720	2880	1.85	0.0729
655000	248000	27	105	216	312	402	501	596	718	903	1210	1490	1710	1910	2090	2350	2650	3070	3590	4050	4450	4830	5190	5690	6330	6980	1.57	0.0169
763000	253000	27	93	202	289	418	626	871	1110	1310	1490	1770	2070	2380	2680	2980	3230	3470	3730	3980	4190	4450	4650	4870	5150	5410	1.55	0.0054
645000	222000	14	56	116	145	207	274	359	439	535	726	954	1140	1330	1540	1720	1950	2220	2510	2760	3020	3330	3600	3900	4160	4470	1.69	0.0211
709000	239000	3	25	49	135	245	340	497	720	936	1180	1390	1630	1870	2110	2310	2540	2920	3390	3830	4200	4600	5000	5350	5620	5900	2.14	0.018
719000	81800	11	42	142	295	435	563	744	941	1080	1240	1470	1650	1760	1880	2030	2240	2360	2450	2480	2510	2560	2620	2690	2760	2820	1.55	0.0686
653000	252000	20	58	98	141	226	362	515	698	869	1090	1300	1570	1780	2000	2210	2430	2700	3180	3670	4140	4640	5100	5480	5830	6350	1.76	0.0273
504000	122000	18	82	194	314	426	526	652	797	1000	1250	1530	1870	2310	2770	3240	3660	4040	4360	4640	4900	5220	5600	6000	6400	6730	1.7	0.00965
560000	144000	17	77	195	330	514	719	907	1090	1270	1440	1580	1690	1790	1910	2060	2210	2340	2480	2610	2770	2940	3170	3340	3550	3710	1.44	0.0383
552000	158000	12	41	97	132	194	305	419	538	625	742	897	1110	1330	1520	1740	1960	2220	2500	2720	2920	3240	3530	3880	4140	4450	1.74	0.00796
616000	195000	14	45	136	242	303	412	526	665	860	1040	1220	1360	1470	1650	1850	2120	2370	2720	3070	3360	3690	4060	4420	4810	5190	1.68	0.00587
548000	178000	12	15	21	49	69	92	106	146	194	273	352	443	540	637	759	893	1010	1150	1330	1570	1740	1970	2210	2450	2700	1.81	0.141
604000	187000	7	35	96	142	196	270	390	534	671	831	983	1140	1340	1560	1740	2010	2380	2720	3040	3380	3680	4010	4390	4800	5270	1.88	0.00509
660000	214000	1	11	26	50	91	184	285	438	598	855	1120	1410	1700	1980	2250	2560	2910	3280	3630	3940	4240	4580	4920	5300	5660	2.51	0.0241
617000	178000	5	31	91	192	352	534	743	977	1250	1500	1740	1990	2300	2570	2820	3090	3340	3640	3940	4200	4520	4810	5100	5410	5730	1.97	0.0372
702000	273000	3	14	36	57	98	137	170	249	333	435	554	644	755	884	1020	1210	1390	1610	1770	2080	2480	2910	3290	3630	3960	2.08	0.0167
603000	202000	20	65	154	301	509	758	1040	1340	1610	1920	2250	2600	2990	3360	3780	4140	4560	4950	5280	5590	5900	6270	6660	7070	7470	1.75	0.0128
763000	253000	22	97	211	318	426	542	773	998	1220	1470	1760	2090	2400	2680	2930	3240	3550	3820	4070	4300	4590	4810	5050	5290	5550	1.58	0.00467
559000	226000	3	18	63	84	102	116	131	142	163	190	230	257	310	357	404	451	521	636	711	800	927	1030	1150	1270	1370	1.57	0.0561
747000	258000	14	87	167	294	453	636	831	1070	1280	1520	1750	1970	2210	2480	2850	3310	3810	4340	4890	5270	5660	5970	6390	6760	7170	1.74	0.0044
592000	179000	6	28	70	100	143	190	230	300	373	482	639	772	904	1040	1170	1360	1600	1810	1970	2120	2290	2460	2650	2870	3060	1.8	0.0111
673000	230000	6	9	22	51	93	133	217	334	464	561	706	923	1230	1460	1720	1990	2250	2550	2840	3160	3510	3810	4200	4580	4990	2.22	0.0841
609000	175000	4	19	71	143	208	277	358	478	614	713	811	981	1250	1570	1830	2110	2380	2740	3100	3410	3740	4070	4360	4610	4850	2.03	0.00961
626000	228000	15	76	175	309	441	572	683	777	895	1070	1260	1420	1610	1900	2230	2450	2690	2920	3180	3520	3780	4070	4380	4710	5020	1.58	0.00862
642000	249000	13	60	114	189	315	503	666	792	939	1170	1560	1900	2160	2400	2700	3040	3330	3650	3910	4250	4640	4990	5350	5670	6130	1.79	0.0042
690000	285000	23	101	240	432	625	763	907	1050	1140	1230	1370	1480	1570	1630	1730	1860	1970	2100	2230	2310	2450	2590	2690	2840	3000	1.26	0.0446
705000	259000	13	24	30	54	91	125	162	236	366	562	799	994	1160	1370	1560	1870	2160	2470	2750	3020	3350	3710	4060	4480	5020	2	0.153
714000	237000	5	34	72	143	240	366	491	599	750	938	1070	1160	1340	1580	1780	2010	2280	2520	2770	3120	3450	3720	4010	4410	4890	1.9	0.00731
739000	187000	15	29	48	73	113	209	273	315	379	417	450	471	482	501	548	597	638	729	791	827	873	892	909	930	977	1.29	0.0273
611000	229000	25	88	119	173	292	457	656	992	1270	1510	1820	2180	2480	2730	3030	3330	3620	3860	4060	4250	4500	4730	5050	5430	5810	1.67	0.0309
512000	153000	9	21	31	77	108	132	188	232	300	366	394	409	453	528	612	737	896	1070	1310	1520	1650	1750	1850	2060	2290	1.67	0.0425
756000	256000	1	10	57	149	286	477	664	840	1020	1250	1590	1950	2300	2710	3040	3370	3770	4330	4810	5260	5720	6180	6640	7170	7740	2.44	0.081
720000	251000	7	25	45	87	161	241	338	413	526	671	823	968	1090	1270	1470	1690	1970	2160	2420	2740	3040	3450	3930	4420	4770	1.93	0.014
727000	260000	10	28	64	139	228	321	440	571	695	851	1000	1210	1480	1740	2010	2290	2620	2910	3200	3530	3960	4350	4730	5200	5660	1.9	0.0115
570000	128000	21	99	176	229	260	282	321	410	529	590	703	820	919	1050	1220	1390	1590	1740	1890	2000	2150	2340	2510	2750	3010	1.35	0.0266
758000	261000	18	68	103	172	276	383	528	705	884	1080	1310	1530	1720	1890	2110	2300	2530	2760	3000	3280	3560	3850	4160	4500	4980	1.65	0.00819
656000	260000	18	64	120	191	275	382	533	666	828	972	1120	1280	1490	1740	1970	2200	2320	2520	2780	3120	3470	3770	4080	4430	4930	1.62	0.00354
599000	199000	29	128	284	476	702	989	1270	1570	1900	2210	2490	2750	3040	3380	3760	4200	4590	4920	5190	5480	5810	6250	6610	6970	7280	1.54	0.00902
686000	244000	28	117	227	330	459	675	1010	1380	1760	2110	2500	3010	3540	3990	4470	4980	5580	6290	6960	7550	8110	8700	9300	9950	10700	1.75	0.00871
593000	122000	16	79	172	277	382	551	714	876	1070	1320	1510	1710	1950	2180	2430	2670	2870	3050	3200	3340	3530	3760	3960	4160	4340	1.57	0.00907
557000	135000	19	46	61	72	95	148	245	337	433	514	560	580	652	729	813	905	988	1060	1140	1260	1390	1570	1760	1970	2180	1.45	0.0452
495000	147000	15	23	23	23	24	24	25	27	32	39	49	58	72	81	87	99	137	168	186	188	192	214	240	278	385	0.971	0.223
752000	253000	6	38	145	278	429	575	711	826	959	1100	1270	1460	1780	2140	2600	3100	3670	4270	4870	5450	5980	6520	7070	7710	8330	1.96	0.0293
712000	237000	28	109	205	281	366	453	539	627	754	927	1170	1370	1630	1900	2140	2390	2600	2850	3100	3420	3790	4180	4540	4910	5260	1.48	0.017
560000	148000	11	27	54	79	144	243	369	520	718	917	1130	1420	1830	2240	2570	2810	2970	3110	3200	3310	3390	3470	3590	3720	3900	1.92	0.0649
542000	170000	7	27	46	48	57	104	196	266	319	389	450	586	725	887	1020	1120	1240	1370	1480	1590	1780	2050	2330	2570	2770	1.81	0.0626
5e+05	116000	22	116	294	468	730	1110	1560	2010	2460	2930	3310	3620	3910	4260	4580	4840	5030	5280	5540	5730	5890	6040	6220	6430	6600	1.59	0.0515
718000	98900	19	107	238	422	652	923	1200	1500	1800	2110	2420	2670	2910	3090	3270	3430	3580	3730	3900	4050	4270	4520	4710	4900	5030	1.52	0.0457
596000	239000	12	17	18	23	28	79	184	270	351	450	571	644	697	724	817	938	1080	1260	1400	1610	1780	1920	2040	2120	2220	1.87	0.22
597000	227000	28	137	315	450	531	619	730	805	876	968	1090	1240	1380	1480	1580	1710	1870	2070	2260	2420	2550	2810	3150	3600	4070	1.23	0.0257
691000	193000	19	80	170	285	404	528	660	780	889	965	1000	1030	1070	1100	1150	1200	1250	1330	1420	1460	1500	1540	1570	1600	1670	1.17	0.0558
664000	214000	21	101	207	345	550	770	1040	1280	1550	1830	2120	2400	2650	2920	3230	3580	3900	4210	4510	4790	5060	5320	5590	5920	6230	1.6	0.0094
702000	268000	18	31	34	67	125	204	303	394	545	670	808	997	1230	1410	1680	1930	2190	2490	2820	3220	3750	4280	4680	5020	5410	1.9	0.113
644000	239000	15	40	97	146	222	307	420	584	763	967	1180	1430	1680	1960	2280	2570	2960	3440	3940	4360	4800	5340	5930	6620	7230	1.87	0.028
613000	233000	19	75	104	132	207	294	420	541	659	824	1020	1160	1260	1390	1650	1980	2340	2660	3050	3480	3860	4200	4590	4980	5360	1.67	0.0383
638000	221000	10	34	75	125	158	209	302	373	448	547	677	814	1020	1230	1440	1640	1860	2120	2370	2640	2950	3280	3590	3980	4290	1.78	0.0239
499000	120000	16	85	226	428	644	887	1070	1220	1490	1840	2280	2720	3180	3620	4170	4680	5170	5620	6020	6300	6550	6740	6920	7040	7190	1.73	0.0164
591000	194000	22	79	153	223	271	327	414	525	659	791	933	1100	1290	1510	1750	1970	2290	2620	2970	3320	3650	4000	4400	4870	5230	1.57	0.0293
684000	270000	24	69	97	120	150	185	249	355	435	498	578	736	935	1110	1250	1370	1550	1740	1890	2040	2220	2450	2730	3050	3330	1.49	0.0591
7e+05	116000	28	80	131	158	193	247	347	433	510	635	788	965	1160	1320	1430	1530	1620	1730	1820	1910	2070	2200	2350	2460	2560	1.37	0.0231
646000	218000	5	8	24	52	98	169	293	395	532	685	852	1030	1180	1340	1480	1670	1890	2100	2390	2700	3070	3410	3680	3890	4120	2.16	0.0604
750000	212000	29	113	212	319	473	573	624	693	752	803	833	852	869	928	1020	1100	1170	1240	1420	1580	1690	1780	1890	2020	2180	1.08	0.0277
553000	147000	20	113	252	386	498	596	722	867	1030	1240	1460	1660	1880	2150	2370	2570	2760	2960	3160	3400	3640	3910	4150	4330	4570	1.46	0.0121
609000	195000	6	17	61	109	218	294	431	618	858	1060	1230	1390	1710	2070	2470	2810	3190	3620	4060	4490	4930	5340	5740	6190	6670	2.12	0.0149
719000	178000	12	28	49	77	84	96	102	112	130	153	171	200	255	313	335	346	369	377	392	409	418	441	473	496	528	1.1	0.0141
734000	271000	10	17	36	85	155	204	266	368	485	609	788	992	1180	1430	1750	2070	2350	2640	2920	3150	3440	3790	4160	4530	4740	1.99	0.0557
675000	243000	11	43	57	81	154	235	384	551	706	905	1150	1340	1480	1740	2150	2700	3330	4120	4850	5410	5980	6590	7180	7780	8510	2.06	0.0789
587000	206000	16	33	60	97	126	196	252	340	428	524	657	864	1040	1140	1290	1470	1660	1910	2170	2460	2760	3090	3460	3810	4140	1.74	0.0557
669000	254000	19	71	156	229	320	395	470	653	841	1090	1450	1850	2220	2440	2670	3040	3530	3960	4460	4900	5370	5850	6360	6850	7350	1.76	0.0234
787000	194000	21	93	178	228	267	283	302	306	315	338	358	382	396	414	425	429	442	467	523	583	636	694	739	786	849	0.824	0.0463
560000	168000	14	31	58	114	186	259	354	461	576	714	844	944	1080	1210	1350	1530	1750	1950	2090	2280	2500	2750	2970	3260	3590	1.69	0.0167
663000	241000	8	34	55	109	153	232	375	542	774	1050	1230	1410	1620	1810	1970	2240	2600	2940	3300	3770	4230	4590	5020	5480	5960	1.98	0.0236
729000	246000	8	25	42	82	160	211	302	380	489	589	719	843	985	1220	1490	1770	2020	2320	2700	3050	3340	3610	3950	4390	4850	1.94	0.0301
774000	141000	17	32	36	36	37	39	46	47	49	52	52	52	57	67	87	113	132	139	141	156	185	189	191	198	216	0.73	0.0957
610000	163000	7	21	50	72	82	97	110	128	157	183	219	278	348	406	464	524	615	768	906	1060	1230	1360	1470	1620	1780	1.58	0.0778
566000	222000	25	71	127	166	195	245	284	323	346	362	385	418	457	499	563	645	743	863	994	1110	1200	1340	1480	1610	1710	1.13	0.0319
691000	236000	29	105	181	244	327	435	607	817	1040	1280	1580	1880	2230	2580	2910	3290	3670	4110	4540	4970	5390	5940	6510	7100	7840	1.65	0.0248
607000	177000	6	31	79	158	250	355	449	553	702	852	1040	1260	1430	1570	1750	1970	2240	2570	2890	3150	3450	3790	4060	4410	4750	1.87	0.00332
556000	144000	17	68	148	261	393	571	798	1020	1240	1510	1750	1910	2030	2150	2330	2480	2620	2780	2970	3160	3330	3510	3720	3900	4040	1.56	0.0237
604000	188000	9	51	92	138	206	300	384	503	653	813	993	1160	1360	1540	1810	2100	2440	2780	3070	3390	3710	4000	4390	4820	5390	1.82	0.0104
680000	226000	10	54	115	167	292	490	705	946	1160	1360	1470	1580	1760	1970	2130	2290	2510	2720	3030	3390	3720	4000	4210	4490	4810	1.73	0.0187
541000	155000	16	90	180	328	505	747	1010	1260	1610	2010	2420	2760	3050	3360	3720	4120	4510	4810	5100	5330	5550	5830	6170	6500	6790	1.72	0.0153
720000	116000	24	91	162	259	398	599	789	939	1050	1180	1320	1410	1490	1620	1730	1800	1910	2060	2180	2270	2350	2470	2570	2660	2780	1.33	0.0232
688000	291000	10	25	46	48	49	49	52	67	84	122	164	199	295	361	453	592	719	834	1030	1290	1500	1700	1860	2030	2130	1.67	0.334
588000	179000	3	36	94	155	217	311	424	563	700	839	978	1070	1190	1310	1490	1650	1830	2060	2290	2500	2710	2940	3210	3470	3760	1.86	0.0363
507000	126000	10	52	88	132	170	217	275	320	358	439	507	576	709	998	1340	1640	1870	2070	2270	2500	2750	3020	3260	3500	3730	1.69	0.0595
686000	226000	20	37	57	88	154	237	334	440	573	765	1010	1280	1580	1860	2070	2300	2530	2770	2960	3180	3480	3910	4310	4700	5050	1.82	0.0749
695000	235000	25	121	261	368	472	557	682	858	1060	1380	1670	1940	2180	2460	2800	3180	3570	3950	4400	4940	5470	5960	6470	7040	7750	1.59	0.0144
501000	113000	15	55	148	262	424	599	796	1000	1240	1510	1830	2180	2490	2800	3190	3520	3790	4020	4240	4470	4740	4960	5180	5420	5630	1.74	0.0123
536000	202000	1	5	11	20	41	69	90	99	112	132	155	198	271	344	399	484	546	662	751	808	838	879	922	982	1040	2.04	0.0174
695000	260000	10	60	102	161	247	347	465	710	969	1220	1460	1650	1890	2210	2600	2990	3280	3600	3930	4230	4600	4980	5340	5760	6120	1.86	0.0102
694000	247000	21	66	133	173	196	285	511	852	1140	1360	1590	1810	2040	2300	2650	3070	3510	3890	4370	4900	5470	6220	6920	7640	8360	1.81	0.0489
745000	157000	13	28	29	29	29	34	38	39	39	45	51	51	51	51	56	65	68	69	69	70	71	72	82	93	143	0.527	0.0255
588000	123000	4	12	25	67	131	175	227	315	445	582	716	835	1030	1220	1420	1590	1760	1980	2280	2630	2860	3030	3230	3420	3680	2.1	0.0216
539000	175000	6	26	45	50	56	78	99	166	264	343	382	424	517	649	872	1090	1260	1500	1710	1870	2030	2270	2540	2730	2920	1.88	0.119
718000	228000	2	19	71	133	175	217	285	438	644	921	1120	1340	1550	1790	2070	2230	2360	2550	2770	2980	3140	3330	3550	3730	3930	2.1	0.0395
720000	80000	16	84	203	361	536	780	983	1170	1360	1560	1750	1930	2060	2110	2130	2150	2190	2220	2250	2310	2380	2430	2470	2500	2540	1.35	0.0953
642000	219000	27	92	157	195	237	289	362	425	516	623	784	946	1140	1350	1530	1710	1880	2050	2260	2480	2740	2980	3260	3580	3910	1.44	0.036
564000	192000	6	27	36	66	126	183	212	301	436	548	653	772	909	1070	1230	1400	1590	1800	1950	2100	2220	2390	2610	2830	3020	1.87	0.0195
719000	140000	19	64	115	154	167	190	201	211	216	230	271	316	384	467	521	615	673	705	732	779	828	881	913	957	1010	1.07	0.0316
566000	207000	21	86	166	228	287	340	408	490	571	636	709	825	974	1120	1230	1310	1420	1600	1820	2010	2190	2380	2620	2950	3290	1.35	0.014
747000	257000	13	69	189	373	580	811	1020	1240	1460	1650	1880	2100	2370	2640	3010	3460	3850	4250	4670	5130	5640	6120	6550	7000	7430	1.73	0.0172
745000	266000	16	63	103	155	227	337	473	595	728	915	1150	1370	1650	1840	2020	2220	2460	2670	2930	3170	3440	3680	3890	4220	4560	1.67	0.0105
750000	174000	1	25	39	50	78	112	199	268	314	360	425	456	518	563	579	609	657	682	731	801	830	847	858	898	937	1.73	0.115
571000	125000	26	65	114	157	215	277	364	473	633	751	830	895	1000	1100	1170	1230	1330	1410	1460	1550	1840	2220	2570	2840	3080	1.37	0.0152
579000	163000	25	86	145	197	247	260	285	302	319	360	392	422	480	528	572	643	723	873	1040	1230	1480	1770	2030	2210	2350	1.16	0.0797
5e+05	118000	28	128	318	522	761	1040	1370	1740	2090	2540	3030	3530	4080	4590	4960	5280	5570	5840	6040	6240	6440	6610	6790	6890	7010	1.58	0.0251
575000	201000	19	69	105	120	130	147	179	234	307	413	564	765	889	1010	1150	1300	1510	1730	1950	2170	2340	2590	2840	3040	3300	1.55	0.107
688000	284000	28	99	195	327	483	674	866	1050	1210	1340	1470	1560	1640	1680	1740	1820	1890	1960	2070	2200	2350	2500	2700	2860	2970	1.27	0.032
582000	179000	21	72	143	211	266	345	486	622	828	1000	1160	1370	1590	1890	2190	2550	2880	3170	3410	3690	3930	4210	4500	4820	5180	1.63	0.0145
536000	154000	28	129	284	471	735	1020	1350	1720	2090	2430	2760	3130	3500	3840	4170	4440	4700	4990	5270	5430	5600	5840	6110	6430	6680	1.54	0.0227
633000	266000	17	70	98	103	111	162	282	435	525	642	729	833	961	1050	1180	1350	1470	1570	1660	1770	1890	2070	2280	2440	2580	1.49	0.0449
692000	233000	19	67	131	197	268	348	505	762	1060	1330	1590	1870	2200	2510	2840	3170	3540	3920	4340	4760	5150	5560	6030	6520	7050	1.78	0.0207
652000	205000	3	10	19	25	35	47	91	142	190	274	414	576	690	805	970	1100	1240	1380	1550	1680	1810	1930	2060	2230	2420	2.16	0.114
727000	236000	19	81	181	264	332	395	454	515	601	685	774	868	973	1090	1230	1350	1500	1690	1900	2120	2370	2600	2810	2990	3220	1.36	0.0167
691000	286000	21	77	155	194	257	363	504	641	782	967	1070	1180	1360	1520	1700	1830	1940	2060	2150	2300	2420	2480	2570	2660	2810	1.42	0.00754
571000	163000	26	130	275	402	465	570	709	853	993	1140	1320	1430	1530	1620	1770	1890	1990	2140	2230	2350	2480	2620	2760	2910	3070	1.25	0.0183
617000	195000	5	41	89	162	278	380	514	652	807	988	1170	1310	1470	1630	1830	2110	2380	2640	2930	3240	3580	3930	4310	4810	5260	1.88	0.0112
602000	192000	14	47	75	104	153	281	436	598	746	869	1020	1130	1340	1740	2170	2590	3060	3590	4080	4520	5060	5660	6350	6840	7270	1.92	0.0597
691000	284000	27	130	310	442	593	780	947	1100	1190	1290	1400	1490	1570	1680	1800	1880	1980	2190	2370	2530	2680	2770	2830	2890	2990	1.21	0.0359
669000	245000	27	103	243	395	542	646	730	816	903	1010	1160	1360	1570	1800	2130	2590	3110	3550	3890	4220	4580	5120	5710	6450	7140	1.51	0.0312
619000	222000	3	15	61	103	165	210	288	387	519	705	888	1060	1240	1450	1650	1860	2130	2480	2760	3030	3350	3780	4270	4740	5200	2.11	0.00637
751000	262000	16	50	120	217	336	456	617	814	1040	1270	1460	1590	1760	2040	2270	2550	2820	3180	3540	3940	4350	4780	5260	5730	6100	1.73	0.00405
615000	109000	22	40	47	48	50	53	56	56	56	56	56	57	63	77	90	122	165	175	187	194	202	212	229	282	335	0.71	0.134
575000	183000	24	83	146	239	388	564	755	983	1200	1450	1670	1860	2100	2310	2510	2690	2910	3160	3480	3960	4350	4700	5000	5280	5600	1.59	0.00528
792000	164000	14	16	57	92	95	95	129	174	185	190	190	192	193	198	198	210	224	245	254	259	269	293	330	368	385	0.914	0.0423
670000	235000	14	67	103	149	183	270	384	497	649	831	985	1160	1280	1410	1560	1790	2120	2380	2710	3000	3230	3510	3830	4230	4660	1.67	0.0198
718000	97100	26	131	322	563	776	1040	1310	1530	1690	1950	2240	2480	2760	3020	3300	3560	3790	4040	4210	4420	4590	4690	4830	5040	5170	1.43	0.0324
564000	214000	20	52	73	92	106	155	217	287	321	363	426	497	572	649	773	948	1130	1360	1560	1760	1990	2260	2480	2700	2980	1.51	0.0881
729000	256000	25	76	159	288	418	516	672	804	897	1040	1260	1490	1740	1940	2090	2230	2430	2750	3090	3420	3860	4360	4840	5310	5750	1.54	0.00642
648000	214000	1	7	31	80	157	226	326	420	536	653	816	957	1100	1240	1390	1550	1730	1950	2170	2430	2690	2950	3190	3490	3830	2.28	0.0476
626000	220000	2	11	43	99	202	307	390	490	617	778	972	1150	1320	1480	1710	1890	2120	2420	2720	2990	3270	3610	4030	4510	4910	2.19	0.0255
655000	182000	23	69	98	130	140	144	149	164	182	210	247	277	325	408	532	668	805	938	1070	1160	1220	1280	1390	1490	1580	1.21	0.122
687000	265000	10	53	102	158	196	243	321	438	566	707	896	1110	1340	1550	1730	1930	2140	2300	2510	2810	3060	3340	3690	4180	4780	1.74	0.0169
593000	119000	5	52	150	290	449	603	757	891	1140	1490	1770	1970	2170	2440	2720	2990	3250	3460	3650	3800	3890	3970	4090	4270	4430	1.8	0.0677
585000	232000	15	51	102	143	188	219	284	365	435	527	582	640	731	803	844	892	982	1060	1140	1230	1350	1460	1580	1790	2040	1.34	0.00346
604000	196000	3	12	61	213	371	571	806	1030	1240	1530	1880	2290	2660	3070	3540	4030	4480	4920	5320	5740	6110	6480	6840	7160	7520	2.27	0.0738
546000	156000	11	33	69	132	203	290	420	552	654	801	973	1140	1380	1700	2020	2420	2900	3390	3830	4270	4760	5210	5570	5940	6350	1.93	0.0266
707000	236000	8	45	147	311	483	651	745	890	1070	1270	1580	1910	2250	2520	2780	3070	3330	3650	4070	4460	4840	5260	5670	6120	6600	1.83	0.0224
569000	114000	17	30	62	85	107	117	139	205	268	296	337	388	445	540	594	646	711	824	934	1090	1360	1620	1820	2030	2210	1.45	0.0721
703000	230000	14	22	37	58	105	215	374	604	840	1070	1290	1570	1890	2160	2450	2800	3160	3590	3970	4380	4780	5160	5610	6100	6560	2.09	0.125
708000	235000	21	103	229	356	453	551	660	806	1050	1320	1690	2040	2370	2600	2750	2960	3180	3460	3760	4200	4810	5370	5940	6450	6900	1.6	0.00992
779000	145000	13	36	58	65	72	73	75	79	83	88	102	117	141	158	174	191	203	216	231	255	280	318	345	373	417	0.889	0.0443
604000	130000	10	46	129	213	284	381	501	610	773	963	1220	1410	1560	1690	1820	1970	2140	2270	2410	2570	2660	2750	2870	2980	3090	1.62	0.018
6e+05	210000	7	17	33	57	99	154	267	426	502	606	710	874	1190	1500	1780	2000	2180	2360	2620	3010	3460	3830	4170	4580	5010	2.08	0.057
640000	239000	5	40	91	171	289	453	648	868	1100	1350	1580	1820	2030	2390	2840	3360	3760	4070	4420	4860	5330	5820	6280	6770	7200	2.03	0.00756
728000	255000	28	97	228	362	473	534	631	803	920	1060	1220	1420	1650	1870	2090	2320	2610	2910	3210	3630	4030	4370	4750	5210	5560	1.47	0.0111
610000	150000	12	58	129	209	282	349	392	451	487	505	522	539	549	562	567	572	580	589	603	639	693	789	851	920	1030	1.03	0.0804
730000	280000	18	70	154	245	351	447	560	654	705	763	841	915	998	1060	1130	1240	1370	1490	1600	1660	1820	2000	2150	2260	2450	1.3	0.016
636000	241000	23	97	217	371	494	633	792	963	1160	1460	1850	2280	2630	2930	3340	3700	3940	4230	4490	4800	5140	5570	5970	6380	6720	1.62	0.00419
503000	131000	24	118	247	391	516	617	690	759	844	925	1010	1100	1190	1300	1470	1600	1760	1980	2180	2390	2590	2770	2980	3190	3390	1.26	0.0239
723000	77000	21	68	190	276	408	554	634	763	884	981	1050	1150	1260	1370	1470	1570	1670	1830	1920	2000	2080	2120	2150	2180	2200	1.29	0.0267
755000	257000	10	27	69	132	261	420	588	818	1100	1420	1770	2090	2390	2710	3050	3380	3710	4060	4480	5010	5540	6090	6680	7260	7820	2.04	0.0233
675000	215000	18	66	154	237	306	398	526	654	726	805	939	1120	1310	1550	1800	2150	2460	2800	3070	3340	3530	3680	3940	4270	4670	1.58	0.0103
670000	263000	11	47	107	205	272	310	411	534	628	701	772	852	985	1200	1500	1880	2180	2440	2810	3190	3570	3910	4130	4400	4820	1.71	0.024
762000	134000	3	19	36	40	41	49	62	70	78	81	83	89	89	92	110	116	117	119	122	124	124	124	124	124	125	0.887	0.0584
619000	226000	17	83	149	208	344	518	639	724	833	928	1020	1140	1320	1590	1870	2130	2360	2600	2930	3330	3890	4490	5060	5460	5820	1.6	0.0179
568000	223000	24	58	85	112	157	193	218	252	287	316	359	424	488	542	618	670	722	813	905	996	1130	1300	1450	1610	1780	1.22	0.031
704000	236000	24	76	119	196	316	476	692	912	1130	1440	1800	2130	2430	2670	2920	3170	3460	3840	4290	4830	5330	5870	6380	6760	7140	1.73	0.0181
651000	240000	27	99	190	266	317	398	472	545	664	837	1040	1290	1600	1970	2330	2650	2890	3240	3700	4130	4630	5160	5610	6120	6720	1.59	0.0499
630000	237000	12	54	157	239	278	336	409	515	664	871	1140	1380	1640	1860	2090	2400	2830	3250	3650	4070	4480	4900	5290	5670	5990	1.77	0.0243
680000	273000	23	56	68	100	140	184	250	308	383	448	491	515	601	719	790	807	869	902	990	1180	1270	1380	1580	1840	2030	1.31	0.0246
735000	243000	21	64	106	161	214	269	343	428	514	610	749	908	1070	1300	1490	1640	1820	2030	2250	2490	2760	2970	3270	3620	4030	1.54	0.0266
718000	2e+05	8	27	44	56	93	148	164	186	207	231	251	273	298	314	326	335	352	375	395	419	439	468	498	532	578	1.16	0.0157
591000	216000	5	28	54	121	241	429	554	702	878	1060	1240	1430	1630	1920	2220	2620	3090	3440	3850	4340	4630	4900	5140	5380	5600	2.05	0.0125
679000	240000	6	12	33	69	131	202	327	587	830	1100	1400	1680	1980	2350	2660	3000	3440	3910	4330	4890	5540	6100	6730	7400	8070	2.31	0.0665
725000	214000	1	5	14	15	18	54	157	295	447	554	616	673	695	727	796	871	945	1060	1180	1330	1450	1530	1600	1660	1750	2.31	0.171
599000	250000	15	63	101	105	120	142	174	222	272	307	371	452	517	616	795	1050	1260	1410	1580	1760	1980	2350	2630	2790	2850	1.51	0.12
583000	105000	15	69	147	232	306	341	370	396	437	505	598	672	759	845	912	1030	1180	1300	1380	1490	1690	1810	1930	2070	2230	1.3	0.0213
566000	185000	18	32	66	101	148	186	237	328	469	650	794	928	1100	1300	1470	1630	1790	1940	2210	2560	2940	3230	3480	3750	4050	1.73	0.0587
501000	117000	26	131	333	522	776	1080	1420	1870	2340	2850	3310	3710	4080	4340	4600	4910	5210	5470	5730	5920	6090	6250	6430	6590	6780	1.56	0.0374
714000	273000	21	60	86	99	118	171	233	350	455	551	634	728	835	984	1230	1480	1710	1940	2140	2310	2560	2870	3130	3320	3640	1.59	0.0793
733000	173000	9	15	25	41	69	99	124	133	177	211	220	226	236	238	245	249	253	264	309	370	444	512	604	703	775	1.27	0.0411
613000	239000	14	41	67	125	194	223	240	252	299	360	420	450	497	605	743	988	1280	1530	1720	1900	2100	2330	2540	2730	3030	1.55	0.0742
611000	261000	21	94	223	323	460	682	1040	1470	1870	2200	2460	2740	3100	3470	3870	4310	4710	5060	5390	5720	6000	6320	6580	6840	7180	1.69	0.0136
697000	266000	29	116	168	189	266	365	498	669	890	1180	1510	1840	2290	2550	2740	2950	3150	3350	3580	3840	4080	4310	4520	4720	4930	1.57	0.0395
745000	189000	11	28	49	73	86	90	94	110	129	164	244	366	469	522	545	590	622	674	734	820	889	939	976	1040	1110	1.41	0.071
604000	252000	23	90	173	221	283	365	424	493	626	798	994	1090	1150	1210	1350	1520	1680	1800	1940	2190	2490	2660	2810	3010	3250	1.37	0.008
514000	150000	3	18	32	60	104	193	284	376	482	624	781	933	1090	1240	1350	1460	1560	1700	1880	2030	2170	2280	2450	2650	2880	2	0.021
581000	202000	6	39	95	160	216	258	294	348	406	497	626	754	853	943	1080	1260	1510	1810	2060	2290	2540	2860	3160	3390	3620	1.72	0.0283
611000	232000	8	28	85	176	280	392	539	661	753	929	1220	1440	1750	2110	2430	2700	3020	3320	3560	3870	4190	4510	4810	5040	5310	1.91	0.00764
654000	230000	9	42	82	126	178	216	279	402	548	781	1020	1270	1500	1700	1910	2280	2660	3010	3240	3470	3730	4030	4310	4690	5070	1.88	0.0301
694000	236000	18	77	159	275	413	554	772	983	1150	1320	1530	1780	2100	2420	2730	3060	3500	3950	4370	4810	5410	6100	6820	7410	7940	1.72	0.00384
656000	260000	14	58	122	186	272	376	522	661	833	959	1110	1280	1480	1730	1950	2190	2330	2530	2770	3090	3440	3770	4050	4400	4890	1.66	0.00133
549000	158000	17	52	79	142	202	292	404	537	679	834	974	1130	1320	1460	1660	1900	2080	2250	2510	2800	3200	3700	4200	4690	5210	1.69	0.0215
612000	266000	19	108	284	489	751	1140	1580	2040	2410	2800	3150	3470	3750	4050	4370	4630	4850	5080	5330	5540	5710	5880	6030	6220	6430	1.6	0.0596
577000	184000	20	77	173	316	509	766	976	1180	1380	1580	1710	1840	1960	2130	2420	2730	3050	3410	3700	4000	4270	4570	4860	5300	5710	1.57	0.0142
589000	119000	23	108	226	307	425	524	661	780	967	1210	1510	1780	1990	2190	2390	2590	2760	2860	3020	3230	3430	3620	3790	3970	4170	1.45	0.00815
562000	121000	22	100	255	435	585	712	808	897	1010	1130	1260	1370	1500	1630	1780	1970	2220	2420	2590	2740	2900	3080	3210	3340	3510	1.33	0.027
655000	249000	24	94	232	365	463	556	704	912	1100	1330	1490	1590	1790	2090	2410	2730	3050	3440	3760	4190	4670	5140	5600	6150	6810	1.56	0.00855
619000	185000	10	38	94	160	213	272	364	492	610	729	882	1020	1170	1340	1550	1790	2050	2290	2600	2940	3260	3580	4040	4530	4980	1.77	0.0094
553000	185000	3	15	49	104	144	253	335	407	498	621	709	776	843	983	1120	1220	1290	1360	1470	1590	1720	1890	2090	2270	2490	1.85	0.031
707000	244000	25	94	151	176	228	295	411	518	680	914	1160	1360	1590	1860	2110	2390	2660	2940	3180	3510	3850	4230	4580	5000	5420	1.6	0.043
657000	211000	3	20	64	135	216	289	361	419	507	638	759	899	1070	1290	1510	1740	2010	2310	2670	3000	3320	3640	4010	4430	4810	2.02	0.0156
741000	252000	21	51	96	175	277	438	672	928	1170	1440	1730	2060	2400	2730	3030	3320	3640	3990	4340	4700	5100	5500	6010	6520	6890	1.81	0.0256
597000	246000	12	28	53	106	195	247	292	376	503	661	810	920	985	1070	1130	1250	1350	1500	1610	1680	1800	1930	2130	2400	2670	1.62	0.0166
637000	194000	2	8	41	80	123	164	224	290	342	386	441	494	556	606	660	734	848	1010	1130	1260	1370	1480	1610	1810	2000	1.88	0.039
707000	250000	17	41	74	108	139	185	256	341	489	594	701	771	869	1080	1350	1630	1850	2070	2310	2570	2880	3220	3570	3910	4260	1.7	0.0587
656000	183000	12	26	50	82	131	165	183	188	192	211	263	308	393	488	555	616	713	829	929	1070	1210	1330	1410	1510	1680	1.45	0.049
733000	249000	21	68	128	172	237	292	371	454	547	693	903	1160	1430	1720	2060	2350	2690	2990	3270	3550	3920	4350	4750	5100	5480	1.67	0.0495
717000	112000	18	59	112	175	258	325	383	475	584	723	936	1180	1340	1490	1630	1740	1870	2010	2170	2340	2500	2670	2900	3150	3400	1.53	0.00661
598000	242000	20	26	27	30	33	37	89	164	221	317	396	517	646	801	932	1070	1240	1430	1620	1840	1950	2040	2130	2230	2330	1.79	0.341
572000	186000	5	36	82	118	154	228	308	403	535	677	818	950	1150	1380	1690	2120	2560	2860	3090	3350	3710	4020	4350	4740	5130	1.96	0.0201
678000	263000	26	62	94	138	184	247	348	461	642	889	1030	1150	1280	1520	1860	2110	2340	2570	2810	3070	3380	3750	4010	4330	4640	1.63	0.0504
656000	191000	7	21	43	97	166	227	303	390	496	595	700	812	909	997	1070	1150	1240	1310	1360	1460	1540	1660	1760	1900	2020	1.67	0.0219
751000	242000	16	61	122	218	308	410	524	634	739	841	925	997	1070	1170	1270	1360	1490	1720	1940	2240	2490	2720	2950	3240	3620	1.47	0.01
575000	230000	14	67	121	149	179	208	227	257	311	380	452	494	551	625	729	831	933	1060	1140	1240	1330	1440	1610	1770	1900	1.31	0.028
612000	221000	3	4	43	108	176	238	348	497	722	936	1140	1330	1560	1810	2170	2590	2940	3180	3400	3700	4120	4580	5060	5520	6020	2.34	0.0834
665000	225000	28	107	161	192	245	345	485	582	652	741	839	967	1090	1220	1410	1590	1790	2000	2210	2550	2810	3120	3430	3870	4400	1.41	0.0268
688000	207000	4	30	50	116	178	234	287	361	465	578	746	922	1150	1390	1580	1720	1860	1960	2050	2170	2360	2440	2540	2640	2760	1.86	0.0164
748000	255000	16	48	146	287	483	707	931	1140	1430	1740	2030	2460	2810	3100	3420	3740	4080	4450	4800	5230	5660	6120	6590	7040	7510	1.8	0.0135
725000	251000	12	23	41	98	170	242	320	410	561	710	934	1180	1410	1670	1950	2230	2550	2860	3150	3470	3850	4150	4500	4920	5220	1.95	0.051
737000	262000	16	69	141	254	337	385	457	532	625	759	856	981	1140	1360	1550	1810	2120	2450	2780	3090	3430	3830	4220	4660	5170	1.58	0.0252
577000	175000	6	46	91	121	178	262	380	498	615	803	934	1050	1210	1410	1590	1790	2000	2300	2560	2880	3160	3510	3880	4220	4670	1.83	0.00962
619000	250000	27	62	82	109	149	179	226	266	318	378	475	621	781	910	1080	1280	1470	1690	1840	2010	2160	2390	2710	3020	3390	1.49	0.097
675000	209000	19	71	122	173	208	246	295	318	334	436	601	793	990	1150	1340	1600	1850	2150	2440	2720	3170	3710	4280	4890	5350	1.6	0.103
715000	96000	27	120	244	405	661	943	1250	1530	1820	2190	2520	2760	3030	3370	3630	3830	4100	4350	4540	4660	4790	4960	5110	5250	5340	1.5	0.0276
606000	230000	18	66	200	376	598	762	901	1050	1190	1340	1480	1620	1830	2100	2420	2650	2900	3100	3430	3740	3980	4220	4480	4770	5140	1.55	0.0224
615000	264000	29	146	260	326	395	491	638	810	1050	1380	1740	2130	2560	3100	3700	4250	4730	5270	5710	6030	6290	6570	6880	7150	7330	1.63	0.0379
626000	230000	19	93	201	304	478	624	744	841	964	1130	1350	1530	1640	1800	2020	2290	2560	2860	3190	3460	3730	4080	4520	4970	5350	1.52	0.00847
707000	240000	17	61	171	275	358	426	540	644	793	970	1250	1650	2060	2400	2690	2970	3260	3610	4060	4490	4960	5310	5600	5890	6200	1.72	0.0163
728000	224000	4	31	70	108	132	168	211	252	311	376	415	432	468	514	592	731	890	1030	1160	1310	1470	1600	1720	1880	2110	1.62	0.0321
594000	245000	12	59	156	296	455	542	612	691	786	889	959	1040	1100	1130	1190	1290	1370	1430	1520	1610	1710	1870	2140	2410	2550	1.34	0.0577
609000	263000	24	136	279	414	563	779	1040	1430	1840	2260	2690	3140	3600	4020	4440	4820	5110	5270	5380	5460	5620	5780	6030	6300	6510	1.59	0.0237
682000	244000	29	128	220	304	403	561	818	1180	1610	2140	2650	3140	3630	4180	4720	5180	5670	6190	6700	7220	7860	8550	9190	9960	10600	1.76	0.0247
606000	261000	20	75	129	145	229	361	499	757	941	1060	1210	1360	1600	1950	2370	2710	3110	3600	4140	4510	4820	5140	5480	5890	6190	1.73	0.0323
611000	185000	18	50	89	137	167	246	433	614	765	962	1140	1340	1610	1890	2280	2690	3090	3490	3930	4400	4880	5370	5870	6380	6800	1.85	0.0531
642000	128000	13	61	148	262	354	462	567	668	723	789	841	875	885	904	939	979	1030	1070	1100	1130	1220	1340	1410	1450	1500	1.2	0.0719
697000	151000	7	27	50	65	78	88	118	139	147	153	159	175	188	191	195	219	267	319	347	384	413	434	457	465	487	1.11	0.0192
581000	195000	21	43	55	72	115	192	321	439	607	775	902	1020	1220	1450	1680	1950	2250	2560	2900	3150	3390	3640	3860	4090	4370	1.78	0.0956
718000	114000	5	23	79	157	234	376	567	719	849	992	1160	1300	1440	1600	1790	1950	2070	2160	2250	2340	2440	2590	2730	2880	3050	1.8	0.0531
532000	175000	5	21	75	130	178	214	279	356	397	443	514	588	636	697	768	842	933	1010	1140	1310	1450	1570	1710	1910	2150	1.61	0.0235
698000	253000	2	7	20	51	130	236	342	425	557	754	1010	1170	1370	1610	1740	1890	2200	2680	3210	3730	4250	4900	5520	6060	6590	2.43	0.0329
696000	291000	14	23	33	108	159	195	199	202	225	255	273	289	349	407	475	532	577	626	676	737	906	1110	1330	1540	1690	1.36	0.0645
653000	201000	3	7	11	14	18	25	33	49	56	68	84	103	130	149	197	300	420	518	619	729	877	1050	1290	1570	1820	1.96	0.317
747000	257000	4	59	181	375	581	795	987	1170	1420	1650	1850	2110	2330	2570	2940	3440	3880	4340	4790	5200	5670	6110	6530	6980	7330	1.91	0.0789
706000	236000	10	27	115	260	440	591	790	1010	1300	1530	1790	2060	2270	2470	2720	3030	3360	3720	4100	4600	5200	5790	6210	6620	7080	1.89	0.0302
689000	253000	20	114	228	303	469	675	910	1150	1420	1720	2050	2380	2740	3120	3500	3920	4340	4790	5360	5920	6450	6920	7380	7870	8510	1.7	0.00364
571000	127000	23	69	114	178	296	402	481	538	566	617	719	754	849	935	1040	1180	1360	1550	1680	1840	2000	2170	2400	2630	2910	1.35	0.0116
628000	257000	25	103	181	280	359	433	552	654	758	875	1010	1150	1280	1420	1680	1990	2220	2470	2760	3000	3190	3390	3660	4060	4370	1.43	0.0103
755000	216000	27	97	127	140	168	216	274	315	339	387	466	566	704	874	1100	1260	1360	1430	1510	1600	1730	1850	1960	2070	2200	1.29	0.0539
621000	2e+05	3	20	53	90	135	207	279	406	578	819	990	1190	1380	1600	1850	2160	2510	2850	3190	3500	3850	4170	4460	4740	4990	2.15	0.00637
531000	154000	16	77	134	244	407	648	932	1140	1300	1550	1770	2020	2290	2520	2750	2980	3280	3650	3970	4290	4680	5060	5490	5930	6230	1.69	0.00967
621000	167000	13	47	118	198	268	335	427	541	612	700	823	962	1100	1220	1340	1470	1660	1810	1930	2060	2190	2360	2540	2740	2950	1.51	0.00347
7e+05	237000	26	79	118	164	226	303	444	672	924	1150	1420	1810	2260	2620	2990	3410	3740	4160	4590	4930	5430	6010	6730	7410	8010	1.79	0.0637
675000	229000	24	61	74	108	167	211	280	465	717	928	1060	1240	1450	1640	1830	2010	2320	2700	3050	3390	3780	4110	4460	4770	5090	1.72	0.0801
657000	208000	17	45	91	115	150	234	312	392	459	533	625	676	731	803	899	1020	1160	1360	1520	1730	2010	2350	2760	3260	3900	1.52	0.0379
682000	245000	27	81	188	336	531	813	1130	1460	1890	2390	2930	3430	3890	4340	4820	5330	5930	6530	7080	7700	8400	9110	9740	10300	10800	1.81	0.00917
694000	276000	4	10	41	76	103	122	173	298	425	552	664	719	771	837	968	1110	1290	1490	1770	2080	2330	2630	2900	3150	3420	2.01	0.0267
705000	227000	16	51	136	208	290	395	475	565	646	785	925	1130	1380	1630	1870	2100	2290	2530	2790	3160	3640	4200	4690	5220	5620	1.67	0.0163
638000	106000	23	56	76	93	113	129	152	181	188	189	190	190	198	205	208	208	208	208	208	208	210	211	216	218	222	0.578	0.0251
546000	193000	9	10	29	45	73	112	156	196	240	285	336	381	422	452	485	515	573	601	665	776	931	1160	1410	1630	1840	1.62	0.0588
582000	215000	15	56	101	154	203	276	336	442	638	768	887	1030	1190	1330	1520	1790	2110	2490	2850	3190	3540	3830	4100	4360	4640	1.69	0.025
657000	142000	3	3	9	36	60	76	120	142	157	190	227	257	274	286	300	329	350	364	393	399	404	426	431	462	513	1.64	0.117
[truncated: 33,001 more rows]
