# Supplementary material for: Unsupervised learning of Swiss population spatial distribution
Source: PLoS One. 2021 Feb 11;16(2):e0246529. doi: 10.1371/journal.pone.0246529 (PMC7877650; doi:10.1371/journal.pone.0246529)
Supplement: S1 Data — (ZIP) [file pone.0246529.s001.zip › CHCSR_Curves.csv]

X	Y	R1=3.0000e+02	R2=7.0417e+02	R3=1.1083e+03	R4=1.5125e+03	R5=1.9167e+03	R6=2.3208e+03	R7=2.7250e+03	R8=3.1292e+03	R9=3.5333e+03	R10=3.9375e+03	R11=4.3417e+03	R12=4.7458e+03	R13=5.1500e+03	R14=5.5542e+03	R15=5.9583e+03	R16=6.3625e+03	R17=6.7667e+03	R18=7.1708e+03	R19=7.5750e+03	R20=7.9792e+03	R21=8.3833e+03	R22=8.7875e+03	R23=9.1917e+03	R24=9.5958e+03	R25=1.0000e+04	fDim	Var
709660.8	239666.9	2	9	22	52	82	120	177	246	325	399	480	564	669	784	909	1034	1176	1341	1478	1639	1788	1969	2142	2317	2484	2.088541	0.004028947
621990.5	195011.4	6	11	28	50	85	125	190	251	323	396	474	566	659	793	919	1049	1183	1353	1507	1682	1850	2028	2214	2423	2615	1.91376	0.03402232
536280.2	201401.3	2	14	36	65	94	142	191	254	303	373	439	513	573	642	719	815	896	992	1088	1188	1315	1431	1555	1689	1819	1.864233	0.009815687
511007	143473.4	3	17	40	62	99	136	180	225	276	338	401	470	535	605	692	764	854	941	1043	1117	1227	1358	1484	1622	1743	1.765438	0.002221807
592305.2	226340.7	3	23	38	72	101	146	191	245	316	392	478	553	649	756	891	1011	1164	1305	1473	1629	1778	1942	2131	2330	2569	1.87711	0.007402469
650659	157135	4	19	33	53	91	124	172	243	311	395	477	574	663	772	885	1006	1137	1272	1426	1596	1751	1924	2122	2343	2547	1.88717	0.01069673
629030.8	145807.8	3	14	36	63	92	146	204	272	334	404	482	562	666	764	871	993	1130	1278	1439	1607	1778	1945	2141	2331	2553	1.930351	0.001116554
706870.2	160017.3	3	15	38	64	99	157	208	272	362	444	547	632	729	835	957	1095	1218	1366	1513	1678	1859	2048	2244	2453	2660	1.941195	0.0006671772
601657.4	197235.2	4	20	47	80	110	156	211	286	359	444	520	609	700	802	914	1038	1193	1347	1527	1711	1872	2071	2242	2442	2644	1.841522	0.002351099
568976.2	241298.2	4	10	27	43	56	76	92	122	160	194	229	279	349	414	499	590	691	784	921	1041	1157	1296	1438	1581	1731	1.820937	0.04515546
720668.2	276426.8	2	12	24	48	84	117	175	245	319	391	480	585	693	792	894	988	1081	1182	1267	1363	1472	1600	1741	1857	1988	1.994559	0.008466801
566291.8	131358.6	3	15	40	57	90	137	200	271	347	425	502	594	700	789	902	1021	1147	1309	1471	1647	1827	2001	2207	2402	2607	1.937328	0.002724601
609470.8	114490.2	1	9	20	40	84	125	189	256	312	387	488	597	691	829	955	1093	1228	1382	1544	1697	1851	2008	2191	2394	2583	2.215246	0.008228435
537238.9	165474.1	4	13	32	63	105	160	216	266	337	418	503	615	708	808	942	1079	1197	1347	1494	1668	1838	2006	2169	2382	2572	1.914676	0.005736351
580519.8	109026.3	3	14	33	51	86	131	180	231	304	376	460	550	653	771	891	994	1141	1302	1448	1605	1770	1956	2142	2345	2563	1.959051	0.003903665
740908.6	198691.2	5	20	37	72	106	159	195	253	311	373	449	528	612	710	850	969	1088	1220	1361	1530	1684	1849	2030	2217	2410	1.791316	0.006326994
676842.9	116047.1	2	9	27	41	63	90	117	148	190	230	272	320	364	416	460	521	606	687	769	858	954	1068	1161	1265	1398	1.84023	0.003060542
592947.9	101138.8	5	14	41	67	104	151	188	258	323	404	495	584	680	779	883	1017	1148	1284	1463	1634	1805	1994	2169	2360	2553	1.852439	0.008993426
586997.1	160179.7	3	9	28	62	92	161	213	273	337	399	487	576	693	806	924	1058	1180	1349	1526	1690	1874	2054	2262	2431	2638	2.006565	0.009906501
707972.5	212952.5	1	12	31	52	80	130	188	251	312	383	467	565	649	771	883	996	1129	1267	1403	1567	1733	1921	2102	2290	2505	2.1191	0.01453838
715288.8	175483.3	1	14	32	58	94	141	192	248	307	381	487	567	676	775	903	1034	1165	1306	1445	1617	1772	1952	2144	2352	2575	2.100248	0.01959128
547941.8	155795.3	3	14	36	62	91	128	169	218	287	357	445	534	627	734	880	1007	1129	1281	1430	1546	1691	1845	1996	2134	2299	1.922376	0.003239765
717071.8	276223	1	15	38	66	94	143	199	250	317	394	471	538	633	724	818	915	1016	1117	1224	1347	1446	1555	1666	1776	1898	1.987878	0.03903227
799797.8	155964.7	4	12	25	54	90	137	200	256	331	427	513	604	704	804	910	1041	1170	1311	1470	1609	1768	1946	2149	2334	2562	1.948937	0.01321852
699311.6	146218.8	4	7	32	54	88	133	178	265	334	412	495	603	696	812	932	1062	1193	1349	1497	1668	1842	2028	2212	2413	2601	1.996199	0.02756597
661001.6	187825.3	5	19	38	58	97	137	184	226	278	338	415	508	614	730	847	969	1107	1239	1392	1559	1751	1910	2094	2279	2495	1.825356	0.01443572
684965.9	279961	3	13	32	52	93	139	194	254	339	422	504	620	730	839	971	1089	1213	1357	1526	1698	1860	2038	2231	2387	2561	1.981159	0.003236786
716513.1	126353.1	2	10	32	62	102	143	204	266	338	415	524	622	744	864	974	1106	1236	1367	1522	1672	1825	1991	2163	2367	2572	2.043769	0.003628025
650800.7	263323.4	3	10	31	65	89	139	193	255	330	419	500	596	692	791	918	1051	1182	1293	1412	1550	1687	1840	1984	2150	2305	1.961514	0.006360529
613438.9	224538.7	3	12	28	57	105	149	202	257	325	409	522	618	729	865	982	1118	1264	1395	1569	1733	1906	2095	2301	2515	2720	1.999781	0.004103927
744077.4	233928.2	3	21	33	53	87	128	182	257	315	396	467	580	680	794	902	1028	1152	1293	1453	1642	1814	1986	2182	2370	2562	1.925422	0.009497867
540993.5	193943.5	3	16	34	63	98	130	185	257	313	384	476	560	660	771	878	999	1136	1270	1414	1540	1680	1796	1945	2097	2251	1.902807	0.001132606
589011.8	126564.9	2	18	38	63	94	144	198	268	337	412	478	573	679	777	902	1008	1131	1283	1445	1645	1829	1990	2182	2356	2548	1.965693	0.006501959
725067.6	80699.52	1	4	15	22	44	71	104	138	177	227	279	351	410	470	533	603	671	729	790	846	900	950	990	1020	1051	2.081787	0.02063099
801580.8	157714.2	2	20	41	62	97	148	200	272	329	411	499	603	711	815	927	1044	1204	1341	1483	1638	1796	1991	2190	2391	2601	1.958399	0.009336785
564001.6	227935.3	1	14	38	68	102	153	210	260	323	401	488	577	657	748	842	939	1036	1127	1248	1383	1492	1620	1743	1890	2036	2.003117	0.03895557
634152.4	251572.5	2	9	33	62	96	147	209	268	337	406	483	581	701	800	922	1035	1164	1303	1459	1622	1785	1973	2167	2380	2582	2.039562	0.005497745
610355.3	197920.6	3	12	23	46	82	129	187	251	315	397	473	574	674	792	911	1060	1202	1345	1524	1667	1856	2028	2236	2436	2660	2.021046	0.00998174
683495.1	187349.6	1	14	26	63	92	135	194	262	343	431	531	626	730	832	968	1103	1244	1371	1507	1673	1838	2016	2225	2397	2591	2.129209	0.01948934
612000.2	171103.1	3	17	36	60	106	145	199	253	315	386	472	568	646	743	834	944	1049	1161	1306	1431	1618	1789	1958	2138	2327	1.87577	0.001067479
690767.6	283953.3	2	4	20	47	75	112	164	230	291	364	465	568	672	795	915	1034	1175	1312	1479	1631	1807	1977	2173	2374	2595	2.18622	0.0308746
721102.5	251971.8	3	12	29	51	92	134	192	256	316	397	479	582	697	808	919	1042	1182	1340	1501	1675	1847	2046	2239	2420	2643	1.993501	0.004200012
515619.7	160862.3	3	13	31	62	100	152	209	279	348	422	510	606	723	841	964	1088	1217	1338	1472	1640	1807	2000	2185	2380	2607	1.96088	0.00177444
738732.1	164300.2	6	14	31	59	87	139	173	253	330	412	508	618	724	834	933	1062	1204	1356	1500	1660	1813	2013	2178	2398	2583	1.875394	0.02357557
599708.2	118813.5	2	18	35	58	89	135	174	223	288	372	447	540	650	770	884	1013	1159	1301	1453	1615	1802	1966	2145	2331	2533	1.980963	0.007685892
564396.4	178469.2	4	8	31	57	97	142	200	271	337	415	507	598	715	817	939	1057	1195	1324	1464	1629	1802	2000	2188	2390	2598	1.971201	0.02048261
635722.8	96316.27	2	14	38	64	103	152	200	250	305	365	427	489	577	668	748	835	926	1042	1168	1278	1418	1540	1653	1760	1905	1.87764	0.009318114
638354.9	155284.9	4	14	31	55	93	141	218	277	343	420	504	604	703	840	948	1073	1216	1365	1515	1658	1814	2002	2193	2389	2590	1.926254	0.00767637
547920	135813.9	2	9	17	34	56	68	93	114	134	155	175	201	225	248	275	309	339	371	408	436	460	496	522	572	615	1.597574	0.006634135
517814.8	163069.3	2	11	28	64	102	148	196	256	326	403	488	594	707	824	939	1056	1161	1291	1445	1614	1784	1949	2136	2339	2568	2.028889	0.002676355
735251.6	200312	3	14	26	53	89	120	166	229	312	378	444	527	650	761	903	1033	1158	1300	1452	1586	1764	1930	2106	2304	2519	1.973038	0.006243657
571754.6	240197.7	4	16	36	59	98	139	183	237	286	339	397	463	548	628	711	793	897	1008	1120	1236	1389	1560	1720	1875	2029	1.783808	0.002404958
597838.7	253045.1	3	8	32	55	85	123	166	223	280	336	425	503	575	666	762	880	976	1092	1195	1327	1445	1598	1729	1866	2020	1.92841	0.01007922
592070	141748.2	1	8	35	60	93	135	180	231	309	389	480	566	677	780	896	1016	1163	1325	1477	1624	1777	1961	2157	2349	2533	2.14766	0.01731681
657383.4	144336.3	1	13	35	59	106	149	207	258	320	397	498	580	662	780	880	1015	1143	1275	1428	1589	1753	1932	2114	2294	2497	2.084374	0.02375386
711852.2	100814.8	5	14	33	58	99	140	202	260	313	385	463	526	601	693	791	907	1007	1114	1239	1355	1481	1610	1761	1908	2048	1.798502	0.007619653
632026.4	113376.4	3	19	36	62	97	135	190	252	310	396	488	592	685	794	904	1047	1184	1313	1457	1618	1783	1932	2111	2287	2495	1.910143	0.003332771
680826.2	290618.1	2	16	36	62	105	132	171	221	260	301	357	408	465	536	604	678	745	836	911	1001	1093	1197	1284	1397	1493	1.773866	0.01415323
743404.5	245318.9	2	17	32	72	101	146	207	260	349	428	532	617	719	841	968	1114	1257	1422	1558	1693	1891	2070	2228	2431	2620	1.996095	0.005002587
573020.6	171951.4	4	19	38	60	100	149	194	246	296	380	458	544	656	765	879	978	1099	1263	1436	1581	1748	1909	2108	2314	2511	1.855273	0.005310734
625431.8	242303	2	12	36	60	93	136	185	238	308	382	465	571	683	801	924	1050	1203	1350	1505	1655	1822	1987	2178	2384	2587	2.022049	0.001757535
702271.3	263207.1	4	14	27	49	86	121	165	212	280	358	436	536	656	754	873	991	1127	1272	1409	1571	1738	1909	2106	2291	2502	1.931834	0.01472165
653544.4	263519.6	3	12	40	65	94	145	197	263	328	421	506	597	712	826	950	1088	1224	1378	1516	1648	1805	1948	2099	2265	2429	1.947068	0.0031393
574326.6	258839.1	4	15	36	63	94	124	163	197	241	302	364	412	477	544	607	690	756	849	924	1002	1087	1165	1241	1316	1373	1.686312	0.0009695975
548276.9	176844	4	13	32	55	92	141	200	270	349	424	513	598	694	797	913	1048	1192	1329	1492	1635	1765	1902	2064	2216	2377	1.914448	0.00754249
816101.1	192010.6	3	16	37	67	95	156	214	270	336	424	511	603	702	819	941	1056	1176	1331	1449	1588	1729	1863	2004	2142	2289	1.902477	0.001128394
736547.8	175580.3	3	9	33	65	100	153	208	268	326	404	500	590	680	791	898	1017	1159	1299	1445	1595	1771	1970	2152	2348	2561	1.975346	0.008622964
608001.1	194922.7	2	15	46	71	116	156	201	259	337	408	476	585	697	805	925	1064	1196	1332	1503	1663	1836	2009	2232	2442	2649	1.966087	0.008165081
568122.9	213283.4	2	10	32	60	91	137	174	241	305	367	463	553	647	749	859	982	1129	1265	1398	1534	1669	1803	1945	2097	2269	2.008321	0.002691456
719315.8	83827.42	1	9	33	54	89	117	158	199	245	303	377	452	523	597	685	786	896	1005	1116	1221	1334	1423	1522	1616	1704	2.019348	0.02252848
766612.5	164324.7	3	6	19	37	73	123	173	234	303	392	487	581	696	799	932	1078	1221	1351	1498	1658	1834	2005	2183	2364	2571	2.112866	0.03318574
696462.2	154606.6	3	12	32	64	99	139	186	265	331	407	478	577	676	791	898	1029	1161	1304	1463	1646	1805	1996	2206	2415	2626	1.963818	0.00225885
688616.1	162686.8	3	14	30	60	97	159	211	272	342	419	513	612	716	817	931	1087	1217	1370	1508	1704	1883	2051	2258	2456	2664	1.966522	0.002037246
607496.8	193242.6	7	18	34	66	110	153	210	257	340	409	496	590	672	796	910	1063	1196	1352	1521	1683	1848	2034	2203	2392	2578	1.803074	0.01870295
620238.8	218105.5	3	12	33	59	93	139	202	258	319	399	485	577	691	809	950	1074	1212	1342	1490	1664	1819	1988	2190	2377	2573	1.971522	0.002254542
806708.3	160907.2	2	7	24	53	96	138	186	244	317	400	470	566	662	775	889	1014	1158	1304	1457	1624	1771	1934	2099	2271	2438	2.086494	0.009662026
714190.4	158816.6	1	14	33	58	100	157	210	273	352	447	532	620	724	843	967	1088	1218	1377	1520	1688	1856	2035	2231	2442	2644	2.11039	0.02258074
789019.2	179583.9	3	18	42	71	109	164	206	281	347	418	506	584	664	764	891	1025	1152	1310	1457	1609	1754	1909	2085	2277	2443	1.878425	0.001424302
591641.4	142400	2	12	30	60	95	121	180	247	305	386	464	557	669	788	901	1020	1153	1313	1469	1608	1800	1969	2149	2339	2566	2.028	0.000861545
713542.2	219476.8	2	10	29	51	99	149	202	247	311	387	473	580	680	801	910	1040	1177	1301	1466	1635	1792	1977	2166	2362	2561	2.048615	0.00254187
731056.1	188898.7	1	12	34	67	112	152	212	284	336	409	502	589	688	789	910	1034	1157	1300	1470	1636	1788	1951	2144	2343	2557	2.091754	0.02552883
822581.6	188611.9	8	18	35	70	99	144	193	254	333	400	471	560	657	772	888	1009	1170	1321	1472	1623	1787	1921	2079	2260	2422	1.768191	0.02391649
729380	182548.3	3	12	28	60	90	132	182	240	310	385	468	555	659	769	900	1013	1157	1297	1462	1612	1794	1978	2171	2369	2584	1.977345	0.003528703
795730.8	139478.8	3	12	40	67	108	138	175	213	253	319	368	440	533	608	706	807	911	1023	1129	1239	1380	1509	1642	1784	1930	1.826226	0.006413977
714250.4	159399	3	15	33	65	109	157	208	269	352	437	525	617	735	845	960	1102	1215	1373	1533	1688	1853	2027	2238	2423	2631	1.945584	0.0006334019
642334.2	179103.7	3	10	31	51	81	127	169	211	260	323	391	476	561	657	781	889	1030	1169	1318	1471	1614	1809	1963	2148	2341	1.955078	0.007312282
726573.2	143596.2	2	13	36	67	100	151	206	268	340	431	528	612	713	832	955	1080	1226	1369	1542	1707	1883	2043	2238	2426	2619	2.011469	0.00228506
713599.6	118812.8	2	9	27	53	83	123	162	236	310	384	473	593	705	803	922	1053	1194	1356	1512	1645	1788	1954	2120	2307	2502	2.078627	0.002689752
680534.4	292183.4	3	14	29	45	64	94	125	149	175	212	255	299	350	410	477	543	612	675	740	815	896	975	1072	1158	1259	1.709874	0.003923845
692298.8	255705	3	16	37	71	118	154	199	255	314	389	480	586	688	807	929	1082	1231	1371	1542	1705	1835	2010	2192	2393	2566	1.920785	0.001939791
728399.4	228115.6	3	15	36	68	100	143	213	263	324	392	482	570	656	767	872	1000	1118	1259	1392	1550	1714	1884	2075	2261	2483	1.907273	0.0005210887
718439.6	173286.3	2	12	25	51	88	128	172	224	284	350	430	521	621	739	865	973	1108	1246	1404	1578	1738	1930	2126	2302	2502	2.037225	0.001297617
687526.4	119357.6	6	16	37	61	91	133	189	255	318	385	486	581	678	799	923	1046	1193	1317	1479	1622	1789	1973	2156	2333	2508	1.837345	0.01727398
563693.6	148662.8	4	14	30	54	82	118	179	245	310	394	491	591	703	812	918	1058	1214	1347	1501	1647	1844	1985	2128	2317	2506	1.93797	0.01206744
684308.8	136069.7	4	13	41	71	97	142	192	254	328	396	487	574	670	777	890	1002	1111	1205	1340	1474	1615	1775	1910	2054	2201	1.851334	0.004333585
712486.2	208365.8	5	13	28	56	89	125	171	246	313	399	482	565	688	808	932	1059	1203	1329	1482	1638	1810	1986	2181	2391	2597	1.91488	0.01989805
768063.2	182780.9	3	20	39	70	108	155	199	275	336	410	500	580	680	797	916	1051	1181	1323	1494	1641	1798	1968	2142	2318	2520	1.888256	0.00235603
777718.9	191704.4	4	19	39	67	102	150	208	261	329	408	495	593	699	819	937	1073	1201	1344	1501	1652	1816	1978	2165	2347	2529	1.864274	0.002747359
749732.9	244478	4	18	34	70	98	142	202	264	331	413	511	594	697	812	949	1054	1201	1322	1475	1644	1834	2013	2190	2390	2618	1.882346	0.004095955
697238.9	196612.6	2	15	36	66	98	133	187	254	321	405	493	582	685	787	887	1015	1149	1279	1445	1599	1752	1906	2051	2235	2390	1.974102	0.003502202
560652.6	129344.1	3	16	30	59	94	136	195	244	319	396	479	572	689	801	924	1039	1191	1319	1474	1612	1743	1879	2024	2184	2331	1.932445	0.002541013
708150.2	160155.9	1	11	35	70	102	159	199	264	351	445	530	636	746	841	963	1073	1208	1360	1534	1705	1875	2069	2255	2468	2649	2.12165	0.02272326
643318.1	131753.6	3	18	29	54	81	131	188	243	309	393	477	574	661	753	872	1001	1132	1288	1424	1595	1752	1927	2118	2303	2499	1.937698	0.006742148
514855.2	173808.7	3	19	29	50	78	109	140	180	209	251	303	366	440	510	584	658	755	839	934	1018	1132	1215	1294	1404	1521	1.753279	0.007048481
602050.1	254142.5	6	14	33	64	108	151	208	265	335	407	488	567	648	758	861	968	1105	1203	1325	1468	1600	1723	1852	2007	2162	1.792832	0.01268054
728271.6	177045.5	2	12	34	66	100	136	192	249	320	404	488	567	677	784	900	1013	1139	1287	1440	1602	1764	1945	2146	2340	2522	2.004182	0.002041768
710641.9	211515.2	6	15	31	59	91	124	178	242	309	394	459	553	643	773	882	1031	1162	1316	1455	1622	1796	1999	2165	2349	2546	1.857868	0.02300093
703866.8	176052	4	15	42	67	109	153	220	277	356	420	523	620	724	836	952	1088	1211	1358	1545	1724	1910	2100	2300	2479	2705	1.894003	0.00284616
722202.8	116965.2	4	16	28	51	92	123	178	247	312	393	476	565	661	779	905	1020	1155	1309	1472	1635	1818	2018	2192	2394	2586	1.925574	0.01221023
719948.4	182827.5	3	14	32	65	94	138	200	269	343	416	509	595	695	811	931	1061	1196	1334	1492	1653	1824	1987	2158	2343	2573	1.951602	0.00118725
701899.8	118370.5	6	18	35	65	106	143	195	267	330	410	507	599	691	810	945	1073	1187	1311	1431	1567	1709	1861	2039	2198	2366	1.804903	0.01135204
554322.5	221993.4	3	13	21	36	58	82	109	147	178	219	279	329	387	442	517	591	659	749	835	923	1028	1126	1225	1328	1438	1.812656	0.01161385
534760.9	174474	4	12	31	70	115	153	201	254	333	407	504	593	698	840	949	1069	1183	1313	1484	1639	1789	1968	2133	2324	2547	1.912368	0.007710868
575143.7	194552.1	2	16	39	68	101	144	181	228	277	340	417	476	555	635	754	872	1002	1129	1276	1434	1617	1803	1972	2163	2347	1.917851	0.01003231
705771.2	243206.2	2	12	33	53	81	128	191	265	344	426	508	602	708	828	945	1071	1187	1326	1477	1635	1797	1969	2163	2343	2536	2.03652	0.002523452
637489.9	211684	4	14	36	57	96	139	178	238	311	395	485	594	685	781	901	1013	1138	1294	1430	1563	1723	1909	2104	2315	2532	1.899127	0.006091285
733842.9	224274.4	6	16	33	58	92	138	198	263	311	373	433	507	609	701	798	932	1071	1194	1342	1481	1663	1839	2034	2228	2459	1.808558	0.01695102
572945.1	119023.3	2	14	34	57	99	138	202	265	327	419	503	609	724	839	951	1079	1202	1335	1511	1669	1844	2047	2245	2434	2623	2.017082	0.001645972
576555.6	224358.4	2	10	25	57	100	138	191	256	322	404	503	611	710	822	955	1104	1237	1365	1551	1705	1867	2013	2171	2340	2536	2.067628	0.002981514
692822	293949.5	3	12	32	66	101	148	191	250	318	389	477	585	672	788	888	986	1079	1183	1300	1411	1504	1586	1693	1805	1915	1.885823	0.005589118
732293.9	160396.6	5	17	43	68	108	154	200	263	321	409	484	585	693	822	943	1078	1208	1352	1520	1697	1846	2050	2250	2449	2628	1.844134	0.00700862
775353.5	209436	3	15	31	53	79	118	170	224	286	350	412	470	530	602	674	757	856	935	1049	1168	1272	1380	1503	1629	1733	1.818865	0.00179095
657864.8	224310.2	4	19	38	61	94	139	190	248	306	376	439	527	616	699	794	904	1058	1203	1328	1483	1644	1811	2007	2190	2400	1.832237	0.004735653
606988.2	137804	4	17	40	82	122	165	219	270	338	411	494	586	699	823	959	1079	1212	1357	1496	1666	1824	2028	2209	2414	2591	1.857403	0.002162979
812214.8	185493.4	3	12	39	60	99	148	201	269	345	439	536	623	720	824	957	1097	1223	1370	1517	1690	1858	2047	2207	2380	2566	1.961762	0.002747631
591193.4	213959.8	2	13	31	62	100	143	195	250	302	388	465	558	676	796	919	1032	1177	1329	1474	1627	1776	1961	2134	2289	2483	2.007513	0.001450812
500648.5	153383.6	1	7	25	47	79	112	158	198	267	325	378	433	512	599	683	769	877	986	1114	1213	1311	1436	1535	1659	1779	2.073857	0.01445463
706083.3	239485.2	4	17	38	68	100	150	199	262	331	415	501	592	700	810	942	1057	1193	1319	1461	1610	1752	1916	2088	2239	2406	1.864799	0.001960839
704356	269877.3	4	8	22	44	80	119	175	239	299	381	466	542	638	731	833	967	1112	1250	1410	1588	1753	1929	2115	2312	2499	2.00089	0.0280367
581975.2	247712.4	3	14	30	51	78	121	169	216	271	337	411	486	608	720	834	942	1060	1204	1339	1492	1659	1807	1991	2181	2357	1.940598	0.005471534
763378.2	203136.7	3	15	35	65	110	143	195	255	333	403	505	604	700	800	911	1034	1166	1292	1433	1592	1723	1893	2085	2274	2441	1.918099	0.0004883216
713825.2	96832.09	5	14	40	64	113	154	200	253	314	377	460	550	623	736	834	934	1027	1154	1278	1389	1494	1630	1767	1897	2015	1.780916	0.005542402
695047.2	154857	5	16	31	56	96	146	193	248	312	388	467	572	697	809	918	1058	1193	1324	1500	1649	1820	2005	2181	2380	2594	1.879929	0.01365305
735574.7	255601.2	2	9	33	66	107	143	189	248	315	392	471	543	654	764	874	1005	1147	1303	1480	1639	1790	1977	2161	2352	2563	2.031451	0.006262713
715055.8	257232.3	3	20	36	69	99	141	194	266	339	436	525	640	753	850	974	1125	1265	1423	1573	1745	1914	2090	2273	2469	2666	1.929787	0.003998188
635656	117562.4	2	13	40	62	86	131	185	235	310	380	474	565	669	775	889	1018	1146	1298	1453	1589	1773	1943	2153	2336	2552	1.99814	0.003961196
654368.1	206009.1	7	11	31	70	112	147	214	287	362	422	528	631	724	841	948	1077	1216	1368	1525	1700	1841	2047	2249	2432	2620	1.857643	0.03110591
803135.8	127598.1	3	11	30	62	100	133	174	229	290	363	431	491	573	652	732	807	865	910	958	991	1019	1051	1086	1112	1155	1.752248	0.02517326
714847.8	179855.7	3	23	44	77	128	170	215	271	338	430	509	588	700	825	940	1066	1209	1356	1522	1683	1854	2036	2212	2397	2601	1.864599	0.005616411
754159	138981.1	2	17	35	64	93	112	128	152	179	221	262	318	373	427	485	563	629	699	778	853	945	1018	1095	1181	1279	1.712477	0.02062871
659884.9	250210.3	2	16	35	63	91	147	189	248	318	392	463	551	662	770	896	1025	1170	1316	1442	1616	1806	1978	2179	2388	2619	1.986207	0.003929847
683376.2	290398.2	2	15	27	56	85	118	181	239	301	370	429	519	603	686	772	871	952	1056	1149	1243	1329	1444	1548	1662	1782	1.906912	0.00747583
574590.4	135207.1	3	13	36	62	93	136	202	262	329	417	497	590	688	790	892	1030	1204	1349	1500	1659	1829	2004	2197	2403	2599	1.955343	0.001589421
708332.8	124398.8	2	12	26	54	91	131	174	237	307	398	475	566	658	768	893	1051	1186	1320	1482	1646	1826	2026	2195	2424	2616	2.051116	0.0007571452
648890	193688.1	4	20	41	75	113	150	205	276	351	416	497	589	702	832	957	1075	1221	1376	1526	1676	1869	2053	2237	2449	2654	1.857529	0.00257004
682781.4	126795.6	1	5	20	51	87	131	186	239	300	379	479	576	676	784	903	1023	1142	1264	1403	1535	1658	1800	1916	2040	2170	2.207523	0.02369951
663854.6	162166.8	5	21	34	65	93	147	190	247	319	383	475	573	670	803	928	1061	1190	1335	1502	1646	1805	1956	2102	2302	2507	1.836287	0.01151241
585221.8	160589.8	3	19	40	63	100	150	198	267	333	420	503	585	669	791	920	1065	1216	1369	1542	1684	1855	2018	2215	2398	2604	1.912081	0.002804164
771069.7	164812.5	4	18	42	72	106	149	200	272	342	422	504	601	693	792	922	1058	1189	1313	1459	1616	1796	1991	2172	2367	2569	1.856448	0.001750348
589247.6	143370.8	5	18	30	56	82	137	184	235	291	371	466	564	660	770	891	1022	1152	1309	1459	1626	1781	1963	2116	2327	2540	1.869829	0.01768094
726779.8	163097.3	4	15	23	47	90	121	167	235	297	358	465	572	700	816	925	1057	1191	1324	1478	1632	1818	2014	2198	2400	2591	1.956818	0.02012642
639496.2	113561.3	4	16	38	59	95	134	177	229	307	396	472	572	682	802	930	1042	1163	1301	1464	1636	1809	2003	2187	2360	2572	1.89567	0.007219622
697716.1	128333.1	4	17	35	60	96	165	210	267	349	427	510	609	701	815	938	1057	1204	1338	1496	1652	1823	1988	2177	2368	2559	1.887512	0.003977005
696585.3	294176.2	4	12	30	54	89	126	175	239	293	369	447	522	602	682	787	885	986	1095	1216	1310	1394	1469	1566	1645	1722	1.83285	0.007906483
625457.7	237953.6	4	13	35	58	93	142	201	260	316	398	483	593	702	816	932	1051	1175	1309	1448	1624	1793	1966	2164	2373	2604	1.916474	0.006471537
679368.1	271616.2	2	10	36	65	107	157	201	239	293	348	398	478	551	616	705	803	909	1028	1162	1308	1444	1586	1735	1904	2081	1.916382	0.01298283
572318.1	251684.9	4	16	33	70	108	156	206	259	319	408	493	589	694	808	940	1067	1193	1326	1466	1612	1761	1903	2053	2174	2293	1.8696	0.003045114
657153.7	249049.9	2	12	33	62	93	136	192	246	321	384	473	577	661	768	890	1023	1159	1309	1462	1638	1811	1991	2181	2381	2552	2.018102	0.0009962543
539778	153713.9	1	9	22	52	86	143	197	252	309	353	410	482	552	628	706	783	874	956	1048	1151	1264	1366	1480	1596	1706	2.026556	0.03240597
735634.9	271346.3	2	10	18	38	72	117	163	232	298	372	457	537	637	737	832	946	1059	1158	1253	1359	1469	1593	1716	1835	1969	2.040723	0.01274953
647590	215939.6	3	14	29	55	95	139	189	238	309	394	475	567	662	760	863	975	1097	1250	1397	1568	1712	1874	2012	2176	2357	1.938144	0.002006443
711455.9	241905.8	6	16	35	62	101	135	173	233	315	406	476	578	685	786	917	1039	1164	1293	1427	1603	1794	1963	2169	2374	2572	1.837385	0.01802101
744210.2	209921.5	5	11	35	65	97	142	202	257	319	395	479	577	666	778	903	1029	1164	1301	1455	1630	1790	1963	2131	2340	2537	1.887866	0.01533944
700850.2	242235.3	2	13	32	53	87	133	190	260	318	399	484	567	668	774	903	1017	1152	1313	1462	1594	1742	1892	2059	2269	2458	2.012495	0.001309302
537208.2	202324.2	3	14	30	58	87	140	198	252	316	357	419	488	564	641	718	791	881	968	1061	1160	1280	1392	1506	1627	1766	1.817882	0.004043358
550861.9	154315.2	5	11	28	54	96	141	181	247	307	393	483	549	660	768	860	971	1109	1254	1400	1553	1696	1833	1996	2140	2320	1.890105	0.01858889
610150.8	212420.7	2	10	24	53	88	123	172	235	295	373	450	550	657	763	874	1016	1174	1339	1488	1638	1820	2010	2205	2386	2588	2.074215	0.001396801
603407.6	101169.4	3	12	23	47	76	131	186	256	308	387	477	588	688	788	903	1048	1191	1323	1490	1641	1796	1976	2157	2361	2586	2.013398	0.01018711
565477.4	251531.7	7	14	34	64	101	150	200	265	318	373	435	504	558	607	657	729	777	838	893	944	1010	1084	1156	1226	1305	1.59428	0.01921056
821199.1	195182	6	22	41	65	100	145	206	262	331	403	496	589	709	833	949	1077	1215	1375	1534	1677	1840	1981	2123	2282	2422	1.795165	0.01200181
809707.7	182902.2	2	16	34	75	108	152	216	280	356	437	523	609	727	851	979	1115	1253	1404	1569	1742	1902	2087	2264	2457	2640	1.993342	0.004607174
770690.7	168846.2	8	18	39	69	103	141	198	268	326	410	499	605	717	819	940	1078	1201	1336	1492	1642	1817	2000	2175	2368	2583	1.777706	0.0227415
615020.2	168084.8	5	18	30	52	80	120	172	237	300	398	495	578	663	741	854	963	1066	1173	1291	1420	1569	1722	1891	2089	2278	1.835784	0.01666611
748941.2	213702.5	2	17	44	74	106	144	197	256	336	426	532	606	704	830	963	1083	1206	1349	1479	1641	1777	1945	2114	2290	2494	1.953238	0.008335954
752639.3	235444.9	4	10	31	51	82	126	180	234	297	385	471	573	666	759	862	953	1076	1189	1296	1412	1534	1673	1821	1943	2072	1.904338	0.01353353
739449.6	218337.6	2	10	34	67	101	144	187	228	279	335	419	512	611	704	833	968	1090	1230	1365	1530	1712	1895	2095	2291	2487	2.001167	0.006543027
819127.9	181614.3	4	11	24	56	94	145	188	236	309	389	469	576	671	762	891	1033	1164	1310	1473	1648	1829	2010	2203	2372	2569	1.959417	0.01521155
573750.4	90873.72	2	15	43	75	127	166	213	278	332	395	483	570	681	792	909	1019	1147	1264	1394	1513	1645	1776	1887	2017	2169	1.913585	0.01231384
584867.6	191550.2	2	9	32	54	95	132	175	242	309	372	470	567	655	770	897	1018	1134	1272	1423	1575	1748	1909	2068	2242	2449	2.041047	0.003219805
576831.4	169354.2	2	12	36	61	90	122	171	217	272	336	410	503	593	712	830	978	1129	1269	1403	1550	1716	1912	2097	2307	2516	2.00154	0.004727333
689125.4	214551.4	3	16	32	52	93	131	191	254	319	388	480	571	677	769	863	996	1131	1260	1408	1546	1692	1861	2032	2206	2375	1.926261	0.002743948
607401.6	176989.5	1	11	31	64	98	138	186	247	323	394	477	564	677	791	913	1038	1165	1310	1441	1592	1753	1905	2069	2243	2435	2.110698	0.01801669
651938.2	180580.6	1	9	27	47	88	133	200	264	334	412	509	604	705	792	902	1020	1162	1289	1451	1625	1791	1976	2136	2325	2504	2.164778	0.01244325
746641.8	191705.3	4	12	33	60	96	128	180	244	302	370	450	543	644	752	862	988	1123	1268	1404	1537	1710	1891	2081	2261	2469	1.908145	0.007917888
594090.8	230464.3	4	12	34	64	106	145	209	259	334	421	497	600	694	797	909	1042	1189	1342	1489	1632	1791	1990	2170	2346	2525	1.913821	0.006373698
648846.5	154779.7	4	22	44	72	111	154	202	250	308	399	482	574	677	784	898	1015	1152	1293	1443	1590	1765	1932	2115	2322	2537	1.82397	0.004184054
677815.2	162506.7	5	20	43	84	121	169	224	292	369	431	519	619	710	835	957	1084	1211	1370	1524	1683	1852	2028	2242	2450	2667	1.809897	0.002388037
537484.6	205382.9	5	12	25	41	65	79	95	137	171	226	278	334	378	442	509	592	656	732	815	896	974	1066	1173	1271	1374	1.718591	0.02512316
707277.4	247081.3	2	10	34	56	90	138	196	259	326	399	495	581	674	775	916	1062	1200	1338	1510	1685	1865	2030	2205	2386	2583	2.046902	0.00218625
641422.3	133646.7	2	15	38	59	92	131	190	249	323	409	491	578	679	768	875	976	1119	1252	1401	1560	1737	1900	2110	2275	2477	1.976913	0.003818079
533550.6	171911.2	2	14	42	66	100	156	208	280	350	425	511	606	701	792	899	1036	1206	1333	1487	1634	1804	1992	2151	2341	2556	1.977964	0.005245219
711541.6	227452.5	7	20	35	65	102	145	195	234	294	365	445	541	624	723	827	939	1081	1238	1389	1543	1713	1872	2064	2223	2431	1.762948	0.01940689
719409.4	154402.7	3	18	38	72	103	139	185	255	311	382	470	562	656	757	875	1015	1141	1286	1475	1655	1835	2018	2189	2415	2642	1.906988	0.003770397
616288.8	190628.1	2	17	40	67	108	149	212	266	327	424	515	602	728	822	941	1078	1208	1353	1519	1697	1864	2020	2208	2397	2618	1.972989	0.005634311
647583.8	200460.2	4	11	34	72	108	153	211	271	353	435	526	609	710	832	953	1093	1241	1401	1535	1710	1880	2059	2248	2438	2650	1.930762	0.008758891
685337.9	244809	3	14	26	47	67	94	132	191	250	343	423	520	621	722	834	960	1106	1227	1361	1496	1635	1799	1986	2157	2324	1.976026	0.01734708
499941.8	124860.6	3	13	26	50	83	115	164	204	250	293	344	401	476	556	649	745	857	1004	1135	1268	1417	1611	1804	1977	2162	1.888523	0.008097751
583369.9	183438.6	2	14	38	67	107	171	226	281	337	407	502	588	689	789	897	1030	1158	1292	1444	1600	1756	1940	2157	2343	2535	1.970055	0.005881985
706260.8	257395.6	6	17	32	54	89	137	198	268	333	405	490	590	668	787	901	1033	1162	1301	1461	1618	1799	1978	2176	2378	2568	1.845983	0.02024865
585046.9	128229.4	3	11	28	57	82	135	186	240	318	425	515	603	697	828	933	1066	1207	1351	1535	1665	1820	2006	2190	2384	2572	2.002702	0.00574648
751425.9	224519.1	5	20	32	67	110	150	202	252	328	397	497	570	657	745	836	929	1035	1129	1256	1380	1516	1647	1774	1931	2077	1.766283	0.005134841
757322.9	161089.2	2	13	36	68	111	153	202	259	326	412	490	576	675	778	896	1025	1156	1311	1475	1636	1817	2021	2236	2432	2604	1.993512	0.003675177
673436.4	150368.6	7	18	51	78	117	158	210	267	345	440	539	639	733	831	930	1014	1137	1254	1384	1489	1615	1749	1899	2049	2243	1.721939	0.008094474
609740.1	135262.8	5	15	31	64	106	149	205	275	347	443	537	632	730	835	974	1118	1257	1386	1543	1710	1881	2072	2272	2449	2632	1.889055	0.01089737
796448.4	143194.8	4	9	27	54	85	131	176	239	315	391	475	568	666	755	860	984	1095	1224	1367	1484	1621	1761	1927	2068	2238	1.937018	0.01683873
707736	94933.93	2	10	34	54	87	125	165	228	288	325	365	411	460	522	564	615	675	730	797	860	925	998	1089	1177	1265	1.77625	0.02215562
611558.6	196840.4	2	15	30	48	79	126	172	233	300	397	499	597	697	811	940	1077	1211	1336	1489	1676	1832	2029	2220	2403	2617	2.040639	0.004925189
686559.1	179402.6	3	11	30	58	96	141	209	259	338	413	505	597	691	793	899	1040	1186	1343	1493	1660	1858	2052	2264	2461	2686	1.989002	0.004000263
633991.5	148014.5	3	14	38	62	99	138	187	246	304	394	480	578	685	793	927	1059	1210	1335	1498	1653	1834	2012	2194	2376	2565	1.944759	0.001882345
642024.9	227311.6	5	12	29	70	107	142	203	260	330	409	491	597	703	817	927	1048	1182	1327	1490	1640	1783	1962	2136	2344	2563	1.890379	0.01510691
504742.2	134329.2	4	17	37	61	78	112	140	181	232	275	334	384	450	529	611	685	758	853	957	1079	1177	1323	1449	1583	1712	1.725624	0.006848217
581700.4	155634.4	6	19	41	83	109	163	207	266	336	400	491	591	684	778	911	1048	1195	1339	1485	1662	1840	2024	2217	2417	2624	1.792576	0.00910347
617792.9	207940.2	3	11	31	53	91	124	177	233	304	382	456	552	639	758	876	1012	1138	1291	1442	1607	1787	1963	2158	2360	2557	1.982933	0.004593688
672751	235114.3	2	15	35	52	79	129	183	250	318	388	468	559	654	782	900	1034	1169	1281	1457	1628	1783	1963	2119	2330	2529	2.006816	0.004156399
616855.2	166292.6	1	9	24	53	89	132	183	240	309	394	492	575	680	789	894	989	1105	1202	1315	1438	1566	1745	1937	2110	2315	2.132549	0.01504379
592706	228089.5	5	15	34	66	101	150	213	281	339	406	480	581	673	775	893	1033	1157	1293	1456	1613	1792	1970	2129	2331	2541	1.854559	0.008255773
804396.8	152429.6	3	10	28	56	102	143	189	252	329	415	501	595	683	820	927	1051	1178	1307	1434	1562	1691	1839	1986	2132	2298	1.971778	0.007171831
602186.2	243245.6	3	12	30	51	87	128	174	232	305	384	479	579	664	781	901	1015	1166	1329	1489	1653	1819	2001	2199	2424	2636	1.991713	0.004861601
636232.8	261882.8	7	18	39	54	90	125	165	210	281	358	439	528	629	749	875	989	1124	1237	1367	1501	1643	1789	1943	2111	2274	1.778967	0.0269908
711935.6	127558.1	4	15	34	56	94	128	181	246	315	389	468	574	687	812	929	1048	1186	1332	1481	1643	1818	2000	2182	2354	2540	1.913474	0.007705614
731508.9	170670.9	4	13	28	51	89	151	200	261	326	393	473	559	659	782	891	1012	1144	1323	1472	1634	1791	1975	2164	2352	2541	1.932403	0.01070247
715344.7	182790.2	5	18	37	63	98	139	206	279	354	435	526	613	714	823	940	1063	1214	1357	1512	1672	1856	2042	2216	2408	2612	1.85628	0.008298898
586721.8	142187.7	1	8	26	55	87	129	188	248	324	385	464	558	667	772	885	1020	1150	1296	1440	1593	1750	1929	2121	2342	2553	2.168533	0.01058296
642970.1	129289.6	4	12	36	53	84	133	180	236	284	364	443	561	664	781	899	1024	1151	1285	1441	1596	1761	1935	2124	2323	2510	1.925113	0.01123939
645623.2	223474.2	4	18	32	61	97	146	188	264	321	402	477	568	681	785	897	1042	1196	1326	1456	1596	1740	1904	2078	2260	2489	1.877858	0.005207027
761974.6	175501.6	2	17	30	53	82	136	195	262	347	427	512	619	716	840	980	1095	1239	1371	1545	1706	1884	2084	2254	2460	2643	2.026656	0.006034627
783446	138702.1	5	19	37	64	101	135	175	216	256	312	378	426	500	589	651	714	802	901	1002	1103	1200	1314	1420	1534	1630	1.669406	0.001833468
720160.4	263137.6	3	11	25	51	89	141	199	247	310	386	473	557	681	805	931	1051	1195	1321	1502	1686	1854	2048	2218	2402	2621	2.009821	0.007033234
749536.6	255279.3	3	12	36	66	94	131	180	244	311	392	493	584	707	835	954	1086	1233	1378	1517	1681	1834	1994	2152	2314	2474	1.964618	0.003633928
754989.4	199660.1	2	16	34	59	101	147	207	268	327	409	481	576	690	798	897	1009	1163	1293	1456	1582	1739	1915	2102	2300	2478	1.975932	0.003808088
686961.8	150386.5	2	11	30	52	90	126	176	247	320	410	490	594	693	795	919	1047	1206	1335	1489	1630	1803	2004	2198	2420	2651	2.054705	0.0006592112
698545.2	271671.1	4	13	24	53	84	123	172	230	291	392	481	585	693	830	941	1086	1214	1336	1497	1665	1830	2011	2165	2354	2558	1.964489	0.01702077
706359.6	239453	5	15	37	70	98	154	194	255	322	407	495	603	692	807	934	1061	1194	1323	1463	1609	1755	1930	2103	2244	2394	1.847659	0.007568848
637847.8	118411.3	3	15	37	66	98	146	200	257	303	375	457	547	632	745	876	1003	1139	1289	1453	1622	1814	1994	2174	2363	2541	1.921891	0.001930867
761691.8	250814.7	3	12	30	68	105	145	197	257	321	396	491	578	670	772	866	985	1094	1184	1272	1373	1501	1610	1709	1794	1908	1.88494	0.006528866
590530.4	89995.67	1	12	28	50	83	121	170	224	291	376	469	541	645	740	848	957	1058	1163	1286	1433	1569	1707	1879	2029	2182	2.09184	0.01537378
718083.9	125094.7	1	5	29	58	102	152	205	271	334	418	516	607	728	830	942	1076	1242	1385	1533	1698	1848	2016	2208	2414	2575	2.210802	0.03056489
742394.1	185400.3	6	13	28	50	85	139	193	260	332	395	478	564	658	765	883	1000	1128	1266	1408	1592	1771	1937	2095	2292	2507	1.873251	0.02696944
575557.3	254116.2	3	21	38	62	111	154	212	280	344	421	518	632	736	849	948	1044	1139	1228	1325	1420	1527	1646	1752	1886	2015	1.836454	0.007445383
709988.4	211361.2	2	12	35	61	96	144	193	244	305	378	461	562	663	777	881	1019	1148	1302	1457	1630	1806	1964	2164	2340	2523	2.00885	0.001776314
519898.6	163191.3	4	17	37	69	109	156	199	247	311	391	481	569	664	778	911	1047	1182	1345	1487	1635	1816	1977	2155	2350	2563	1.870598	0.003419642
645238.9	166439.8	2	12	34	64	110	155	207	262	323	398	487	566	688	800	910	1014	1129	1274	1444	1613	1800	1981	2140	2323	2482	1.997229	0.003514927
760684.6	151163.9	3	14	30	50	82	130	182	247	315	389	476	556	664	783	914	1038	1159	1292	1457	1630	1811	1997	2158	2354	2559	1.972895	0.0047294
599023.8	178481.1	2	10	33	63	90	138	196	267	354	414	491	573	662	768	886	1025	1139	1302	1431	1595	1761	1928	2105	2312	2525	2.024484	0.003791469
713089.6	271386.4	2	15	44	67	115	157	206	261	322	391	476	569	664	781	882	990	1108	1242	1367	1541	1678	1829	1997	2171	2357	1.933201	0.008345037
741323.4	265302.6	5	14	30	52	80	128	188	246	313	392	476	552	659	777	882	1026	1166	1283	1403	1505	1633	1765	1900	2051	2189	1.867294	0.01643562
703721.3	203339.8	2	10	33	62	88	129	171	227	288	352	435	515	623	741	868	998	1131	1286	1448	1614	1782	1958	2135	2332	2527	2.032093	0.003122227
502527.3	133468.4	5	10	38	61	99	149	198	250	311	374	436	501	562	650	747	826	909	1010	1115	1223	1342	1488	1624	1770	1910	1.77849	0.01547012
579560.6	87449.28	2	11	32	60	98	145	205	270	345	429	519	617	704	831	938	1065	1213	1352	1456	1599	1731	1873	1997	2131	2245	2.010149	0.00490754
690263.8	211930.8	2	11	28	60	96	147	202	260	335	407	483	563	691	806	933	1061	1164	1295	1438	1575	1713	1833	2019	2179	2386	2.017823	0.003210523
600970.2	151056.2	2	9	25	61	101	140	191	259	325	395	476	568	687	776	908	1047	1186	1351	1524	1648	1828	2008	2174	2394	2610	2.066076	0.004578566
631697.2	86222.01	3	17	34	52	72	103	127	145	174	209	240	263	306	332	376	414	448	496	537	588	641	700	755	818	898	1.530091	0.00676665
678199.4	267603.8	3	10	29	57	92	129	184	242	286	352	426	520	622	716	829	936	1049	1169	1275	1385	1527	1653	1818	1977	2147	1.931159	0.004735592
701000.9	260207.4	3	13	28	51	75	119	164	215	284	357	445	531	625	716	868	993	1126	1278	1448	1603	1766	1953	2134	2339	2553	1.983127	0.007753543
663735.2	261401.4	2	18	41	61	104	148	201	273	353	431	516	616	716	819	936	1063	1224	1364	1516	1673	1851	2016	2201	2394	2579	1.970981	0.006806555
635581.1	193605.4	3	16	31	52	84	131	189	244	295	379	465	544	663	757	889	1021	1140	1297	1452	1614	1774	1970	2171	2371	2584	1.952078	0.005050102
634009.1	151369.5	3	9	31	60	94	136	194	250	332	400	494	580	679	795	929	1045	1182	1337	1508	1679	1871	2032	2210	2384	2600	2.003632	0.007778804
565331.1	194440.2	4	12	30	60	89	129	182	240	287	366	445	505	564	627	704	779	867	956	1027	1131	1261	1364	1476	1572	1700	1.78593	0.006641643
664359.9	253075.5	4	11	27	54	83	127	180	233	291	377	457	565	671	793	919	1056	1192	1331	1499	1673	1845	2058	2244	2434	2660	1.972248	0.01573301
628268.8	111166.2	2	11	31	58	98	137	185	237	312	385	461	545	641	750	870	1029	1184	1316	1455	1611	1777	1911	2085	2235	2429	2.020935	0.00123545
698419.5	265082.3	4	13	39	71	112	169	210	276	336	404	486	583	674	792	913	1042	1173	1302	1456	1604	1765	1935	2146	2337	2532	1.878881	0.004434971
713510.6	138249.3	6	19	43	68	97	139	201	257	326	408	479	566	663	774	896	1031	1163	1323	1488	1652	1810	2021	2209	2397	2624	1.805129	0.01311082
662096.1	141979.9	4	17	41	70	101	147	197	261	326	403	484	581	661	756	860	973	1073	1202	1321	1446	1586	1702	1830	1970	2096	1.811172	0.0007584194
592960.8	93509.29	6	16	40	67	94	135	191	243	306	382	469	554	658	771	882	1009	1166	1306	1455	1624	1796	1958	2138	2314	2491	1.820007	0.01563055
650823.2	109934.2	5	10	28	57	87	127	169	213	261	313	396	458	512	566	626	693	768	829	897	980	1056	1150	1258	1345	1452	1.719419	0.01570561
564866.5	176568.3	6	14	39	67	106	152	208	253	309	390	488	590	701	807	927	1068	1203	1335	1501	1662	1807	1981	2193	2390	2579	1.837407	0.01519423
631452	113707.5	3	13	32	66	98	135	194	269	322	399	480	574	682	794	912	1041	1172	1310	1448	1595	1769	1940	2108	2290	2475	1.945567	0.001374881
773426.6	199403.5	6	20	38	61	86	124	193	245	323	401	483	588	684	804	919	1040	1154	1288	1438	1592	1756	1924	2102	2298	2518	1.812656	0.01810917
570363.6	86598.45	7	11	32	55	76	101	123	153	181	232	289	342	403	477	535	604	659	739	826	920	987	1084	1152	1243	1323	1.633378	0.02655306
634699.3	179994.8	3	10	29	62	95	144	193	256	320	408	503	589	682	780	902	1038	1171	1311	1433	1578	1722	1861	2018	2198	2392	1.970057	0.005804837
667469.2	206131.4	1	8	14	32	55	79	94	136	191	232	283	363	436	507	599	701	797	942	1086	1233	1377	1513	1675	1832	2006	2.160928	0.007888629
620702.2	112488.9	1	15	35	62	90	121	165	218	286	348	425	518	624	739	872	990	1123	1274	1418	1597	1772	1949	2122	2316	2496	2.084339	0.02392528
547854.2	166595.7	4	19	29	53	89	127	180	250	322	393	467	548	656	756	903	1027	1173	1309	1466	1626	1776	1959	2163	2353	2579	1.900888	0.01248767
608088	215883.8	1	10	24	50	82	122	172	235	303	386	464	557	665	773	900	1026	1181	1350	1509	1661	1827	1999	2202	2408	2619	2.178176	0.006140186
642240.2	222572	3	12	26	52	88	129	181	242	313	387	456	549	646	773	916	1047	1175	1317	1489	1644	1793	1958	2129	2337	2528	1.991055	0.005309422
628035.2	86607.38	3	13	32	47	62	93	115	143	181	223	266	326	387	454	511	575	633	688	733	799	865	916	979	1041	1107	1.699592	0.00398612
620530.4	163776.3	4	13	33	73	105	154	207	271	357	446	540	610	694	796	915	1013	1111	1239	1352	1499	1638	1781	1967	2139	2323	1.867743	0.0057191
616437.9	108560	6	23	37	72	120	163	219	276	335	409	498	583	689	790	904	1038	1164	1290	1474	1648	1810	1987	2162	2356	2541	1.776133	0.00889647
677976.4	285419.8	4	12	31	60	90	150	198	254	319	379	438	514	596	679	755	836	909	995	1088	1165	1237	1317	1399	1481	1567	1.775987	0.01078239
597858.8	180590.6	3	14	35	56	88	130	184	245	325	388	485	573	670	787	896	1005	1141	1289	1442	1598	1780	1965	2139	2318	2518	1.948282	0.002259189
639309.8	237307.8	3	13	28	55	88	136	184	233	286	370	446	533	637	749	859	995	1132	1287	1450	1623	1800	1962	2148	2335	2521	1.968566	0.004064183
737089.2	123443.7	3	9	30	61	106	150	188	230	277	329	384	442	513	582	645	731	816	889	971	1067	1172	1269	1386	1492	1607	1.809292	0.01453625
632284.1	242337.2	2	13	30	58	97	146	200	257	326	402	481	582	673	771	894	1014	1139	1281	1445	1610	1768	1962	2166	2359	2557	2.011479	0.001252919
597288.7	130145.3	3	10	22	52	90	129	189	236	300	380	462	560	663	752	869	983	1105	1270	1415	1580	1765	1937	2100	2284	2475	2.005154	0.009607351
717994.2	221847.5	3	17	37	68	96	144	183	248	320	403	502	597	702	806	947	1080	1230	1392	1521	1685	1827	2019	2191	2395	2610	1.930526	0.002348362
636849.4	143478.8	1	14	34	63	98	140	187	252	300	389	475	565	690	788	899	1029	1170	1327	1471	1619	1789	1962	2135	2332	2561	2.09229	0.02180452
674055.8	149823.2	6	13	37	65	108	153	219	278	348	441	541	639	734	803	894	1000	1091	1197	1316	1451	1577	1697	1882	2029	2199	1.794711	0.01467562
603498.6	225740.1	2	12	33	57	97	140	193	261	327	412	495	601	720	818	950	1092	1251	1406	1558	1732	1904	2083	2282	2488	2699	2.044498	0.0004988458
697293.2	141283.8	5	19	36	67	107	149	207	264	344	422	499	598	698	808	920	1054	1207	1341	1489	1658	1833	2012	2201	2408	2624	1.841102	0.006719082
688122.3	244122.2	4	14	38	67	105	138	190	243	301	359	422	487	568	663	779	900	1022	1150	1279	1418	1570	1725	1908	2098	2299	1.832366	0.004337862
697067.2	258644.2	4	12	32	56	97	148	200	252	326	407	487	578	676	798	904	1030	1167	1332	1493	1641	1789	1959	2117	2305	2537	1.924694	0.007903906
642537.7	130037.6	3	12	34	57	93	139	177	232	290	370	460	564	664	764	892	1009	1153	1291	1434	1587	1765	1938	2124	2326	2525	1.959353	0.003056204
740513.1	194102	5	17	30	56	87	130	172	225	295	362	442	541	638	746	855	990	1132	1271	1409	1544	1688	1845	2039	2237	2437	1.85773	0.01585897
648514.8	131813	2	15	30	53	87	125	190	259	329	416	500	599	702	813	936	1060	1183	1300	1431	1556	1680	1824	1982	2139	2312	1.997824	0.004681367
680231.1	263573.3	2	13	36	73	108	151	193	256	316	401	493	582	688	807	922	1051	1191	1336	1473	1620	1822	1984	2166	2349	2536	1.990876	0.004029486
714422.7	115872	2	11	36	61	100	160	209	264	324	399	500	606	699	804	920	1051	1183	1319	1469	1616	1761	1934	2101	2316	2527	2.009573	0.003998554
689156.8	206519.8	5	14	26	45	74	106	151	200	258	332	410	497	578	672	780	884	1000	1128	1262	1398	1574	1721	1890	2053	2215	1.870758	0.02567085
810161.2	181792.5	3	16	39	73	106	161	203	275	353	440	521	621	734	853	977	1147	1294	1424	1582	1733	1911	2070	2260	2442	2643	1.932893	0.0005278708
796291.1	159157.6	5	8	22	55	85	141	188	244	315	411	487	594	708	823	950	1084	1212	1355	1503	1665	1843	1986	2172	2385	2578	1.977023	0.03836296
752353.6	189970.2	3	10	29	54	95	138	191	248	313	384	455	544	637	744	854	989	1112	1264	1435	1602	1769	1927	2111	2283	2476	1.979486	0.005492706
703594	153874.4	5	15	32	51	91	131	164	223	296	376	473	566	661	761	884	1034	1184	1336	1483	1642	1822	2039	2241	2439	2652	1.898716	0.02015859
808681.2	182097.9	3	12	36	71	104	145	216	275	348	419	533	647	752	867	977	1092	1240	1406	1559	1731	1909	2093	2255	2465	2659	1.967211	0.002486766
575890	237816.3	6	15	28	44	80	127	175	231	303	390	480	575	678	770	908	1013	1167	1309	1459	1620	1763	1923	2099	2257	2446	1.878683	0.0327049
725306	209640	4	16	38	71	104	144	196	256	323	409	501	610	706	816	938	1064	1213	1362	1524	1686	1851	2023	2236	2422	2637	1.889532	0.003473752
507645.3	146057.9	3	21	46	79	129	174	218	278	359	445	526	614	723	864	981	1088	1206	1334	1461	1591	1726	1843	1993	2126	2272	1.841943	0.004725504
752771.5	248631.2	4	8	24	54	97	136	182	241	315	392	469	572	676	793	908	1021	1165	1303	1471	1625	1815	2010	2199	2428	2662	1.993736	0.02406641
568558.6	145628.2	5	15	44	78	106	145	201	268	337	426	497	582	689	804	915	1046	1184	1312	1483	1637	1806	1973	2154	2346	2543	1.835222	0.006851798
799499.8	134625.3	2	12	36	65	102	148	196	255	320	374	437	504	596	702	784	876	939	1031	1118	1203	1282	1360	1444	1530	1632	1.866312	0.01550681
600211.8	110728.4	2	12	34	53	90	136	191	246	325	405	490	578	670	782	903	1029	1153	1294	1460	1621	1803	1985	2172	2359	2566	2.024893	0.001130591
606036.6	258866	3	22	47	70	100	151	200	258	331	401	494	578	670	757	849	967	1071	1198	1327	1451	1584	1693	1817	1950	2063	1.815187	0.00558018
726560.8	152580.3	3	10	24	41	62	106	171	238	305	376	463	570	659	799	932	1052	1208	1352	1511	1662	1848	2029	2217	2398	2597	2.056803	0.01851324
717818.8	85015.24	2	15	30	44	67	92	124	165	199	258	305	370	467	571	675	789	908	1023	1146	1263	1377	1492	1590	1687	1750	1.92707	0.01469066
533151.1	186721.4	5	14	35	60	86	126	188	242	313	387	481	573	672	777	908	1031	1145	1268	1412	1572	1723	1874	2048	2211	2395	1.865965	0.01276372
667641.4	198284.1	3	13	33	63	95	139	179	227	297	364	442	535	630	726	850	955	1094	1215	1343	1495	1635	1802	1974	2152	2323	1.918225	0.001283728
709047.8	196890.1	2	9	37	62	97	139	179	246	318	393	479	574	680	774	894	1029	1138	1302	1469	1644	1821	1996	2149	2336	2525	2.034481	0.005846167
745921.2	192171.7	3	15	36	65	97	141	189	239	300	366	451	538	610	735	861	990	1131	1264	1405	1559	1722	1888	2063	2266	2471	1.912725	0.001641169
673178.4	163191.1	2	11	31	57	95	132	192	260	323	416	502	608	716	834	967	1080	1212	1337	1483	1646	1803	1982	2187	2394	2593	2.043799	0.001108206
590408.8	162468.5	4	16	35	68	101	145	184	252	317	400	480	572	673	794	928	1072	1219	1383	1525	1666	1825	2017	2197	2409	2607	1.895551	0.004956162
723473.9	243865.2	4	13	36	62	95	144	200	266	347	424	511	605	716	835	950	1075	1223	1363	1529	1681	1842	2020	2210	2441	2641	1.922193	0.005819177
688857.8	146061	6	11	26	57	90	144	192	261	331	408	499	596	703	821	941	1072	1216	1378	1529	1688	1859	2043	2215	2421	2622	1.911098	0.03159719
806303.8	140969.1	1	9	21	43	68	100	144	195	252	310	358	413	465	520	572	643	718	794	871	964	1060	1146	1260	1392	1523	1.993081	0.01783327
639340.7	102895.2	4	7	31	56	84	123	176	243	305	391	476	575	679	801	923	1040	1149	1289	1406	1534	1694	1835	1980	2098	2210	1.965382	0.02731043
705007.2	107843.1	4	14	36	59	82	113	140	165	195	215	247	276	312	344	387	452	515	589	699	803	938	1082	1230	1378	1544	1.627681	0.0245661
780450.4	154258.8	3	9	29	54	97	140	193	243	316	395	492	589	710	809	925	1048	1184	1340	1478	1628	1775	1963	2153	2355	2579	2.005799	0.008294402
689589.8	147618.3	2	11	27	47	88	119	174	251	317	418	492	589	696	814	947	1073	1239	1372	1518	1698	1866	2030	2201	2383	2581	2.074888	0.001964991
740091.7	172581.2	7	19	34	53	86	128	176	223	288	364	458	563	673	767	891	1036	1179	1343	1508	1667	1818	1998	2187	2368	2560	1.823377	0.03389736
613427.9	157635.4	2	15	38	75	108	156	206	274	338	409	499	579	678	800	941	1061	1202	1311	1463	1639	1817	1986	2187	2398	2603	1.972248	0.005322915
731239	167202.5	7	16	27	49	95	145	194	256	336	403	481	594	690	792	912	1042	1153	1299	1461	1627	1797	1970	2150	2340	2570	1.843156	0.0332043
674044.2	184524.2	3	15	39	75	110	159	214	273	328	402	486	573	663	760	881	991	1128	1273	1429	1600	1750	1950	2132	2328	2546	1.89857	0.001542909
639105	214700.6	1	7	22	57	87	134	180	234	303	390	485	567	669	768	882	1013	1133	1274	1424	1577	1735	1902	2073	2267	2479	2.184391	0.01237724
715509.1	182090.6	3	17	37	59	110	154	203	274	351	426	518	608	708	831	963	1075	1214	1359	1515	1680	1856	2019	2211	2400	2599	1.927654	0.001217496
555339.6	224396.7	1	10	15	27	44	69	98	128	161	189	237	279	326	368	420	468	546	631	711	788	884	980	1061	1172	1277	1.972197	0.01022099
603610.9	212045.7	4	13	36	63	97	137	184	246	311	394	471	561	644	753	859	1000	1153	1307	1456	1624	1785	1986	2194	2399	2577	1.90639	0.006747843
559037.7	169460.2	3	12	32	64	83	125	178	245	318	392	476	560	655	747	853	971	1120	1274	1442	1584	1744	1933	2111	2306	2499	1.958208	0.0035287
586070.9	92359.24	1	10	29	63	100	140	201	260	339	415	492	586	684	815	938	1068	1198	1356	1495	1633	1802	1947	2121	2314	2484	2.133244	0.017272
567805.2	224261.8	4	15	37	71	111	152	197	270	337	405	494	600	710	820	942	1087	1234	1356	1525	1683	1849	2027	2208	2389	2588	1.890986	0.003016629
688391.4	225710.1	3	15	39	63	90	138	198	255	334	397	484	567	679	768	862	983	1123	1270	1435	1573	1724	1878	2004	2149	2290	1.906386	0.001258889
590723.6	157083.8	4	21	47	77	115	159	203	258	333	429	513	606	711	840	962	1104	1235	1379	1523	1688	1864	2039	2244	2450	2652	1.843503	0.003350619
605850.4	192296.5	2	14	32	62	95	137	184	257	326	403	494	576	688	810	929	1046	1206	1349	1501	1654	1830	2027	2226	2429	2643	2.016641	0.00129653
769700.6	141172	2	15	35	61	110	157	197	254	319	390	487	577	689	814	920	1056	1197	1327	1470	1627	1788	1978	2172	2353	2564	1.986671	0.003545543
671180.9	170607.5	3	15	33	55	96	126	168	225	292	369	436	543	633	746	852	999	1136	1287	1434	1597	1740	1929	2118	2319	2526	1.941443	0.004156683
767444.1	203969.7	5	14	36	61	96	145	190	249	333	415	495	603	722	814	926	1042	1174	1314	1458	1627	1755	1914	2088	2265	2447	1.866277	0.01020438
647709.2	222740.1	7	18	39	70	104	149	201	259	321	395	479	569	658	759	883	994	1120	1239	1376	1534	1690	1860	2040	2234	2463	1.763063	0.01372883
681468.6	274043.5	2	15	37	61	99	144	212	286	345	412	503	583	676	767	842	936	1058	1167	1287	1439	1579	1728	1909	2059	2215	1.933347	0.007358342
613986.1	204345.1	2	14	35	54	86	121	177	245	320	392	481	564	683	807	938	1056	1174	1319	1476	1653	1813	1968	2155	2346	2543	2.017621	0.00288893
558467	187782.1	3	18	26	59	100	142	199	258	325	385	460	536	621	690	782	867	975	1084	1188	1310	1420	1534	1662	1760	1875	1.839897	0.006893979
597696.3	250205.6	2	15	38	54	86	131	177	230	317	397	481	575	686	778	899	1007	1116	1251	1391	1535	1681	1819	1956	2119	2288	1.973318	0.005021419
616729.2	259662.4	4	16	38	69	104	151	208	273	336	430	505	581	674	784	904	1022	1132	1246	1373	1502	1670	1836	1991	2125	2273	1.844312	0.001138705
707938.1	122431.8	3	14	29	57	94	141	200	242	319	394	468	567	676	791	913	1027	1165	1318	1482	1653	1850	2014	2189	2369	2587	1.964189	0.002626141
543662.1	174762.7	4	18	48	67	111	153	206	265	334	421	517	603	698	800	925	1038	1185	1332	1492	1644	1828	2008	2174	2367	2536	1.850785	0.002697138
678265.8	169966	6	16	33	68	102	142	201	266	341	414	504	600	690	807	918	1048	1203	1351	1523	1674	1849	2019	2180	2387	2572	1.840377	0.0149364
681722.1	223743	4	24	38	58	78	108	143	184	226	274	343	425	511	617	735	835	964	1104	1244	1401	1535	1712	1872	2045	2234	1.802085	0.02963194
683789.7	136900.9	8	21	41	64	93	142	203	262	331	394	475	581	670	764	868	983	1085	1187	1307	1434	1551	1697	1838	1980	2116	1.705374	0.01639363
699600	148541.9	3	15	26	57	91	130	180	251	321	410	496	578	685	798	927	1040	1179	1325	1476	1649	1838	2007	2188	2388	2595	1.972174	0.005120244
684023.4	185606.4	4	7	26	61	86	134	203	286	353	437	527	627	740	848	958	1086	1242	1392	1546	1697	1859	2033	2220	2421	2620	2.009337	0.03048286
618554.4	252399	2	14	33	64	100	144	200	256	326	411	483	573	670	778	901	1029	1160	1279	1434	1611	1769	1942	2129	2343	2559	1.991899	0.00204582
670599.1	183158.3	6	15	26	45	68	109	169	230	297	371	443	547	647	755	870	1027	1161	1307	1453	1618	1772	1938	2137	2326	2508	1.894958	0.04137488
759636.1	198044.8	1	7	34	54	86	134	181	236	302	364	453	547	649	751	871	1008	1152	1282	1451	1605	1761	1930	2109	2303	2500	2.161363	0.01630388
607086.5	161964.8	7	14	38	65	102	147	209	276	352	421	517	595	687	808	904	1017	1147	1275	1442	1625	1800	1978	2164	2356	2555	1.811529	0.02018608
626299.8	184081.7	9	18	39	63	97	143	190	252	310	382	477	564	657	773	903	1035	1178	1321	1477	1644	1813	2008	2197	2381	2612	1.765065	0.03335911
710964.4	207478.6	2	10	27	60	98	143	202	251	329	414	505	598	699	795	905	1032	1173	1320	1474	1657	1829	2003	2199	2384	2572	2.050488	0.002676163
819943.5	175384.8	3	14	33	67	96	137	187	257	331	418	499	594	715	824	965	1105	1230	1341	1475	1619	1747	1867	2017	2178	2326	1.935891	0.002027834
703717.6	159849.6	3	13	36	75	103	155	212	286	351	435	513	595	712	832	952	1101	1253	1384	1534	1696	1874	2056	2227	2420	2610	1.947243	0.0017239
552124.4	112129	3	11	28	45	73	115	150	188	217	248	286	321	348	392	443	495	536	585	643	700	754	828	905	975	1054	1.655289	0.007752897
714976.2	210312	6	16	30	56	83	122	184	264	340	405	484	577	670	778	897	1050	1205	1362	1487	1635	1825	2000	2177	2384	2571	1.865986	0.0252701
695559.1	279199.4	4	15	38	61	93	139	201	260	320	413	497	604	717	840	959	1071	1188	1320	1494	1661	1842	2021	2186	2358	2537	1.901748	0.004964903
560726.1	167184.8	3	8	23	46	81	121	161	223	301	372	455	546	642	746	872	981	1133	1269	1424	1588	1731	1906	2077	2285	2488	2.03685	0.01436055
662341.2	260047.8	5	19	37	67	110	157	212	288	368	446	539	642	757	854	961	1094	1249	1374	1525	1685	1853	2049	2224	2412	2633	1.845016	0.005364765
566425.8	259457.3	5	24	41	55	79	97	110	126	148	178	213	246	280	324	361	408	459	511	559	615	678	736	809	872	951	1.431123	0.01516526
701320.8	199878	3	9	25	53	76	113	164	219	288	355	450	535	637	754	861	975	1109	1264	1406	1560	1731	1907	2096	2283	2496	2.015932	0.01062074
612986.8	258080.8	6	16	30	64	96	148	205	264	339	427	514	613	731	833	951	1076	1214	1348	1508	1663	1805	1960	2147	2330	2493	1.847902	0.01731063
754165.4	148704.1	4	16	34	68	104	136	178	240	314	393	471	553	651	733	826	939	1055	1167	1281	1419	1542	1664	1801	1938	2078	1.824682	0.00219428
575112.2	245779.6	4	17	30	62	103	147	196	267	316	402	488	563	653	742	851	979	1096	1232	1354	1505	1651	1789	1957	2128	2290	1.855089	0.004035963
560760.1	116307	1	14	27	58	95	138	185	249	314	381	465	561	673	780	900	1020	1145	1275	1438	1603	1771	1945	2114	2268	2426	2.104504	0.01860785
642184.7	154493.7	4	14	38	68	106	149	199	268	336	424	492	600	701	821	937	1075	1207	1358	1501	1661	1846	2007	2186	2379	2586	1.896527	0.003465882
557781.1	191366.3	2	9	27	47	66	92	128	163	200	245	297	344	394	443	515	575	657	748	822	908	1032	1149	1283	1438	1614	1.869205	0.003710476
517361.7	152927.5	1	10	25	44	69	117	170	241	309	387	477	574	687	803	933	1066	1207	1344	1505	1630	1764	1895	2055	2213	2369	2.176849	0.009036353
689936.7	115094.3	4	8	37	58	91	137	178	243	300	377	479	581	677	797	913	1026	1160	1292	1434	1570	1708	1887	2026	2196	2357	1.942536	0.02045726
582984.9	204634.3	5	13	35	60	107	142	202	263	334	415	507	588	689	799	927	1046	1162	1277	1432	1589	1746	1884	2052	2209	2370	1.862223	0.01037409
684855.4	150117.4	2	13	32	65	106	148	195	260	329	385	479	555	662	781	913	1023	1186	1327	1514	1678	1859	2044	2216	2387	2583	2.009332	0.002223135
583313.1	147376.9	3	9	29	52	95	141	187	250	323	391	468	559	661	759	882	1004	1116	1268	1425	1598	1776	1980	2172	2368	2555	1.9986	0.008270018
736225.4	274550.4	4	14	36	58	86	122	167	204	240	287	339	391	465	527	597	665	745	832	909	1009	1102	1208	1324	1439	1554	1.710558	0.001733016
608189.8	191637.8	2	16	32	53	95	138	201	258	318	395	492	594	708	808	936	1066	1198	1327	1487	1684	1854	2022	2202	2395	2595	2.00988	0.003500688
591894.7	159323.4	1	14	33	63	105	145	206	273	367	447	530	612	716	820	941	1079	1225	1388	1525	1685	1859	2036	2217	2426	2624	2.104679	0.02338713
698993.1	163896.9	4	17	42	74	107	156	210	281	353	427	512	621	737	846	970	1105	1236	1374	1538	1714	1889	2070	2273	2473	2659	1.877734	0.001642657
669848.4	148503.8	4	20	35	69	94	134	180	247	307	380	463	553	630	733	826	932	1052	1156	1265	1408	1549	1685	1843	1984	2162	1.808465	0.003323475
634029.3	255134.4	4	10	22	50	88	136	194	262	327	411	494	581	675	786	913	1041	1184	1328	1482	1609	1772	1961	2136	2317	2521	1.977996	0.02056602
682485.6	135534	2	10	31	62	93	143	196	262	307	378	460	535	617	687	791	881	976	1072	1201	1326	1431	1558	1695	1831	1950	1.943922	0.008498464
576975.3	219050.8	5	19	44	69	107	150	193	258	338	409	468	541	627	707	786	873	999	1122	1246	1376	1540	1701	1888	2084	2297	1.755962	0.003091611
821974.3	165457.1	1	6	26	60	86	131	184	239	315	377	463	557	653	766	884	993	1108	1225	1329	1455	1573	1705	1811	1915	2044	2.1443	0.02543026
552057.8	210704	2	14	35	67	106	145	193	245	337	413	487	579	683	803	913	1042	1172	1301	1441	1584	1713	1868	2008	2143	2309	1.971432	0.003929394
646275.2	150738.6	5	20	36	60	95	139	203	266	319	392	488	592	684	817	945	1055	1194	1333	1473	1613	1807	2000	2193	2390	2568	1.845262	0.01068396
594714.4	247573.2	4	14	33	63	105	153	208	271	335	423	513	602	697	822	937	1069	1187	1329	1456	1602	1759	1911	2071	2234	2419	1.892337	0.003998647
709700.8	144437.2	4	16	35	51	85	133	194	253	317	389	490	588	703	832	953	1087	1224	1362	1546	1695	1872	2047	2234	2422	2628	1.924587	0.01043888
658032.4	208849.8	3	14	27	52	81	129	185	256	331	404	490	590	683	804	930	1026	1163	1294	1446	1617	1771	1949	2148	2320	2530	1.975515	0.005500946
586108.2	173157.3	4	12	25	45	71	108	152	212	274	347	438	537	649	753	874	1009	1133	1274	1418	1601	1781	1972	2133	2340	2524	1.97339	0.02339344
631430.6	146029.1	2	11	27	59	98	147	204	271	331	424	502	594	703	812	923	1041	1165	1305	1460	1602	1749	1932	2109	2322	2514	2.032056	0.002971534
713075.4	277349.9	1	12	26	48	84	120	158	197	244	294	364	440	519	589	671	760	833	925	1010	1112	1221	1325	1433	1556	1673	1.991128	0.02082386
709313	273863.4	5	18	31	57	103	150	185	255	324	397	489	569	660	736	834	934	1031	1145	1274	1405	1529	1679	1812	1971	2116	1.79565	0.007859862
687446	255300.2	4	11	31	59	97	153	207	261	327	399	490	581	673	783	912	1060	1211	1373	1531	1695	1850	2017	2243	2416	2620	1.943678	0.01024908
813227.3	162585.7	3	13	34	55	94	135	181	233	300	368	444	533	618	722	807	912	1024	1144	1259	1373	1501	1634	1806	1943	2094	1.890441	0.0008948389
690914.5	298622.8	4	18	30	45	69	92	130	162	194	240	294	342	389	436	496	551	609	683	738	802	858	919	976	1046	1123	1.627453	0.004110278
711524.9	151731	2	11	37	69	105	154	213	272	336	425	508	604	702	815	939	1077	1195	1325	1495	1640	1803	2009	2195	2409	2645	2.011349	0.004756782
587144.9	100533.3	2	9	27	64	100	151	199	266	332	408	504	605	709	819	942	1072	1201	1354	1497	1656	1800	1995	2185	2378	2586	2.057765	0.005500414
676171.9	252492.9	3	12	31	53	82	118	170	222	286	375	477	582	700	802	938	1076	1205	1352	1489	1641	1838	2004	2190	2408	2616	1.997895	0.006873222
677293.8	228745.1	4	15	27	60	96	144	205	258	316	380	445	533	623	719	833	952	1078	1207	1363	1505	1666	1802	1970	2157	2380	1.877221	0.007033127
702099.6	188876.7	1	17	33	59	81	133	180	230	305	379	470	569	678	776	881	1035	1157	1309	1457	1609	1774	1973	2155	2335	2546	2.088388	0.02527258
678474.6	210805.1	3	15	33	54	89	125	177	216	264	313	360	399	446	506	570	647	710	787	883	988	1112	1262	1404	1553	1723	1.754565	0.004499414
577753.4	145499.8	8	18	44	65	98	143	190	250	305	375	455	550	662	779	891	1023	1146	1284	1419	1581	1766	1941	2146	2348	2568	1.760862	0.02484287
711662.1	137110.1	2	10	28	51	87	135	173	236	299	384	451	546	644	759	907	1024	1154	1320	1473	1655	1822	1987	2188	2405	2593	2.062743	0.0008086368
670465.9	160283	2	19	37	65	95	142	195	273	328	400	475	578	680	795	909	1032	1182	1333	1508	1694	1856	2029	2205	2405	2583	1.970988	0.007476673
804171.8	130850.2	2	11	33	69	110	173	237	303	372	445	507	570	640	714	781	850	931	1018	1101	1182	1248	1290	1318	1350	1392	1.842578	0.04224155
513713.8	172583.8	5	11	30	57	88	121	157	201	249	297	330	381	448	517	586	670	743	817	901	989	1088	1192	1292	1385	1481	1.706268	0.01002856
666212.1	209375	1	10	31	55	90	125	156	194	251	318	370	434	503	585	679	779	883	1004	1144	1275	1424	1555	1712	1876	2069	2.039506	0.01940265
709525.5	224856	2	11	25	43	74	106	164	224	298	379	463	543	644	734	831	961	1099	1214	1368	1517	1671	1848	2011	2183	2370	2.051847	0.003136075
562113.2	111207.6	3	16	40	68	106	154	211	271	337	427	510	596	700	808	920	1043	1164	1290	1453	1608	1746	1904	2047	2208	2373	1.896416	0.0003834499
609496.4	175608	2	15	28	56	91	135	185	243	322	417	501	584	681	774	888	993	1108	1232	1369	1551	1702	1852	2042	2231	2414	1.994253	0.003277266
716434.9	93675.18	3	11	28	47	72	96	117	164	223	291	355	434	526	617	721	819	952	1060	1171	1310	1420	1548	1678	1809	1938	1.923841	0.01236302
687398.7	112081.6	2	13	33	59	92	126	178	241	323	393	470	548	642	720	815	918	1027	1132	1268	1380	1510	1650	1788	1941	2101	1.948251	0.003540403
679644.3	102958.8	4	17	32	40	51	73	83	98	122	148	169	185	207	234	259	283	316	355	382	422	452	502	537	591	647	1.392316	0.007656597
573399.8	256834.7	3	10	31	56	95	130	189	247	324	390	453	536	631	716	818	926	1021	1125	1227	1301	1377	1449	1515	1582	1658	1.878225	0.01142236
754041.4	241989.3	5	17	40	73	104	142	200	254	320	391	475	570	684	797	939	1055	1178	1309	1421	1575	1740	1897	2057	2196	2340	1.820514	0.005651961
800090.7	168216.8	4	16	34	53	103	142	195	266	340	430	520	614	726	832	929	1076	1224	1355	1507	1647	1810	1964	2167	2351	2557	1.905343	0.006258025
817054	196529.2	3	18	39	60	104	154	209	284	377	455	545	618	682	757	820	909	1016	1104	1197	1295	1404	1530	1656	1789	1915	1.815198	0.009024689
724335.6	150597.7	2	10	30	51	81	121	166	219	289	372	464	571	668	784	914	1055	1203	1350	1511	1687	1864	2027	2208	2408	2627	2.07478	0.001775611
615265.2	133651.5	5	18	38	65	103	145	195	257	333	405	496	615	732	844	959	1097	1228	1395	1531	1703	1888	2113	2299	2502	2701	1.863568	0.009174889
771632.4	148243.1	3	13	36	58	99	132	188	255	324	407	490	586	695	792	920	1057	1196	1316	1452	1619	1782	1966	2156	2343	2513	1.951845	0.001704949
729216.7	232444.1	1	15	25	50	73	116	155	196	266	342	433	523	626	744	877	1011	1156	1294	1465	1613	1755	1914	2101	2292	2511	2.131958	0.01750517
742018.8	160413.2	2	15	31	63	98	150	195	242	298	370	455	556	674	777	904	1035	1177	1330	1510	1656	1829	2007	2170	2358	2520	1.999211	0.003237128
711152	243657.5	2	12	24	43	84	135	186	263	331	417	490	572	684	795	911	1023	1162	1309	1459	1615	1791	1996	2202	2388	2575	2.063565	0.004483079
794376	189275.5	2	9	31	53	91	130	170	225	291	392	481	572	654	769	891	999	1130	1290	1445	1591	1755	1891	2026	2172	2320	2.043471	0.003303861
628536.3	92423.1	5	10	34	68	101	144	191	248	320	392	479	587	682	794	922	1032	1143	1241	1338	1440	1562	1703	1801	1891	1997	1.846934	0.01837449
757145.6	251679.7	4	14	27	47	83	132	185	226	294	373	468	579	685	816	939	1074	1195	1325	1476	1629	1807	2012	2194	2346	2535	1.949597	0.01531092
769641.2	184210.5	2	9	32	57	98	140	190	269	347	423	501	592	689	798	910	1044	1191	1334	1477	1628	1793	1951	2153	2354	2551	2.048384	0.00461438
670377.3	204318.9	1	13	29	49	66	88	116	156	191	234	272	342	413	485	563	643	742	847	962	1092	1237	1372	1522	1716	1883	1.991655	0.02643731
737969.4	263985.3	3	8	25	55	87	134	180	252	310	397	479	572	660	762	892	1044	1155	1285	1429	1603	1733	1928	2099	2295	2501	2.019196	0.01249927
559279.7	188650	4	10	38	61	99	137	189	251	325	405	477	555	626	700	774	851	963	1068	1179	1289	1387	1510	1631	1744	1853	1.824894	0.01205013
523472.1	179575.7	3	21	39	67	106	146	204	260	327	415	490	573	667	767	863	960	1054	1163	1272	1368	1478	1605	1714	1848	1966	1.815126	0.004567155
606982.2	240181.3	2	8	21	50	80	135	187	243	319	409	503	591	687	813	952	1077	1204	1356	1517	1681	1859	2056	2230	2436	2638	2.118309	0.0067765
648750.4	219235.1	3	14	35	59	90	132	180	240	298	382	475	555	632	747	858	961	1075	1205	1341	1472	1648	1833	2022	2201	2386	1.918289	0.00119235
691926.5	114735	3	13	31	62	103	159	218	278	330	409	493	568	664	775	889	1006	1126	1258	1385	1525	1688	1837	1975	2128	2297	1.919519	0.002592146
700534.7	210993.7	4	15	35	62	93	140	193	254	310	387	482	581	697	800	912	1041	1158	1271	1413	1588	1754	1965	2134	2328	2523	1.893276	0.004726857
650736.2	161560.5	4	9	16	43	74	113	163	239	307	375	464	558	652	746	879	1023	1165	1312	1457	1615	1792	1948	2121	2339	2553	2.029512	0.03860959
577601.1	176638.7	7	11	27	53	102	149	204	270	331	406	482	573	681	794	921	1040	1175	1324	1453	1631	1798	1992	2177	2361	2567	1.870418	0.03787652
602860.6	206591.9	1	7	27	63	99	135	188	265	331	415	509	582	697	799	919	1047	1186	1327	1482	1641	1807	1984	2194	2409	2622	2.178074	0.01773824
679711.4	279356.2	5	18	35	61	100	143	193	260	328	404	486	569	669	766	858	951	1044	1152	1285	1420	1566	1673	1778	1892	2018	1.7843	0.005257742
703235.6	258837.5	5	12	35	60	85	117	161	214	275	345	424	525	631	752	852	991	1111	1265	1441	1620	1796	1979	2172	2355	2540	1.895795	0.02286582
583099.7	246609.8	2	10	27	51	83	130	160	212	272	351	431	513	606	700	815	914	1063	1206	1354	1515	1688	1854	2030	2218	2382	2.034387	0.0009498438
584547	158081.9	2	8	33	52	79	117	171	234	293	393	490	596	706	817	962	1081	1215	1352	1517	1688	1859	2040	2237	2430	2634	2.093884	0.006314288
627814.8	179528.2	3	12	30	62	90	127	187	245	313	384	465	562	670	776	882	1008	1144	1293	1458	1598	1777	1988	2179	2360	2540	1.969358	0.003012578
696531.1	241989.5	3	13	25	45	85	125	183	236	293	372	445	521	614	720	837	961	1094	1255	1379	1528	1676	1806	1962	2116	2298	1.9616	0.006593452
553450.8	163725.3	2	14	37	61	96	139	195	256	329	402	480	579	672	795	911	1046	1175	1314	1470	1611	1772	1924	2095	2256	2453	1.987976	0.002529035
495691.8	137155.3	2	13	36	59	102	135	180	229	283	337	401	468	556	648	733	835	939	1041	1153	1247	1362	1481	1600	1731	1864	1.889592	0.006036954
594033.8	185872.6	1	10	30	52	83	138	190	251	334	406	481	577	685	799	905	1016	1164	1296	1475	1625	1796	1978	2148	2358	2582	2.148166	0.01214518
804723.5	127798.3	4	12	33	60	99	137	199	267	326	409	488	578	662	714	766	806	842	870	902	938	979	1012	1045	1083	1122	1.687746	0.03888957
641486	212853	4	9	33	74	107	151	190	243	306	379	448	531	630	729	846	970	1084	1246	1411	1597	1773	1964	2141	2332	2529	1.918859	0.01720293
687417.6	196411.9	3	12	24	36	50	70	114	159	238	296	364	440	527	637	744	876	1012	1151	1304	1448	1589	1718	1868	2053	2265	2.005357	0.03743078
761354.8	242386.3	5	14	25	38	61	94	138	168	202	249	294	344	392	459	523	601	689	761	844	926	1007	1111	1216	1301	1407	1.709923	0.01759077
538863.1	205906.9	2	5	18	33	60	94	129	167	203	239	293	350	410	470	551	618	689	762	857	940	1020	1134	1257	1378	1486	1.972036	0.01467629
725378	116096.7	1	7	28	46	79	126	179	237	296	374	462	555	671	775	892	1040	1177	1306	1437	1543	1685	1838	2001	2145	2295	2.176022	0.01165717
611418.9	146138.5	3	11	34	49	86	136	200	262	323	405	485	578	680	792	891	1024	1163	1319	1448	1606	1793	1976	2195	2374	2583	1.982558	0.005478987
650265.5	113997.1	5	10	30	52	93	139	180	237	297	360	458	557	657	756	850	933	1022	1112	1197	1273	1363	1440	1534	1618	1699	1.818692	0.02208203
775620.3	177111.9	3	14	31	61	111	158	203	257	327	409	490	585	678	785	896	1023	1149	1256	1407	1561	1728	1911	2087	2292	2512	1.929597	0.0016528
651604.2	143238.5	3	13	40	68	99	146	195	243	308	384	476	580	702	802	900	1024	1149	1278	1421	1589	1748	1913	2117	2306	2501	1.925677	0.00217496
573728.9	108307.3	3	19	36	64	106	140	191	244	304	379	457	554	652	767	889	1015	1132	1284	1440	1606	1782	1965	2164	2340	2541	1.9022	0.003792618
754259.2	255836.3	2	12	30	56	98	146	212	280	357	427	509	590	693	790	911	1019	1129	1259	1389	1522	1667	1826	1967	2119	2313	1.995324	0.005051112
665722.6	270304.3	5	11	15	31	45	73	104	138	169	212	251	303	361	410	482	568	646	710	793	861	961	1051	1163	1277	1380	1.778785	0.04755837
697963.1	159878.2	2	14	26	58	94	144	198	262	346	432	517	610	705	834	961	1075	1211	1365	1534	1690	1862	2053	2217	2419	2642	2.036902	0.002753442
692303.2	136864.2	4	15	35	68	97	143	178	233	311	377	452	539	624	741	861	1010	1146	1296	1432	1595	1785	1958	2163	2355	2581	1.886749	0.006353593
678323.1	275009.7	2	12	23	41	76	106	133	184	237	286	336	403	485	569	632	718	817	922	1036	1152	1296	1424	1550	1704	1850	1.938736	0.002379397
710232.7	252777.3	3	15	31	61	106	161	210	284	360	432	529	642	738	849	967	1104	1243	1379	1529	1694	1885	2059	2238	2447	2646	1.956065	0.00166684
574411.1	193483.5	2	13	31	60	96	137	195	257	321	383	453	513	577	671	769	895	1019	1157	1292	1426	1597	1772	1939	2150	2376	1.961635	0.003618904
533227.6	187362.6	4	14	33	67	97	134	186	247	316	399	475	571	668	781	913	1030	1149	1283	1439	1567	1727	1887	2049	2211	2384	1.889477	0.004820813
598521.4	240098.8	6	21	49	74	103	138	202	256	322	390	489	564	682	802	932	1050	1205	1336	1505	1661	1846	2049	2249	2425	2628	1.788044	0.01294013
664377.8	148407.2	2	7	24	40	75	132	192	247	317	399	480	572	666	764	900	1027	1145	1282	1434	1585	1739	1884	2055	2214	2404	2.104289	0.01121683
690782.6	141133.2	2	10	35	64	108	136	198	261	334	412	493	602	706	802	923	1071	1195	1348	1498	1671	1830	2008	2196	2383	2590	2.031395	0.004183684
652974.9	250332.4	4	11	29	56	103	147	195	252	337	412	500	590	689	805	901	1039	1154	1329	1493	1653	1825	2010	2185	2394	2610	1.944679	0.01099881
557317.5	217907.9	5	17	41	62	94	128	176	236	307	378	477	578	677	780	887	997	1112	1231	1357	1489	1615	1745	1889	2019	2170	1.809262	0.008433795
735836.9	207933.2	3	12	28	53	89	139	185	237	301	389	476	571	694	803	936	1063	1199	1332	1492	1633	1772	1961	2142	2343	2536	1.9867	0.004281743
590301.6	229474	4	23	41	66	100	152	207	267	348	434	515	595	699	811	910	1014	1131	1274	1411	1553	1718	1881	2072	2301	2519	1.826882	0.004197581
601499.4	102142.6	3	17	40	70	95	148	202	249	328	394	497	597	710	810	938	1043	1176	1313	1467	1628	1771	1951	2144	2332	2563	1.908989	0.001649284
574643.2	181319.9	3	7	31	64	103	148	212	280	339	420	504	588	681	788	914	1048	1197	1329	1466	1626	1786	1957	2166	2378	2598	2.007478	0.01893891
715427.1	157570	4	13	32	57	94	146	201	271	336	420	512	614	719	833	959	1092	1208	1372	1519	1681	1856	2025	2229	2431	2629	1.935008	0.00738087
639094.1	166666.7	2	9	23	58	96	139	202	253	329	405	495	585	686	786	884	993	1131	1268	1391	1567	1706	1871	2048	2197	2384	2.048979	0.006899391
671449.4	229777.8	2	12	33	62	86	125	186	248	311	379	476	574	680	782	911	1028	1164	1309	1461	1607	1766	1922	2096	2270	2443	2.016224	0.0014502
598929.5	157361.2	2	14	40	69	108	155	203	265	321	403	499	606	716	821	935	1067	1218	1374	1529	1707	1885	2061	2215	2384	2600	1.990339	0.004294133
534726.1	166097.4	2	13	37	58	86	133	193	251	319	404	508	592	695	820	954	1080	1224	1364	1506	1654	1817	1990	2182	2397	2601	2.020816	0.002321354
732055.3	125811.6	2	10	30	57	97	141	208	271	340	424	507	608	723	847	948	1072	1213	1364	1511	1678	1831	1983	2135	2287	2433	2.045806	0.003455501
744505.5	156031.6	4	18	37	69	103	151	203	250	299	377	452	514	601	689	787	894	1020	1139	1274	1395	1540	1682	1833	1985	2159	1.798381	0.001133018
689043.7	259977.9	2	9	35	56	100	146	196	262	332	427	506	613	724	824	955	1091	1231	1368	1526	1669	1818	2003	2201	2407	2620	2.053922	0.005218002
581952.2	165750.8	4	17	39	72	106	149	195	255	307	373	476	573	688	797	909	1055	1201	1350	1490	1632	1794	1938	2126	2285	2460	1.86375	0.003346076
737975.7	242616.9	3	12	39	64	101	153	209	274	340	428	515	592	705	819	939	1056	1197	1352	1519	1695	1880	2039	2204	2419	2628	1.954718	0.002364787
686207.3	208120.6	5	18	35	72	109	143	189	231	286	338	397	478	564	661	758	856	971	1099	1213	1342	1456	1597	1717	1876	2054	1.748525	0.005017817
584335.8	186816.5	3	11	31	57	95	136	194	247	323	397	478	570	678	783	886	1020	1156	1290	1427	1571	1749	1924	2130	2321	2505	1.96971	0.003194329
743163.1	185825.5	2	11	30	44	79	128	186	254	321	395	469	557	669	764	882	1010	1129	1279	1424	1585	1746	1934	2104	2301	2502	2.046626	0.002604607
685388.8	227194.1	2	8	24	52	86	136	196	239	311	400	492	579	674	778	879	1004	1117	1254	1388	1551	1684	1829	1990	2151	2310	2.061925	0.007073585
640165.4	104056.9	2	9	28	49	80	119	187	246	317	398	503	598	680	802	923	1027	1141	1268	1396	1522	1661	1813	1972	2114	2278	2.051189	0.00513297
663694.7	140905.7	6	16	35	61	97	141	177	232	288	365	452	530	613	715	795	875	950	1035	1126	1239	1346	1469	1581	1713	1850	1.726882	0.00892375
726545.6	265180.3	1	12	34	69	112	160	210	277	338	407	497	588	681	792	922	1041	1172	1326	1482	1648	1818	2007	2192	2381	2592	2.095415	0.02555102
668637.1	153039	4	8	25	55	84	124	174	229	294	370	452	564	680	799	918	1053	1183	1310	1491	1654	1834	1987	2182	2357	2540	1.998581	0.02440695
598833.6	196584.1	6	19	32	58	89	130	172	248	326	425	533	626	754	854	974	1102	1217	1354	1493	1648	1825	1997	2185	2405	2632	1.851956	0.02351235
732221.9	265965.9	3	15	40	63	98	133	184	234	299	374	448	554	665	763	879	1003	1146	1282	1462	1626	1774	1952	2105	2295	2523	1.921088	0.00292525
810963.4	179993.7	3	20	36	65	109	150	226	288	350	416	524	634	738	859	978	1125	1260	1418	1559	1730	1909	2084	2272	2455	2667	1.921815	0.002786355
628050.1	257533.8	4	12	26	55	91	120	173	228	300	399	484	566	671	777	889	1020	1163	1309	1438	1575	1735	1911	2120	2305	2490	1.944367	0.01319721
717840.1	264379.6	2	19	35	57	96	137	178	242	309	390	473	572	674	781	927	1063	1174	1313	1459	1625	1811	1989	2184	2371	2592	1.980085	0.007791995
559657.2	223824.6	3	14	30	52	80	123	182	246	308	386	458	533	597	677	767	861	948	1043	1145	1277	1373	1481	1596	1715	1849	1.862402	0.004080826
693350.6	267780.9	3	14	35	71	105	144	196	253	326	384	470	575	675	789	931	1056	1186	1342	1500	1649	1835	2000	2201	2386	2587	1.937949	0.001464383
661583	216731.9	4	15	27	57	87	131	175	236	307	376	464	572	677	790	890	992	1126	1280	1421	1569	1729	1902	2069	2245	2417	1.911514	0.009899699
679988.8	264971.6	4	15	33	65	102	147	194	257	317	400	494	588	699	810	911	1013	1146	1301	1429	1597	1766	1929	2104	2268	2450	1.886579	0.003643571
585321.8	192381.1	3	12	30	57	96	134	190	243	297	377	462	547	650	766	890	1006	1119	1276	1425	1586	1714	1878	2047	2236	2437	1.955608	0.002359554
676890.4	283408.9	1	13	32	56	89	136	190	252	318	384	454	515	583	656	723	782	834	913	987	1054	1130	1213	1296	1394	1489	1.931416	0.04993128
596132.2	107731.8	3	11	26	45	79	128	163	225	290	354	445	549	654	755	886	1012	1155	1297	1461	1626	1823	1983	2180	2361	2562	2.013423	0.009198832
818288.1	181168	2	9	28	62	95	132	200	261	333	392	483	567	652	782	906	1042	1177	1328	1493	1652	1855	2040	2237	2417	2607	2.061335	0.003754372
536221.1	193771.4	1	9	31	48	84	125	172	217	283	365	444	549	640	753	873	1000	1141	1275	1427	1601	1789	1962	2152	2318	2488	2.156706	0.009186674
681108.1	107279.9	3	13	28	62	94	128	180	231	292	343	396	464	523	582	625	678	734	790	844	904	976	1041	1103	1167	1225	1.718927	0.01490801
720272	86471.93	1	10	24	42	78	118	174	231	301	359	432	502	572	654	740	809	893	967	1056	1148	1246	1343	1429	1527	1616	2.031987	0.02591316
573318.8	200686.4	1	12	25	43	67	98	132	164	214	276	355	434	513	595	680	780	906	1014	1141	1276	1413	1587	1749	1910	2080	2.078184	0.01263242
559006.4	172077.5	2	9	31	51	99	138	190	244	309	369	464	565	673	767	881	995	1132	1286	1439	1588	1740	1939	2127	2317	2521	2.046479	0.00356601
571480	222556.1	2	17	34	56	92	148	205	263	337	416	503	599	705	811	932	1053	1192	1350	1529	1682	1881	2047	2231	2420	2654	2.00019	0.00453598
707450.1	126289.8	1	20	29	57	86	132	175	234	297	389	490	582	678	791	905	1027	1164	1293	1466	1631	1795	1973	2165	2400	2624	2.087541	0.03065091
677956.1	232934.2	4	21	39	61	87	131	176	245	312	386	471	557	670	775	899	1037	1172	1307	1458	1617	1763	1919	2103	2259	2447	1.859355	0.009380373
765579.8	193689.1	3	15	36	62	95	134	171	223	276	348	429	522	614	725	844	961	1093	1252	1409	1551	1722	1925	2082	2285	2487	1.919318	0.004113536
731786.8	118715.7	3	9	22	52	84	137	182	243	324	393	473	550	629	716	804	877	971	1064	1168	1269	1400	1523	1631	1757	1889	1.929005	0.01569976
768903.9	131776	3	13	37	77	112	160	207	265	324	395	460	519	573	649	722	779	877	954	1037	1103	1180	1252	1330	1409	1481	1.750499	0.01592376
725673.9	254073.2	3	12	29	52	81	129	183	248	316	382	468	561	675	782	909	1056	1189	1329	1492	1664	1835	2019	2206	2411	2635	1.995996	0.00509581
626359.2	242217.1	2	14	27	60	100	137	181	236	296	379	466	563	662	769	922	1056	1205	1358	1528	1682	1839	1986	2157	2358	2552	2.023985	0.002635075
744303.8	267278.9	3	11	34	57	89	131	191	237	295	354	411	482	557	631	705	775	852	930	1028	1134	1241	1337	1450	1563	1685	1.820606	0.005683833
570043.7	181184.1	4	12	23	49	79	130	186	246	314	395	487	576	679	795	913	1054	1202	1362	1531	1696	1863	2026	2229	2433	2636	1.981174	0.01901945
731607.2	191255.5	4	16	43	68	104	156	212	280	341	421	510	599	703	810	915	1042	1170	1304	1468	1620	1783	1961	2142	2326	2530	1.863038	0.001667817
738652.9	223688.9	3	14	31	62	92	128	167	214	280	344	410	488	598	724	835	972	1105	1253	1391	1530	1697	1870	2045	2234	2440	1.932571	0.004639433
519998.1	171687.7	2	10	40	70	110	153	195	252	314	400	479	600	696	824	923	1016	1146	1257	1382	1525	1639	1760	1924	2081	2230	1.974578	0.01085137
613144.8	261782	3	14	30	56	102	137	191	266	332	413	504	597	693	812	916	1002	1109	1223	1339	1460	1572	1674	1787	1887	2009	1.902775	0.004935181
575786.1	245893.3	4	13	28	66	100	152	197	262	330	402	490	584	669	767	866	986	1109	1241	1375	1511	1669	1817	1983	2145	2314	1.886737	0.006791502
819822.2	188373	4	16	28	52	91	135	178	248	312	394	484	586	682	799	907	1052	1193	1316	1470	1653	1838	2035	2217	2408	2619	1.928163	0.01139092
753736.8	182633.3	6	14	28	55	92	145	184	250	313	384	465	562	678	787	896	1003	1133	1272	1414	1578	1761	1904	2102	2303	2482	1.859407	0.02319596
619246.1	245230.9	2	9	27	45	81	129	187	253	318	405	501	592	697	799	915	1048	1196	1342	1499	1662	1827	2029	2212	2411	2607	2.090688	0.003351127
692908.7	205950.4	4	9	27	54	92	129	177	236	309	391	466	545	624	699	812	921	1060	1238	1390	1523	1688	1829	2010	2188	2380	1.940601	0.01660301
525266.9	161903.3	4	11	33	60	103	153	211	279	357	437	520	598	687	798	915	1019	1170	1316	1464	1614	1788	1957	2139	2309	2511	1.920262	0.009101292
629084.8	166710.8	1	11	32	49	86	117	159	195	267	337	398	481	585	661	769	893	1019	1170	1315	1457	1626	1793	1983	2182	2351	2.099154	0.01395767
734657.9	223181.2	1	8	30	61	100	137	176	223	278	341	424	493	587	679	786	901	1025	1165	1328	1496	1661	1836	2030	2248	2456	2.116941	0.01872669
630279.8	116512.3	2	13	40	67	100	138	202	271	347	418	476	573	663	760	870	1005	1138	1260	1395	1566	1739	1897	2082	2265	2472	1.972368	0.004965637
732704.1	149914.3	4	13	29	57	101	148	203	259	331	412	507	613	731	837	946	1099	1238	1373	1535	1671	1816	1993	2146	2342	2525	1.932946	0.00831337
598083.5	198069	6	19	35	65	110	151	199	258	326	411	510	604	705	815	928	1064	1223	1390	1530	1685	1845	2010	2183	2369	2571	1.821703	0.0129664
705017.1	239603.2	2	13	32	61	102	156	213	261	336	407	499	596	702	817	925	1051	1177	1322	1455	1600	1745	1913	2067	2239	2423	1.996087	0.002930954
645629.4	226232	6	15	37	62	95	138	188	266	335	415	492	598	712	807	934	1075	1211	1334	1481	1639	1813	1963	2125	2298	2478	1.840795	0.01602478
729963.9	235698	6	14	30	57	84	114	168	226	287	371	460	559	653	763	854	972	1106	1260	1427	1591	1761	1956	2166	2364	2582	1.868953	0.02859039
824011.2	174750.5	2	18	38	57	84	133	184	234	280	330	403	470	545	631	709	805	895	1005	1115	1250	1379	1505	1660	1789	1939	1.865691	0.009547726
671021.8	179548.7	7	19	39	76	100	134	170	234	299	382	484	578	675	779	899	1038	1172	1287	1428	1582	1743	1912	2096	2305	2509	1.776806	0.02056228
736588.1	230924.4	3	13	34	69	104	150	208	275	334	405	497	594	683	811	917	1037	1171	1311	1441	1601	1777	1949	2131	2289	2486	1.934148	0.001163872
556200.4	177652.3	5	11	29	48	82	123	185	247	305	388	487	583	685	793	916	1022	1137	1292	1441	1586	1757	1945	2106	2315	2552	1.925695	0.02406622
509919.5	163693.2	2	12	22	47	76	118	173	233	300	375	454	537	624	723	802	893	1006	1112	1236	1377	1533	1649	1791	1919	2073	2.000387	0.004750998
538978.6	191621.5	4	10	23	47	82	120	172	234	293	359	450	544	645	767	897	1016	1141	1259	1391	1500	1630	1767	1902	2055	2246	1.953769	0.01965052
611648.1	197162.2	2	15	28	42	86	121	172	230	304	390	486	595	705	809	936	1067	1207	1355	1495	1668	1839	2027	2214	2408	2635	2.050369	0.006745886
685279.8	187318.5	3	14	37	60	90	153	214	270	338	420	508	613	739	847	973	1097	1221	1377	1526	1694	1870	2045	2217	2405	2590	1.955382	0.001675838
624962.4	255001.7	2	8	30	63	89	117	169	227	305	376	452	515	609	718	833	959	1087	1245	1403	1589	1767	1986	2150	2334	2523	2.054306	0.006476878
740172.1	202512.3	2	14	33	60	92	129	179	233	286	360	438	547	636	737	856	968	1106	1241	1392	1550	1705	1876	2054	2242	2440	1.986489	0.00212033
591613.1	107740.8	2	13	26	46	85	122	172	226	274	344	431	525	631	744	866	984	1145	1308	1444	1608	1779	1957	2159	2350	2574	2.044755	0.003012619
677969.6	152303.3	2	13	40	65	100	136	196	266	320	413	497	610	723	843	972	1102	1267	1395	1514	1669	1779	1960	2122	2297	2461	1.999318	0.004229809
799398.6	141179.7	4	19	43	63	95	148	192	250	321	399	489	570	685	801	909	1013	1129	1228	1354	1475	1605	1750	1865	1997	2148	1.818149	0.002979558
693583.2	241159.4	3	18	34	62	88	128	173	225	284	353	446	536	629	750	852	948	1035	1134	1227	1337	1493	1651	1814	1994	2191	1.865574	0.003291666
743825.2	204963.3	4	15	35	57	90	126	171	229	302	368	451	531	624	731	850	969	1121	1251	1386	1527	1698	1855	2047	2224	2429	1.884627	0.00711631
613774.5	239313.4	3	15	42	68	107	150	214	281	344	438	534	641	753	852	962	1088	1239	1383	1543	1713	1880	2067	2257	2468	2675	1.933839	0.0007663071
558936	109229.4	4	17	31	67	96	152	189	242	288	353	428	524	611	707	807	876	976	1097	1202	1330	1463	1595	1735	1885	2013	1.803266	0.002728625
554881.2	218503.4	2	10	25	51	92	137	177	234	297	368	432	512	608	679	769	845	963	1077	1168	1278	1412	1512	1622	1751	1894	1.960731	0.006060764
738175.4	170861.2	4	14	21	43	73	115	174	242	299	380	467	564	674	772	902	1035	1172	1326	1475	1631	1813	1987	2181	2402	2616	1.978161	0.02625948
714349.9	189743.5	1	15	31	58	93	129	205	282	354	438	522	609	702	803	912	1047	1155	1318	1476	1644	1791	1958	2153	2364	2584	2.1006	0.02349703
785293.7	206847.4	2	12	28	54	91	112	141	178	224	264	297	335	365	395	445	486	540	604	658	720	791	882	949	1028	1116	1.703472	0.01593754
651399.8	118393.7	5	22	44	69	100	140	192	226	274	339	383	443	500	559	638	725	796	881	962	1046	1155	1250	1366	1490	1602	1.624772	0.0009410418
776925.5	138077.9	3	17	35	60	84	138	182	239	294	374	445	516	614	681	773	865	972	1091	1223	1328	1463	1598	1761	1893	2026	1.84814	0.001529396
519393.8	146710	7	17	34	49	68	95	124	152	180	216	264	309	365	427	482	545	614	700	769	863	954	1041	1133	1241	1352	1.580331	0.0231421
738867.2	185478.3	5	15	39	62	99	150	203	251	314	388	467	561	663	767	877	1024	1130	1273	1433	1571	1728	1891	2090	2297	2508	1.842525	0.008183196
686542.4	178339.7	5	18	34	60	99	142	195	266	326	414	497	586	688	801	910	1035	1161	1332	1480	1677	1857	2063	2283	2456	2694	1.864205	0.01099823
582182	163184.8	4	14	31	53	88	147	207	277	355	434	507	592	695	802	906	1031	1169	1344	1513	1665	1836	2007	2194	2365	2553	1.924641	0.008646602
572273.2	111539.1	2	13	29	49	90	124	175	231	300	378	479	588	696	805	919	1034	1150	1302	1456	1597	1761	1958	2147	2381	2596	2.037853	0.001678888
505399.1	144442.1	3	11	32	59	99	151	219	296	357	450	536	624	740	850	979	1111	1242	1377	1513	1639	1774	1899	2037	2172	2325	1.963598	0.006634586
625308.3	106663.1	7	16	40	71	101	145	190	256	317	399	469	552	630	737	841	955	1086	1231	1387	1540	1701	1891	2111	2307	2499	1.774992	0.01733801
557202.9	145326.9	1	13	41	71	97	128	161	204	258	307	362	422	478	541	619	707	801	907	1022	1125	1251	1401	1544	1720	1898	1.934987	0.0431566
719753.7	223498.2	2	14	28	56	99	145	189	253	320	393	467	574	689	818	945	1068	1213	1352	1509	1674	1846	2036	2201	2416	2617	2.028304	0.001792954
766729.2	131922.5	2	13	33	68	108	162	210	274	332	393	449	514	596	654	724	787	866	942	1028	1115	1192	1276	1359	1440	1529	1.824779	0.02450533
564387.9	126745	3	10	32	59	92	129	188	263	341	411	490	576	661	769	883	1028	1167	1332	1465	1627	1801	2005	2180	2372	2538	1.985517	0.00555019
801836.9	165254.6	3	18	41	74	101	142	183	240	313	390	476	564	682	807	933	1057	1191	1333	1488	1647	1824	1992	2160	2348	2558	1.903977	0.003928729
591286.4	129725.3	3	8	24	49	88	145	209	259	335	414	516	623	709	815	923	1050	1173	1312	1459	1622	1777	1972	2142	2341	2542	2.032597	0.01600828
635299.2	115389.3	2	8	18	51	79	132	185	243	320	388	478	592	687	780	902	1027	1168	1295	1457	1632	1788	1963	2137	2340	2546	2.111727	0.01012873
586008.8	210136.5	4	11	32	60	90	134	188	253	320	391	477	562	675	788	891	1011	1138	1267	1394	1531	1658	1826	1967	2124	2317	1.909788	0.008920996
560735.3	113943.7	4	16	39	66	97	135	191	258	321	411	488	588	672	795	910	1038	1180	1302	1436	1597	1760	1909	2072	2228	2394	1.870637	0.003258229
567261.7	197106.3	3	13	29	67	98	143	186	233	279	317	368	428	485	538	592	656	727	806	904	985	1088	1203	1319	1445	1608	1.749589	0.008324548
609915.4	186937.1	5	17	45	71	103	154	193	246	312	390	469	558	655	762	895	1025	1187	1338	1505	1672	1834	2022	2219	2392	2599	1.832356	0.008857968
618540.4	222087	1	8	25	65	101	157	209	276	346	418	505	602	702	816	937	1062	1196	1345	1504	1680	1840	2036	2215	2431	2651	2.168483	0.01964876
721588	223579.7	4	26	41	59	96	139	184	243	313	402	491	572	682	798	901	1036	1186	1334	1496	1654	1817	1992	2192	2393	2580	1.845963	0.01357298
554337.1	133390.3	2	13	29	60	93	132	183	250	329	408	486	579	665	745	814	875	942	997	1050	1099	1163	1219	1286	1353	1424	1.858363	0.0269706
669926.1	238576.4	2	18	30	52	86	137	190	244	303	379	459	569	664	773	910	1040	1187	1333	1478	1649	1814	1967	2152	2350	2577	2.001397	0.006963707
746267.7	229495.2	4	12	26	42	91	130	171	234	297	379	471	571	670	781	920	1027	1171	1321	1473	1627	1801	1979	2168	2346	2519	1.964583	0.01802818
696127.4	192191.9	7	11	30	55	89	137	182	247	323	403	498	608	734	847	940	1062	1183	1325	1479	1647	1802	1974	2151	2347	2551	1.876206	0.03791155
711966.8	209739.2	2	10	27	53	96	131	177	227	289	383	481	580	679	793	926	1045	1187	1313	1488	1644	1794	1973	2166	2374	2578	2.062443	0.001391001
716082.4	216683.2	3	17	34	66	107	152	194	265	323	399	499	602	703	806	918	1048	1184	1309	1465	1627	1798	1972	2172	2377	2583	1.92017	0.001115767
576150.2	150683	1	20	46	74	103	140	193	251	323	395	468	579	685	795	927	1058	1191	1324	1476	1633	1806	1977	2186	2385	2582	2.034158	0.04334985
708932.7	266271.4	2	8	22	49	80	122	181	228	297	356	449	534	624	733	840	988	1118	1272	1413	1574	1769	1926	2114	2312	2503	2.090002	0.004418336
684911.9	195980	2	15	30	47	79	107	158	228	279	342	395	483	558	658	755	877	1006	1135	1266	1399	1529	1706	1879	2044	2223	1.968146	0.004832199
589260.5	167616.3	4	12	32	61	99	144	204	266	321	393	467	553	660	759	877	1014	1152	1292	1451	1611	1788	1957	2130	2318	2530	1.913786	0.007296298
621743.1	106994.6	2	10	34	54	91	126	172	237	294	366	443	519	629	730	846	978	1134	1287	1439	1599	1763	1920	2108	2279	2476	2.030295	0.002349963
567873.6	232054.5	1	17	35	66	106	148	194	256	324	387	494	587	676	770	863	974	1098	1221	1324	1449	1581	1714	1832	1951	2109	2.014378	0.0371642
685672.7	271346.3	8	16	26	49	91	137	185	250	316	403	496	602	693	806	933	1068	1195	1336	1504	1688	1863	2026	2172	2353	2537	1.84108	0.04524728
635551.8	158406.8	3	14	28	56	88	139	188	253	317	401	486	567	674	802	929	1068	1202	1352	1500	1684	1857	2020	2212	2383	2583	1.976571	0.003601532
696373.8	218157.8	5	14	32	66	107	151	200	256	318	384	488	578	687	793	886	990	1113	1234	1375	1539	1708	1878	2063	2254	2468	1.850106	0.009372707
767503.3	251947.9	4	13	24	36	59	82	113	143	167	190	219	261	296	341	389	445	497	549	614	677	730	797	865	926	1002	1.620073	0.006402071
588284	217128.7	2	15	27	54	101	140	198	256	327	407	489	598	697	776	890	1005	1136	1256	1388	1538	1696	1856	2017	2214	2386	1.99227	0.004363865
773069.4	132937.5	3	10	22	55	96	147	188	244	305	362	424	474	530	586	655	729	814	896	971	1067	1145	1248	1344	1456	1553	1.825177	0.01804928
647595.6	219671.5	4	12	28	53	85	133	192	248	318	396	491	577	665	768	870	972	1092	1200	1352	1503	1669	1842	2019	2189	2385	1.917584	0.01021933
802559.5	143926.3	2	12	30	51	96	151	201	265	321	394	480	571	671	779	877	989	1090	1213	1339	1451	1554	1690	1825	1966	2109	1.976638	0.005709722
760152.4	143671.3	6	17	35	62	109	167	220	277	347	429	517	621	718	829	964	1078	1214	1369	1492	1637	1815	1970	2124	2289	2422	1.820706	0.01153348
597463	217877.5	3	17	35	67	105	142	193	260	320	399	503	602	700	802	901	1060	1197	1329	1473	1638	1810	1970	2133	2311	2518	1.918315	0.001143637
602980.2	182184	2	7	22	43	78	111	159	220	295	375	454	563	665	773	882	1011	1156	1287	1453	1624	1799	1972	2158	2342	2561	2.127243	0.007594496
598464.8	103630.8	4	10	29	62	98	147	199	266	329	408	501	598	692	807	911	1027	1147	1298	1436	1613	1773	1943	2132	2317	2517	1.939201	0.01238948
757002.5	244119.5	1	9	20	51	87	131	187	251	332	412	514	617	713	810	938	1041	1131	1236	1335	1451	1568	1706	1834	1971	2111	2.142126	0.02192023
659601.1	223200.2	2	11	23	49	93	144	199	254	332	403	487	558	643	728	827	936	1052	1205	1332	1494	1665	1837	2029	2208	2379	2.024899	0.005504459
717066.2	216726.8	8	15	40	75	100	141	189	252	324	415	504	594	714	827	937	1040	1173	1314	1469	1634	1789	1998	2172	2372	2597	1.78793	0.02613777
709703.1	236614.2	3	18	35	53	81	114	171	222	299	377	456	558	667	782	898	1007	1118	1244	1396	1535	1679	1838	2025	2183	2381	1.920018	0.008047758
650670	177748	3	13	36	60	107	162	200	248	311	387	468	559	665	779	883	1008	1135	1269	1417	1553	1707	1882	2062	2278	2501	1.924947	0.001869122
707485.9	237816.9	2	14	35	62	90	137	187	256	323	397	483	574	688	818	940	1051	1163	1299	1429	1536	1670	1801	1934	2138	2316	1.978787	0.003422343
713336.1	159831.3	2	16	36	67	97	147	204	275	349	419	522	627	733	845	987	1110	1234	1372	1511	1692	1875	2044	2225	2406	2633	1.995151	0.003680384
820013.8	160422.2	4	18	33	51	73	106	135	165	191	224	279	326	372	445	508	569	640	725	821	936	1036	1147	1251	1375	1515	1.676348	0.01093283
715757.2	96872.01	3	8	31	58	102	155	207	265	332	388	455	527	599	697	790	890	1003	1123	1236	1369	1493	1623	1744	1866	2007	1.916264	0.01605397
576614.2	203736.7	1	14	35	65	106	145	190	236	303	377	457	537	643	761	855	978	1107	1206	1329	1444	1580	1692	1820	1969	2114	2.032445	0.03044296
652759.2	176926.4	3	12	35	64	104	144	191	242	322	410	498	583	678	791	908	1041	1183	1326	1476	1627	1790	1954	2129	2301	2475	1.949507	0.002016016
646443.7	176239.7	4	9	24	48	72	102	141	202	262	323	397	465	564	676	782	900	1042	1166	1296	1447	1618	1800	1977	2174	2357	1.961354	0.02464902
538274.1	200881.5	3	15	42	58	102	138	189	251	325	416	503	579	660	740	821	909	1016	1128	1238	1362	1496	1621	1739	1885	2020	1.850781	0.003380361
685797.9	126814.1	2	9	27	57	93	140	186	239	306	381	481	574	676	772	912	1039	1176	1327	1474	1651	1807	1980	2147	2312	2461	2.06106	0.002820453
612416.6	183389.2	4	12	28	49	79	129	184	228	288	383	472	584	676	785	922	1043	1160	1295	1458	1635	1812	1983	2158	2349	2572	1.957501	0.01490971
627862.5	133975.7	3	13	30	60	86	131	198	259	327	407	485	570	673	762	883	1002	1115	1261	1427	1583	1760	1941	2117	2312	2529	1.956017	0.002470634
655263.9	157666.2	4	18	35	61	90	141	189	240	320	396	465	570	678	773	902	1025	1140	1297	1436	1610	1773	1950	2120	2320	2520	1.878308	0.005894951
678136	112857.1	3	14	28	59	100	159	202	257	314	372	413	476	537	594	657	732	814	880	955	1040	1126	1204	1269	1348	1430	1.754819	0.01375391
747681.1	166368.1	4	12	33	59	89	132	194	258	328	396	491	602	700	812	955	1071	1203	1331	1492	1642	1803	1969	2160	2374	2592	1.934885	0.0087773
578697.7	132586.7	2	13	27	57	97	142	178	238	297	382	480	567	690	794	935	1065	1213	1361	1536	1702	1871	2060	2244	2418	2629	2.043115	0.001560499
637091.2	230863.5	5	15	33	63	96	144	197	260	314	383	484	579	692	804	934	1054	1184	1314	1439	1578	1746	1912	2076	2279	2502	1.862177	0.009969282
522998.9	154385.5	1	16	37	72	105	137	188	245	314	385	477	563	675	798	901	1002	1116	1225	1349	1488	1623	1780	1915	2064	2219	2.029287	0.03441524
765561.8	210793.2	4	16	34	55	86	120	180	245	312	382	459	532	604	679	744	830	912	1025	1122	1218	1302	1396	1509	1622	1729	1.77943	0.004979282
621514.2	103384.7	2	9	24	44	70	108	153	220	288	367	463	569	677	797	900	1025	1149	1283	1447	1615	1793	1975	2163	2366	2552	2.104661	0.004567433
597433.8	97844.35	1	5	19	51	90	140	197	257	317	397	486	577	694	800	917	1055	1201	1334	1472	1627	1792	1978	2182	2382	2562	2.242712	0.02098681
598440.5	246963.7	5	20	34	52	102	155	201	277	339	405	485	580	678	780	902	1032	1155	1329	1487	1668	1843	2004	2188	2351	2557	1.847472	0.01252604
632794	124622.4	2	17	41	55	85	132	183	254	314	402	488	584	672	783	880	984	1108	1239	1372	1535	1703	1869	2071	2268	2463	1.963366	0.007724526
570699	175482.5	3	8	31	67	103	141	207	272	347	419	491	593	697	802	940	1057	1183	1314	1443	1603	1782	1954	2145	2328	2528	1.991766	0.01322981
648712.8	190550.2	3	15	32	60	102	150	210	287	353	440	535	636	723	819	937	1073	1215	1340	1487	1642	1827	2022	2196	2405	2626	1.948105	0.001493069
639439	144166.8	4	13	35	62	96	139	194	241	307	386	474	553	642	767	879	1020	1142	1301	1466	1638	1810	1987	2177	2368	2609	1.909917	0.006795538
502963.2	112576.5	5	11	25	45	65	84	118	149	191	235	281	344	395	459	526	599	669	748	822	898	983	1069	1175	1260	1354	1.717874	0.01799471
658853.5	266677.5	2	11	30	65	101	156	198	250	331	409	501	586	683	781	909	1039	1162	1310	1438	1576	1695	1802	1924	2051	2171	1.994779	0.005691237
650761.4	229582.4	3	20	33	59	93	141	189	247	322	407	495	576	682	815	920	1043	1174	1309	1452	1610	1748	1923	2096	2297	2477	1.912736	0.004919943
594736.8	114567.5	4	16	35	58	104	151	208	269	344	415	504	614	706	819	946	1077	1204	1336	1469	1605	1774	1943	2116	2314	2524	1.888397	0.003632578
739794.5	172239.4	3	14	30	50	86	128	174	222	288	367	461	558	647	764	906	1042	1174	1353	1506	1660	1831	2001	2182	2358	2571	1.978164	0.006065356
797500.5	167558.4	1	10	25	57	94	128	196	265	346	429	527	637	747	859	979	1106	1240	1371	1527	1684	1854	2022	2204	2403	2578	2.169703	0.01324003
587923.9	214109.8	1	11	35	61	98	148	199	255	330	404	497	585	700	798	905	1017	1129	1260	1384	1515	1656	1819	2001	2173	2352	2.087404	0.02359824
622015.6	207840.5	3	8	22	50	93	129	179	232	297	388	467	558	654	757	881	1016	1130	1283	1445	1609	1788	1959	2132	2321	2516	2.03421	0.01471087
593257.1	84914.1	2	10	27	44	69	93	132	156	183	227	259	296	342	395	464	526	584	663	754	833	924	1012	1099	1203	1295	1.801407	0.004010417
591588	200194.3	3	13	34	57	91	122	174	236	286	369	446	530	644	771	895	997	1123	1261	1411	1565	1747	1908	2114	2304	2513	1.950966	0.00335138
630273.4	119706.1	6	19	34	57	90	143	183	242	321	395	461	543	630	750	869	1001	1127	1262	1422	1570	1737	1896	2079	2239	2442	1.811611	0.01741223
497528.6	114595.2	3	19	37	69	101	158	214	274	345	431	512	602	684	794	917	1043	1160	1269	1375	1498	1633	1736	1856	1977	2106	1.858071	0.003098942
668970	251058.8	2	14	40	77	106	158	221	285	354	459	540	618	719	820	914	1036	1163	1311	1478	1615	1784	1972	2166	2366	2600	1.969762	0.007111559
744742.1	224626.3	1	13	30	60	88	135	193	249	307	387	479	572	686	778	887	1001	1140	1266	1427	1612	1795	1970	2147	2349	2552	2.110576	0.01702153
616480.1	193718.9	4	17	36	67	95	146	197	270	349	423	511	611	704	818	951	1064	1209	1344	1501	1667	1860	2016	2216	2389	2613	1.889948	0.003608852
659971.2	178323.6	3	16	41	69	94	139	191	269	338	404	496	588	694	787	926	1054	1192	1327	1491	1660	1808	1958	2140	2343	2549	1.917547	0.001792349
696440.5	225671.5	3	12	27	53	89	140	189	239	307	372	454	540	634	734	816	914	1006	1112	1266	1416	1555	1702	1827	1969	2131	1.921113	0.003456015
661421.4	244001	3	13	42	70	101	145	199	252	325	410	500	590	689	801	917	1018	1161	1282	1435	1584	1754	1940	2130	2319	2503	1.921516	0.002273268
710692	216029.9	5	15	30	58	89	126	181	237	301	368	464	549	658	771	866	1004	1144	1273	1413	1563	1728	1897	2080	2282	2496	1.873674	0.01499258
599594.2	194629.1	4	8	22	46	77	127	178	245	322	411	511	606	728	852	982	1122	1250	1383	1532	1698	1878	2032	2209	2405	2612	2.033523	0.03108616
588528.6	99163.52	4	15	37	69	103	144	202	264	353	444	529	630	732	836	954	1077	1194	1347	1500	1651	1813	1993	2184	2375	2557	1.892663	0.003023659
691717.1	180114.5	2	12	31	48	93	134	191	265	342	423	508	609	705	817	950	1095	1232	1413	1585	1775	1958	2149	2347	2565	2769	2.067603	0.001467817
500359.3	146065.7	4	14	29	52	79	139	195	267	333	412	488	571	658	735	844	963	1068	1199	1357	1483	1608	1729	1859	1987	2090	1.880339	0.009633024
679423.2	248984.2	4	12	30	58	95	136	190	251	316	386	477	575	695	798	908	1032	1148	1300	1456	1605	1794	1962	2133	2305	2518	1.929245	0.008625446
742323.3	163701.2	4	15	34	56	89	134	191	247	318	393	476	578	669	765	898	1040	1195	1347	1487	1651	1822	2018	2207	2387	2606	1.914667	0.007590455
758193.4	259936.2	3	19	29	50	77	119	165	224	259	302	355	408	457	524	594	669	743	827	917	1004	1102	1210	1306	1397	1514	1.744477	0.005401064
668172.9	216039.2	5	21	34	67	106	150	199	251	329	408	505	601	682	780	887	992	1104	1216	1319	1436	1598	1762	1926	2076	2228	1.787242	0.005587388
549313	195166.3	4	17	38	71	97	131	175	215	256	300	357	423	488	544	614	694	780	878	960	1032	1148	1267	1420	1547	1721	1.695379	0.002126374
740874.2	184139.8	4	18	30	63	102	146	198	258	320	400	484	576	654	767	887	991	1123	1270	1431	1586	1760	1937	2126	2312	2523	1.875581	0.005596382
689218.8	276217.5	6	19	42	67	103	152	201	268	351	435	527	616	718	848	964	1095	1216	1379	1522	1684	1825	1987	2185	2394	2604	1.811673	0.01006017
598386.2	127365	2	13	32	56	94	134	183	232	293	367	437	517	619	734	853	988	1140	1258	1404	1557	1717	1889	2076	2266	2471	1.999736	0.001345511
633423.8	195510.9	3	10	28	49	87	132	183	237	308	378	472	566	672	782	891	1011	1155	1302	1443	1614	1776	1994	2136	2315	2520	2.002694	0.006698393
740289.8	232488.5	6	13	36	65	99	145	194	248	302	384	486	586	668	783	907	1043	1183	1332	1479	1631	1790	1971	2158	2331	2541	1.84937	0.01862649
696958.2	288201.5	6	13	31	61	95	142	198	270	341	410	492	570	651	749	869	1016	1159	1310	1428	1584	1723	1875	2018	2151	2293	1.840794	0.01894697
644229.1	250080.8	1	11	33	62	112	153	207	273	345	438	520	614	719	835	967	1076	1209	1361	1525	1678	1841	2012	2184	2423	2623	2.121808	0.02146736
686653.1	168600.5	4	19	38	69	102	152	209	268	338	428	511	601	730	836	953	1068	1220	1357	1511	1666	1855	2069	2275	2484	2705	1.877333	0.003076602
715731.6	213231.1	5	17	42	68	108	153	203	269	326	407	480	571	667	775	899	1041	1185	1320	1479	1639	1821	2003	2194	2389	2590	1.833359	0.006179823
566579.4	148686.1	3	17	39	62	92	145	186	258	329	419	497	592	682	799	920	1045	1201	1339	1472	1610	1783	1990	2199	2383	2601	1.923419	0.002241236
750559.2	232299.8	3	15	30	69	103	147	195	249	317	393	479	579	675	779	873	982	1084	1199	1332	1464	1604	1737	1876	2027	2209	1.892224	0.001859213
650321.1	200234.7	3	19	44	70	95	136	207	265	350	433	529	625	718	838	959	1097	1257	1399	1541	1715	1878	2072	2287	2474	2662	1.91645	0.004049715
789411	154691.7	4	14	32	56	93	143	214	274	350	431	516	625	737	845	965	1103	1238	1375	1505	1643	1798	1963	2158	2363	2558	1.922647	0.007128355
605517	206081.7	1	15	36	69	114	155	209	276	360	434	517	600	705	828	948	1073	1213	1352	1507	1650	1830	1996	2170	2386	2582	2.076003	0.0297857
664444.9	207066.9	4	13	28	62	91	134	183	245	307	369	436	515	586	649	724	819	931	1051	1185	1315	1467	1631	1796	1963	2157	1.842138	0.006430063
552038.2	180749.9	2	12	32	55	90	130	193	247	308	382	455	552	667	767	880	985	1097	1218	1327	1461	1593	1720	1862	2014	2138	1.980738	0.002495972
578360	206254.5	4	22	28	57	91	135	192	250	320	401	484	577	675	777	863	978	1091	1198	1301	1424	1564	1718	1871	2020	2185	1.835442	0.01070027
810075.2	182598	4	13	44	66	107	152	215	281	346	434	524	611	722	854	989	1106	1272	1423	1586	1736	1907	2069	2258	2460	2643	1.908481	0.005320837
797557	183528.6	2	13	26	55	89	130	197	260	320	385	486	589	684	793	908	1021	1148	1284	1431	1581	1774	1966	2150	2333	2534	2.030203	0.001784853
744177.1	266358.5	7	12	34	59	104	137	201	259	310	362	433	511	591	676	755	840	929	1032	1128	1227	1329	1462	1576	1682	1820	1.721811	0.02037121
714094.9	251115.5	2	15	41	69	112	160	220	298	367	439	519	602	704	823	946	1105	1258	1400	1545	1696	1867	2054	2249	2454	2669	1.981838	0.005603597
599112.5	135936.9	5	11	24	45	78	124	181	243	311	397	482	573	673	771	882	1004	1148	1306	1446	1594	1780	1979	2157	2332	2551	1.945167	0.03003663
747046.8	202064.5	4	8	33	57	91	124	171	226	276	336	423	514	606	725	830	958	1078	1240	1405	1585	1734	1900	2072	2251	2438	1.948129	0.02156293
709079	132139.3	2	8	21	36	82	124	187	237	301	381	462	548	641	747	867	988	1121	1278	1444	1608	1771	1948	2141	2341	2557	2.112451	0.009113013
709737.6	163347.6	2	17	26	51	96	139	198	257	331	408	507	595	706	815	941	1063	1203	1357	1522	1714	1902	2065	2242	2461	2667	2.027691	0.006468814
639425.1	178932.4	2	11	35	67	103	145	194	257	304	365	438	494	571	661	779	895	1045	1167	1329	1467	1616	1771	1958	2159	2327	1.961659	0.00673476
806585.6	146325.1	3	14	33	64	83	119	169	211	269	319	385	451	536	611	703	790	879	963	1063	1170	1273	1388	1499	1630	1744	1.814873	0.0008419594
673141.2	256597	2	8	28	45	76	123	179	240	313	382	482	579	679	764	922	1046	1183	1342	1495	1682	1847	2034	2232	2428	2635	2.104701	0.004744521
727643.4	152949.6	3	9	33	61	91	130	168	235	314	387	485	586	689	788	928	1057	1193	1338	1493	1654	1812	2003	2182	2395	2624	2.002917	0.008792294
605920.7	217511.4	5	22	38	62	94	139	204	263	320	409	499	583	673	785	909	1041	1204	1350	1493	1666	1829	2007	2193	2389	2596	1.832997	0.01113879
628392.5	97852.34	2	14	39	65	106	143	189	248	317	404	483	576	666	777	890	1019	1160	1294	1445	1605	1766	1938	2104	2292	2490	1.9764	0.003864979
606912.5	99337.72	2	7	30	54	98	143	189	245	307	390	466	542	661	785	910	1043	1174	1324	1467	1617	1783	1968	2147	2337	2548	2.076063	0.009708853
665948.8	194053.7	4	14	29	59	90	134	186	263	325	399	494	575	677	786	908	1029	1153	1287	1419	1559	1733	1884	2060	2224	2399	1.907357	0.007237085
534209.7	189785.9	2	12	31	68	106	146	195	259	328	391	477	563	671	765	881	1009	1149	1298	1444	1603	1754	1914	2060	2201	2362	1.994215	0.003286307
579820.2	196723	3	9	22	43	71	119	161	233	299	384	478	556	661	756	867	978	1092	1218	1330	1479	1634	1800	1980	2151	2325	2.018018	0.01472994
617499.9	129790.2	1	11	23	47	84	118	179	259	326	415	516	620	727	836	974	1100	1243	1381	1534	1709	1868	2063	2272	2469	2673	2.190435	0.009278737
529618.6	163214.7	2	9	30	67	99	141	190	251	310	399	504	592	688	797	919	1059	1196	1344	1494	1618	1775	1949	2130	2313	2518	2.04414	0.005166547
782668.3	174548.7	3	9	26	55	82	116	171	223	282	357	437	525	617	719	860	1003	1129	1288	1424	1582	1724	1913	2101	2320	2518	2.009251	0.00969851
712923.7	123152.9	1	7	22	68	105	152	198	264	332	409	502	588	682	776	890	1020	1156	1304	1477	1642	1832	2013	2224	2436	2637	2.180425	0.02270067
748419.5	169544.3	3	11	33	59	105	147	204	262	332	429	528	618	710	822	944	1048	1202	1350	1514	1675	1827	2017	2197	2386	2601	1.976028	0.003583408
508983.1	167224	3	9	42	71	98	124	152	177	205	249	314	373	445	498	573	650	733	814	903	1006	1124	1222	1317	1423	1542	1.763118	0.01933409
603289	115365.8	5	9	24	45	72	119	177	257	322	390	476	577	680	786	896	1034	1149	1297	1452	1611	1793	1973	2161	2360	2570	1.970297	0.03708233
748852	182725.2	5	18	35	61	107	143	201	259	331	408	492	591	683	794	912	1036	1175	1304	1435	1591	1778	1947	2125	2330	2514	1.841138	0.007729772
669428.1	184222.9	3	15	26	47	80	115	158	211	278	351	436	544	655	754	875	1018	1159	1304	1448	1627	1792	1966	2139	2329	2518	1.983419	0.01136095
648898.3	155278.8	4	20	45	70	109	153	196	250	321	388	479	569	668	787	910	1024	1136	1292	1444	1599	1749	1945	2135	2329	2529	1.83421	0.003553225
702741.6	124610.9	3	13	35	66	98	143	203	269	344	419	515	615	720	844	974	1113	1235	1372	1525	1686	1848	2025	2206	2384	2576	1.958933	0.001168255
802716.1	173617.3	3	12	28	55	92	129	180	250	329	398	480	582	681	785	901	1030	1169	1334	1479	1651	1818	1978	2158	2367	2576	1.985337	0.003827485
577486.7	126671.3	3	17	41	78	113	153	202	275	341	417	507	605	699	813	934	1071	1200	1341	1499	1648	1826	2033	2239	2452	2647	1.904788	0.001485699
715517.1	142539.8	6	16	33	72	112	150	198	250	320	415	506	621	734	843	971	1099	1246	1404	1547	1714	1863	2026	2213	2406	2626	1.844387	0.01534755
677136.2	147719.2	4	18	47	79	118	160	211	260	305	370	427	503	590	674	776	878	1006	1121	1243	1379	1512	1647	1817	1980	2124	1.760286	0.002839134
598517.6	233502.6	3	15	38	68	105	153	212	274	361	435	525	616	716	831	945	1080	1236	1391	1546	1726	1868	2044	2224	2411	2626	1.935787	0.0001878408
621196.7	143412.9	5	22	44	74	110	147	208	263	331	410	480	573	671	759	875	994	1134	1285	1430	1584	1770	1946	2135	2346	2538	1.790637	0.005198895
659751.1	254446.9	4	17	35	70	100	134	186	244	305	393	488	577	701	802	935	1067	1196	1363	1508	1682	1866	2051	2238	2445	2679	1.895955	0.006505433
701541.8	147608.5	4	9	29	68	108	157	208	258	322	391	473	560	680	794	905	1050	1192	1337	1485	1654	1815	2002	2194	2398	2603	1.948015	0.01705542
755614.8	152081.7	5	18	35	69	107	157	215	267	341	416	499	587	682	815	943	1056	1186	1333	1445	1581	1738	1872	2023	2192	2346	1.822011	0.004958697
760737.9	165273.6	3	13	30	52	84	127	182	246	312	398	480	573	671	785	901	1043	1202	1354	1515	1683	1852	2047	2241	2432	2651	1.989783	0.004636365
572133.8	134962	2	10	31	54	92	134	197	257	328	397	483	578	697	816	925	1059	1199	1343	1513	1677	1850	2003	2222	2396	2581	2.055859	0.001393793
695931.1	223290	2	11	30	53	85	121	183	244	308	381	464	575	691	788	881	992	1113	1233	1364	1486	1615	1772	1927	2102	2251	2.012197	0.001992613
585707.8	135074.7	5	9	29	59	104	149	207	253	322	404	486	594	694	819	952	1090	1228	1387	1527	1661	1820	2008	2184	2372	2582	1.93392	0.02546517
634701.2	167631	4	12	33	52	87	132	189	252	334	395	498	586	674	762	864	960	1094	1218	1341	1486	1642	1781	1947	2121	2324	1.899846	0.008738695
719357.4	210190.9	4	12	26	49	90	134	200	266	345	430	504	605	709	816	949	1083	1201	1346	1485	1640	1821	1986	2162	2372	2591	1.959603	0.01440212
574187.2	106844.4	3	15	39	64	98	134	186	227	296	370	463	563	656	756	874	1000	1145	1289	1440	1613	1791	1988	2166	2341	2533	1.924648	0.003065994
611906.9	215400.2	3	13	26	50	84	125	187	245	313	393	479	595	679	795	920	1033	1167	1314	1470	1640	1825	2021	2211	2391	2591	1.994838	0.006223353
494746.3	148353.1	2	12	19	39	58	80	105	132	164	194	232	267	315	368	411	461	514	560	621	683	759	824	895	989	1079	1.755592	0.003137153
490361.9	112474.5	3	14	27	49	78	129	179	222	270	333	389	448	521	605	673	766	847	941	1062	1167	1279	1376	1495	1608	1731	1.834659	0.002741061
696147.6	251559.3	2	14	35	63	93	135	190	243	319	381	476	558	665	789	901	1024	1152	1251	1394	1531	1692	1870	2037	2229	2448	1.981157	0.002365642
673968.5	145574.3	1	8	14	30	48	78	104	130	169	224	272	338	403	498	589	672	770	868	979	1085	1204	1336	1488	1631	1779	2.126105	0.005687416
791980.2	145241.3	3	11	26	45	83	142	185	235	303	389	478	581	677	787	911	1039	1156	1270	1398	1539	1677	1832	2006	2145	2309	1.984563	0.008169243
556731	181512.5	3	15	31	60	90	128	178	246	314	386	452	548	637	745	880	1010	1139	1287	1465	1622	1767	1911	2064	2224	2395	1.937789	0.00245011
739118.2	188391.7	3	10	23	53	88	137	188	251	315	385	462	556	633	747	858	994	1145	1283	1443	1588	1759	1905	2090	2275	2476	1.999582	0.008710233
747633.9	210954.9	3	8	24	50	79	120	177	250	318	398	493	585	682	795	922	1064	1212	1356	1490	1654	1804	1972	2150	2314	2502	2.046321	0.01475387
642985.3	212489.3	2	14	32	54	91	131	185	234	296	362	444	523	629	731	853	980	1109	1250	1410	1580	1755	1951	2139	2338	2535	2.002473	0.002052916
787638.7	153147.9	1	16	34	69	104	152	214	283	361	442	533	624	730	846	959	1074	1208	1355	1522	1699	1867	2030	2202	2399	2590	2.082873	0.02915374
611379.2	166877.5	5	13	31	61	99	142	188	232	299	370	471	562	645	754	869	1007	1151	1273	1442	1604	1767	1930	2106	2292	2447	1.877109	0.01396509
633796	104927.7	1	8	27	54	87	127	178	234	310	385	458	552	658	765	873	1014	1144	1299	1444	1583	1778	1954	2145	2341	2557	2.169954	0.009151983
579340.4	229779.9	7	22	43	74	112	172	222	276	343	434	520	615	701	824	931	1078	1220	1366	1524	1674	1855	2026	2214	2417	2607	1.761986	0.01044013
663444.2	203823.1	3	17	36	61	87	129	193	244	308	355	433	516	614	714	816	931	1041	1175	1305	1432	1573	1723	1894	2071	2274	1.876622	0.002030788
606508.8	114221.6	3	11	32	71	111	154	197	244	311	386	470	565	670	794	915	1053	1195	1319	1498	1647	1836	2004	2198	2411	2601	1.962304	0.005204584
706275.9	122988.5	2	11	32	54	98	137	180	245	313	391	493	582	687	789	913	1051	1196	1359	1533	1682	1853	2026	2203	2392	2590	2.044649	0.0008834681
606939.2	92675.57	3	7	20	54	83	128	165	223	272	318	365	441	539	606	682	773	878	986	1091	1202	1308	1426	1550	1679	1811	1.925683	0.01922953
629875.2	200628.8	2	17	33	46	79	131	185	259	330	393	489	583	666	794	907	1042	1157	1288	1469	1610	1790	1967	2132	2320	2526	2.005814	0.007968479
630938.9	117549.2	2	14	38	68	108	156	199	252	317	390	477	579	680	778	878	993	1135	1267	1391	1563	1721	1911	2088	2282	2477	1.964847	0.004704084
646181.4	172744.4	1	10	20	48	84	114	185	260	327	383	449	515	602	686	780	891	997	1128	1268	1424	1606	1805	1982	2158	2361	2.132536	0.01439022
702921	192677.4	5	23	44	63	89	125	178	236	316	388	477	553	663	764	880	1002	1127	1266	1415	1581	1733	1901	2076	2288	2491	1.805651	0.01432553
631717.1	145144.7	2	12	30	57	110	161	206	277	348	417	501	608	718	815	919	1042	1179	1309	1446	1601	1761	1938	2094	2274	2482	2.010174	0.004260449
724660.1	145737.5	2	11	30	66	109	152	209	285	350	437	530	622	741	849	951	1080	1211	1369	1522	1688	1869	2037	2251	2452	2658	2.035837	0.003755129
678464.9	272583.2	3	18	38	67	92	120	159	204	243	294	351	399	453	531	646	750	840	938	1071	1186	1309	1458	1625	1771	1952	1.783396	0.008430143
656444.4	272449.1	6	13	26	38	64	94	114	139	168	207	248	287	358	404	463	515	584	651	724	794	856	922	981	1066	1153	1.617994	0.02053238
546955.9	197245.2	4	20	36	71	103	152	200	273	340	428	517	596	673	764	869	981	1095	1204	1311	1424	1525	1641	1769	1893	2018	1.794497	0.002504993
588237.1	122219.8	7	17	35	61	103	127	176	237	293	368	434	533	650	753	877	1016	1155	1308	1479	1641	1792	1977	2167	2359	2583	1.810618	0.02723653
757460.1	246479.6	2	13	41	68	104	140	197	247	327	432	516	606	708	827	937	1038	1165	1275	1384	1512	1665	1805	1929	2085	2246	1.959482	0.007325544
634037.8	267158.4	3	10	32	58	100	144	181	229	282	330	382	427	498	564	640	712	798	862	939	1031	1124	1205	1279	1381	1478	1.780561	0.01094802
706681.4	161421.5	2	10	30	59	100	143	201	279	351	434	525	613	735	857	974	1099	1229	1388	1539	1706	1865	2033	2225	2430	2650	2.057401	0.002940391
599668.4	243800.1	3	14	31	61	99	126	177	235	309	387	466	583	700	807	928	1056	1181	1322	1471	1655	1821	2001	2190	2404	2621	1.963273	0.003130499
717054.7	214100.7	5	12	31	66	103	155	215	276	333	417	501	590	685	782	910	1033	1155	1320	1492	1666	1841	2007	2202	2374	2576	1.888285	0.01388983
723142.4	143279.3	4	9	35	61	103	165	221	274	346	429	524	630	741	853	981	1116	1259	1424	1571	1738	1890	2065	2234	2427	2623	1.958448	0.01590761
648926.9	133936.2	3	7	27	59	91	134	184	239	309	379	460	559	677	791	910	1038	1171	1324	1466	1625	1767	1937	2097	2263	2439	2.023817	0.01676563
681165.9	248251.5	3	11	31	58	95	136	188	244	328	410	486	573	658	763	894	1003	1134	1280	1422	1581	1763	1934	2133	2326	2512	1.968677	0.003282285
631127.2	152973.7	3	11	29	58	96	143	200	258	320	397	477	578	693	801	920	1059	1195	1348	1490	1646	1808	1981	2184	2384	2577	1.984923	0.003851011
575812.8	178954.5	3	14	24	57	98	143	184	259	330	409	517	597	703	800	928	1055	1175	1324	1472	1646	1817	2000	2171	2373	2577	1.976801	0.006011654
734060.9	246662.7	4	14	29	56	88	140	198	261	324	403	503	607	722	837	959	1095	1236	1389	1547	1712	1909	2109	2303	2490	2697	1.949471	0.009964733
711654.9	275766.5	6	15	33	61	97	149	202	249	312	378	446	509	583	649	754	855	937	1045	1146	1272	1353	1479	1606	1741	1874	1.73067	0.009719041
497328.1	125038.1	3	17	39	59	101	136	184	251	316	393	476	564	643	725	817	922	1054	1174	1286	1423	1587	1739	1895	2100	2276	1.869303	0.001482707
698339.6	214692.2	3	12	31	61	94	134	198	250	315	395	490	578	693	808	911	1020	1153	1269	1419	1592	1740	1908	2092	2266	2464	1.956921	0.002143767
813252.6	180614.1	5	17	38	65	96	134	189	260	334	422	520	620	745	858	977	1115	1257	1401	1547	1730	1899	2071	2272	2448	2646	1.874359	0.01077457
710667.4	211790.4	3	13	33	56	83	128	178	243	317	391	467	551	634	764	892	1017	1166	1312	1464	1626	1817	1984	2152	2344	2538	1.965606	0.003440812
599985.1	88665.41	3	12	30	65	105	143	180	234	287	340	393	451	506	554	631	715	802	907	1000	1096	1177	1280	1365	1458	1547	1.779253	0.007367153
637209	242073.6	5	22	35	66	97	140	194	261	328	390	471	551	652	758	869	1002	1148	1296	1446	1583	1774	1944	2140	2327	2538	1.819358	0.01040327
658131.5	174127.5	7	20	32	53	96	135	184	251	332	398	475	563	665	776	889	1012	1136	1288	1439	1596	1763	1936	2141	2329	2536	1.803152	0.02681512
589351.3	167845.4	2	13	32	60	101	146	203	268	329	385	469	553	653	761	877	1005	1151	1285	1441	1603	1787	1949	2135	2317	2506	1.998911	0.001978675
600835.7	209753.5	3	12	32	66	93	125	177	231	307	386	463	538	658	772	898	1028	1168	1313	1456	1616	1795	1969	2159	2356	2570	1.964581	0.003778339
609358	120875.3	1	10	33	56	96	150	201	264	337	416	501	588	685	789	924	1072	1214	1375	1522	1696	1879	2050	2239	2429	2624	2.143424	0.01592036
770830.4	171276.6	2	14	28	51	80	121	181	244	335	421	515	613	710	815	925	1052	1200	1339	1494	1648	1831	2004	2197	2406	2606	2.044886	0.003567889
729943.3	179546.7	3	8	30	51	92	144	199	267	331	400	485	576	661	773	901	1026	1161	1295	1435	1610	1780	1958	2142	2328	2557	2.008864	0.01238331
714608	140850.8	4	13	26	53	86	142	206	275	341	422	509	601	724	824	957	1090	1218	1346	1503	1658	1832	2027	2216	2424	2635	1.953611	0.01277846
639560.3	188780.4	1	8	26	53	92	129	200	264	325	417	494	590	703	812	942	1055	1204	1344	1510	1681	1877	2056	2221	2412	2638	2.187643	0.01076712
586391	176042.4	2	15	34	58	87	137	182	245	317	382	458	543	629	739	855	981	1127	1275	1460	1617	1786	1961	2149	2352	2564	1.994222	0.00304388
741832.1	156189.6	2	10	33	57	100	135	175	232	316	391	484	568	673	774	853	965	1065	1176	1319	1471	1615	1779	1934	2085	2269	1.996917	0.004184726
600385.4	215747.2	1	7	22	49	83	131	189	253	325	399	512	587	694	798	929	1040	1165	1315	1445	1621	1807	1964	2169	2360	2565	2.20767	0.01028593
722280.4	107648.3	5	15	27	62	91	125	168	221	282	372	461	556	645	754	868	971	1071	1171	1274	1374	1486	1602	1739	1895	2042	1.825393	0.01400163
619631.4	216578	3	16	31	64	94	138	185	238	306	395	484	592	688	821	939	1068	1200	1348	1493	1646	1817	1984	2173	2355	2551	1.946379	0.00280333
685861.5	146864.7	5	14	38	62	95	142	196	263	339	416	493	591	694	801	923	1048	1202	1352	1499	1666	1858	2043	2199	2392	2570	1.876171	0.01069109
559295.9	207953.4	3	12	26	54	83	131	181	245	295	371	455	533	612	690	779	871	971	1076	1190	1305	1429	1537	1676	1818	1959	1.897393	0.004352822
573086.9	133711.2	2	12	31	55	100	147	195	247	315	405	502	599	692	787	916	1049	1179	1333	1487	1671	1866	2044	2226	2415	2608	2.033522	0.0009167986
768149.1	143212.9	4	12	32	62	92	138	198	272	339	416	501	604	681	789	923	1054	1164	1318	1475	1637	1804	1973	2153	2350	2559	1.925861	0.007759616
590304.6	214737.6	2	8	32	64	106	134	185	241	316	383	474	577	684	798	921	1064	1190	1336	1464	1602	1752	1927	2088	2263	2453	2.046531	0.008438954
596100.4	129687.3	3	18	31	61	85	131	184	247	325	396	472	558	636	747	862	997	1120	1279	1429	1579	1756	1936	2119	2301	2505	1.923373	0.004683579
701126.2	293223.2	3	11	41	75	107	144	181	221	263	306	353	400	459	502	553	613	679	734	800	884	978	1068	1161	1259	1342	1.684247	0.01852509
693133.2	270407.2	5	16	35	55	108	154	212	265	329	386	475	576	671	776	888	1033	1159	1323	1480	1646	1827	2013	2209	2430	2650	1.862833	0.01092269
651746.4	202337.4	6	18	31	70	116	170	225	281	349	438	526	628	747	856	971	1110	1255	1400	1553	1701	1858	2048	2227	2430	2622	1.832066	0.01302673
804305	182511.3	3	14	34	59	94	150	207	272	350	419	499	624	726	840	971	1099	1240	1380	1505	1672	1861	2043	2233	2411	2589	1.960575	0.001313498
697367.1	113683	3	18	39	66	90	133	178	256	327	399	474	558	648	733	832	916	1037	1148	1262	1375	1477	1602	1723	1860	1995	1.838198	0.003018396
711247.4	122139.6	5	11	30	55	88	134	195	255	324	401	481	569	676	777	891	1038	1172	1308	1471	1638	1820	1981	2188	2378	2584	1.917515	0.019872
632923.1	167899	2	9	25	46	78	124	169	240	314	384	463	560	657	757	868	971	1075	1197	1315	1454	1636	1790	1957	2124	2318	2.05111	0.003651927
524505.7	173815.9	2	19	34	61	107	151	200	265	339	393	480	576	684	782	897	1032	1156	1299	1432	1595	1757	1914	2060	2229	2400	1.952461	0.00750212
718126.4	275827.3	4	17	31	59	88	140	186	249	313	391	467	554	656	759	862	959	1081	1170	1295	1406	1532	1642	1764	1894	2017	1.835507	0.004788284
575962.8	255590.2	6	22	42	67	115	150	202	266	346	433	534	617	695	791	863	940	1015	1089	1171	1252	1335	1434	1545	1652	1789	1.676358	0.006880543
599691.2	106508	4	14	34	55	98	148	202	261	314	389	489	587	683	793	917	1050	1176	1312	1462	1606	1757	1933	2102	2314	2538	1.904526	0.005723561
741751.4	229692.2	4	14	37	60	95	144	195	258	323	406	489	593	679	783	901	1029	1150	1312	1480	1632	1775	1950	2126	2307	2530	1.897324	0.004630469
533675.6	167986.9	3	11	29	57	96	142	190	268	341	420	499	598	691	798	925	1070	1197	1322	1495	1668	1838	2027	2207	2375	2579	1.988992	0.004142356
824596.8	202739.6	4	10	24	52	86	128	177	232	299	387	468	554	647	728	827	943	1057	1163	1249	1322	1404	1488	1569	1631	1719	1.878488	0.01928866
562840	163916.4	2	15	29	59	97	140	188	236	291	367	436	523	621	714	849	975	1116	1268	1417	1583	1743	1929	2116	2310	2509	1.991323	0.003414365
587271.8	97197.81	2	8	29	65	104	149	212	295	362	437	532	627	734	845	971	1089	1223	1377	1511	1681	1821	1984	2171	2360	2571	2.062735	0.01101414
714488.5	119568.8	2	18	33	53	84	126	182	252	326	395	483	568	669	783	943	1083	1209	1347	1499	1657	1831	1995	2163	2347	2556	2.001932	0.007342481
747644.4	170978.8	4	11	38	68	108	139	201	268	337	432	521	620	713	824	940	1070	1201	1339	1492	1673	1834	2011	2184	2390	2591	1.919942	0.008580791
735591.2	176847.4	5	13	43	67	103	147	193	261	316	406	501	586	687	813	937	1053	1164	1304	1462	1608	1763	1941	2138	2350	2540	1.856859	0.01030268
792489.6	170503.9	5	12	28	58	96	138	206	270	338	420	516	609	716	824	931	1084	1206	1367	1518	1683	1854	2027	2228	2434	2632	1.919125	0.01807657
674224.2	197482.4	4	18	37	64	91	130	177	238	294	367	447	538	628	748	850	986	1112	1231	1339	1484	1626	1759	1883	2005	2148	1.835558	0.004414077
623986.6	156930.1	4	10	28	53	94	135	188	240	301	389	469	572	658	793	896	1034	1181	1312	1471	1641	1825	2022	2203	2386	2566	1.963657	0.01477593
765733.3	200353.5	3	11	40	70	89	137	175	229	307	388	467	541	643	760	864	994	1126	1285	1461	1622	1776	1932	2102	2278	2479	1.944542	0.006373782
719786.6	97297.98	2	16	32	70	100	136	166	193	222	274	329	384	450	531	621	702	799	898	1005	1130	1231	1343	1455	1576	1682	1.818529	0.01453079
539946.1	192953.4	2	10	26	51	88	127	175	243	308	388	455	544	645	772	886	998	1122	1257	1396	1529	1682	1831	1981	2109	2253	2.036102	0.001772404
555188.4	219101.7	3	8	28	44	86	127	183	235	285	355	427	492	565	650	747	848	951	1044	1146	1254	1370	1477	1615	1723	1855	1.920278	0.01289915
572651.6	158642.4	5	15	36	54	97	129	184	258	342	430	514	613	704	817	923	1055	1173	1336	1492	1636	1799	1986	2164	2358	2557	1.87909	0.01322972
713854.1	224934.4	3	14	40	77	121	168	223	268	339	416	510	615	724	827	940	1069	1188	1321	1444	1623	1745	1900	2055	2263	2435	1.900056	0.002638337
575727.6	96578.63	6	16	39	63	101	149	193	260	330	407	497	584	672	789	909	1050	1194	1343	1484	1663	1842	2017	2214	2376	2561	1.83058	0.01394692
630478	153249.4	4	12	32	59	100	149	193	250	317	394	493	581	676	789	931	1059	1209	1341	1501	1652	1804	1988	2160	2347	2560	1.927709	0.007849619
648176.8	230081.7	4	14	31	62	94	137	190	269	332	412	493	582	696	805	917	1027	1167	1314	1484	1650	1811	1982	2157	2351	2558	1.914743	0.006220376
563126.5	128597.3	3	14	30	60	93	139	192	257	325	391	480	566	659	791	924	1041	1165	1318	1482	1656	1823	1969	2153	2331	2505	1.955875	0.001797951
749550.9	176269.1	5	20	34	58	91	136	190	256	323	402	488	586	694	817	941	1073	1208	1363	1500	1653	1838	2011	2190	2413	2614	1.859938	0.0138016
728305.3	163973.4	2	13	33	55	89	131	185	230	315	378	455	557	657	774	916	1059	1173	1326	1477	1652	1834	2023	2214	2402	2613	2.027126	0.001283232
730013.8	187569.5	1	8	27	55	89	135	197	256	327	411	495	595	689	807	916	1041	1166	1313	1454	1614	1793	1980	2160	2325	2537	2.169837	0.01280568
799163.1	183893.9	3	17	37	66	106	145	199	265	340	410	493	604	706	811	924	1036	1176	1313	1461	1609	1777	1936	2091	2298	2500	1.908627	0.0005368655
793283.1	194574.5	2	5	20	53	90	138	197	268	344	413	496	582	659	747	832	911	998	1081	1169	1267	1370	1462	1575	1687	1789	2.03366	0.04503328
733456.5	273367.3	3	7	29	54	79	118	167	223	295	372	448	526	607	689	780	887	979	1097	1190	1301	1416	1542	1670	1800	1922	1.945762	0.01675635
588077.1	87116.93	5	17	33	53	95	133	167	209	265	335	403	467	546	622	708	803	900	989	1093	1224	1358	1488	1626	1757	1886	1.751766	0.007012917
656371.9	271918.4	4	12	23	42	70	103	125	158	194	236	276	338	392	461	506	574	635	721	784	853	917	984	1059	1150	1227	1.710481	0.006710593
709728	277824.4	7	9	27	43	54	88	125	162	197	256	313	374	441	507	584	670	767	859	962	1074	1197	1333	1464	1618	1771	1.773042	0.05460885
807397.6	147290.6	6	16	26	40	71	104	144	189	243	305	374	443	514	587	669	759	839	927	1003	1110	1212	1320	1443	1575	1674	1.743324	0.0261178
621643.4	252327.9	3	11	31	58	89	123	182	233	301	391	477	560	644	759	883	1009	1129	1277	1438	1590	1743	1920	2109	2315	2515	1.973814	0.003964418
523865.9	175705.9	4	16	37	66	105	159	222	284	342	417	501	594	699	819	928	1055	1162	1277	1403	1529	1661	1796	1940	2097	2259	1.847233	0.001864359
824988.9	166593.2	2	12	28	48	84	135	174	229	296	365	443	538	626	736	849	955	1066	1175	1280	1393	1464	1586	1692	1785	1897	1.970171	0.004481399
694665.6	241995.6	3	10	23	55	88	125	164	205	277	360	426	520	616	730	835	957	1074	1210	1343	1481	1613	1744	1875	2040	2195	1.970931	0.008233816
728221.2	113562.4	2	12	35	63	109	146	188	246	314	371	427	485	565	643	723	804	884	980	1078	1167	1281	1431	1532	1672	1800	1.870278	0.01192786
554467.8	204067.7	3	10	21	39	69	109	158	212	282	356	421	497	583	663	756	852	960	1072	1170	1287	1410	1525	1646	1780	1927	1.952992	0.01293495
642955.9	158868	3	13	29	59	97	141	182	227	290	382	467	564	666	799	937	1057	1204	1364	1531	1706	1852	2023	2211	2395	2559	1.977354	0.004026594
648638.3	132495	2	12	32	56	81	122	181	246	332	403	500	586	697	808	924	1052	1194	1312	1459	1573	1718	1861	2003	2181	2345	2.02051	0.002670073
813867.9	189318.9	2	7	25	56	99	138	200	263	352	429	517	621	709	826	940	1039	1170	1300	1446	1579	1706	1857	2009	2201	2381	2.073266	0.01451286
541293.1	152219.3	2	9	29	54	85	113	148	203	257	302	365	425	492	545	619	690	763	852	944	1022	1103	1202	1314	1425	1555	1.874478	0.006938506
705423.1	112841.9	1	6	15	27	47	66	89	121	170	223	297	382	476	573	700	800	918	1044	1178	1308	1454	1612	1739	1891	2046	2.237507	0.0117131
674672.4	123813	1	8	25	33	55	73	91	126	148	165	184	202	233	264	297	344	393	445	504	562	630	691	773	862	973	1.794551	0.02508253
768087.6	166160.1	3	14	34	60	96	136	188	230	321	409	503	589	692	801	936	1059	1200	1352	1501	1674	1846	2040	2230	2410	2618	1.960767	0.002050476
644505.2	255044.3	4	16	41	70	118	176	216	278	354	429	513	600	718	824	960	1097	1246	1385	1531	1695	1887	2046	2236	2437	2622	1.875818	0.001795557
778388.6	137379.7	5	12	31	64	90	137	176	230	269	330	392	465	536	614	694	774	868	967	1052	1174	1308	1432	1566	1694	1838	1.762635	0.009462274
707320.9	213551.5	1	11	24	49	84	124	183	242	306	384	476	570	659	762	862	978	1104	1254	1394	1556	1729	1903	2089	2272	2460	2.143476	0.01038597
533943.8	170429.7	5	17	40	69	109	162	212	278	350	424	500	594	711	814	947	1054	1179	1328	1501	1651	1804	1999	2177	2383	2592	1.836038	0.004577881
726741.6	172122.7	5	15	32	49	79	122	175	241	311	381	478	565	650	741	862	995	1135	1285	1443	1612	1763	1949	2116	2302	2503	1.888013	0.0197456
565793.6	211645.9	4	16	33	60	95	133	181	239	316	401	483	558	664	768	869	962	1071	1197	1338	1466	1599	1752	1863	2031	2201	1.853956	0.003782193
737270	254301.7	3	12	30	64	104	141	185	251	316	389	465	564	663	758	880	1017	1150	1317	1486	1643	1823	2013	2221	2406	2612	1.965899	0.003145139
652272.5	252317.2	5	11	32	62	96	155	214	268	342	416	489	576	693	816	923	1042	1174	1353	1508	1677	1872	2054	2254	2442	2669	1.908946	0.01710397
707577.4	253598.9	4	14	38	70	107	177	229	275	348	419	503	603	701	804	929	1056	1207	1350	1511	1660	1824	2019	2195	2414	2587	1.886437	0.003624746
651814.9	218494	2	7	17	37	73	117	161	227	278	332	400	469	557	676	787	918	1056	1187	1341	1496	1673	1841	2005	2180	2394	2.11394	0.01205528
675602.9	165845.6	3	18	40	74	102	147	194	266	334	428	507	610	713	825	953	1096	1212	1346	1495	1659	1825	2005	2199	2417	2620	1.90986	0.001799488
801049.9	129419.4	1	17	37	67	108	145	191	240	297	348	414	482	536	605	694	776	859	934	990	1053	1106	1165	1209	1253	1309	1.859658	0.06501184
540886.2	163754.5	2	9	28	60	98	139	186	249	323	391	496	590	680	788	905	1055	1208	1359	1493	1645	1831	1991	2162	2371	2570	2.060711	0.00335455
563211.5	157709.7	4	10	39	67	91	133	174	238	306	387	470	565	666	780	895	1021	1157	1294	1438	1596	1766	1938	2127	2317	2511	1.92219	0.013246
662228.3	260599.6	7	17	38	66	105	158	223	288	358	442	546	643	744	862	969	1098	1238	1381	1535	1684	1864	2044	2231	2399	2619	1.809222	0.01603006
624928.4	261931.9	3	20	40	65	95	142	197	258	330	404	486	579	659	744	823	908	1017	1123	1244	1364	1497	1620	1766	1926	2067	1.825631	0.003598937
698208.1	274748.2	4	13	30	56	98	137	200	269	329	406	488	571	677	815	966	1082	1230	1367	1521	1699	1848	2010	2189	2368	2556	1.9354	0.008466093
685870.8	152671	2	10	31	65	96	134	192	244	316	381	492	586	701	811	926	1051	1175	1325	1480	1640	1818	2005	2216	2428	2633	2.044468	0.002382503
653288.1	249561	3	12	29	57	92	140	200	261	329	407	495	592	688	804	910	1024	1150	1311	1464	1653	1812	1983	2179	2374	2592	1.976787	0.002989354
578648.4	127628.3	3	9	34	60	102	155	204	272	335	410	510	594	706	823	922	1059	1182	1329	1503	1666	1848	2037	2226	2418	2647	1.991211	0.008477313
742417.6	218510.9	1	15	40	62	98	148	196	250	318	386	475	570	681	791	894	1016	1129	1260	1425	1598	1771	1957	2138	2329	2528	2.067344	0.02816413
745999.9	258737	4	13	36	75	108	156	203	264	330	421	519	611	728	835	957	1072	1197	1330	1486	1638	1777	1913	2055	2218	2374	1.885948	0.004718503
609675.6	262697.5	5	14	35	59	96	144	195	246	312	381	479	573	679	782	875	955	1055	1139	1214	1308	1393	1474	1572	1685	1777	1.77982	0.01031491
590122.2	177997.4	3	10	32	58	99	141	170	226	299	373	466	558	655	752	876	997	1140	1298	1435	1580	1761	1939	2109	2319	2523	1.975213	0.005836428
754021.6	201931.6	3	15	39	64	104	143	203	263	328	393	472	564	651	764	876	1000	1130	1270	1403	1582	1775	1913	2105	2253	2481	1.908144	0.0007035465
585876.4	160180.3	5	13	37	55	95	143	208	270	345	411	477	579	675	793	910	1059	1220	1366	1534	1704	1865	2041	2215	2432	2618	1.892516	0.01404709
729830.1	201483.9	4	12	26	51	93	135	192	261	336	403	488	581	677	788	917	1058	1186	1349	1497	1637	1787	1973	2154	2349	2550	1.951615	0.01283996
590805.5	239372.8	4	13	33	64	88	136	178	232	291	374	447	529	631	733	836	967	1129	1289	1447	1594	1746	1943	2139	2335	2552	1.907419	0.008665246
772330.9	203244	4	15	40	60	95	132	178	241	305	381	476	549	638	763	871	986	1123	1272	1421	1587	1764	1914	2130	2306	2474	1.880986	0.006080681
789702.4	184303.1	4	9	24	53	84	122	169	221	282	349	415	512	617	725	846	959	1076	1249	1417	1567	1740	1927	2085	2266	2475	1.969009	0.02077156
687734.1	146185.2	2	6	26	62	109	152	200	269	326	405	488	578	707	815	938	1082	1222	1365	1519	1698	1865	2032	2204	2397	2620	2.100409	0.01932719
714632.8	259582.4	4	14	35	66	99	158	213	290	341	422	526	620	721	830	957	1100	1230	1378	1536	1714	1886	2072	2261	2455	2643	1.913654	0.004245704
633276.2	197068.7	1	11	27	52	88	121	161	220	295	387	481	576	672	768	885	1016	1151	1302	1449	1603	1776	1928	2108	2327	2532	2.146852	0.01001919
590574.4	118279.1	1	12	31	64	92	121	177	250	309	400	489	578	683	790	920	1067	1198	1346	1496	1643	1803	1955	2147	2335	2539	2.12321	0.0163914
717539.8	136059.7	3	13	32	59	88	134	186	259	326	401	472	572	686	786	921	1045	1182	1340	1504	1683	1857	2018	2236	2431	2622	1.973011	0.002476674
616531.8	126823.7	3	11	30	65	102	144	217	285	359	434	529	617	725	828	934	1070	1204	1401	1540	1691	1867	2080	2261	2463	2657	1.985364	0.004540022
687997	193078.7	4	14	34	60	94	139	173	214	273	357	435	522	610	719	836	960	1106	1242	1387	1548	1707	1887	2061	2247	2462	1.887777	0.008219591
742396.2	182575.9	4	15	34	61	92	125	180	238	308	384	465	551	666	783	909	1040	1172	1298	1446	1612	1795	1965	2137	2322	2529	1.903346	0.007265346
778202.3	140717.6	2	8	34	58	94	136	184	240	295	370	454	553	650	755	879	991	1123	1250	1386	1516	1619	1768	1915	2078	2238	2.020147	0.008175496
656283.7	227526.9	1	16	31	54	90	133	175	233	325	408	486	580	677	769	862	965	1070	1193	1325	1499	1625	1813	1998	2182	2397	2.06884	0.0252139
651172.6	177886.6	7	15	31	62	103	154	202	253	321	388	472	570	665	775	912	1027	1155	1284	1421	1569	1728	1901	2067	2281	2495	1.81081	0.02271382
727514.8	114257.5	4	17	36	59	100	144	195	248	313	393	469	550	629	712	784	868	978	1068	1172	1292	1415	1563	1686	1815	1935	1.788914	0.001710854
505778.9	161304.7	5	13	32	64	94	127	186	254	315	389	450	510	564	642	721	809	901	1000	1103	1202	1318	1404	1518	1627	1745	1.753787	0.008874325
830144.9	195526.6	4	14	25	44	68	107	140	172	216	257	312	372	433	488	550	642	715	792	897	981	1063	1154	1239	1339	1446	1.744339	0.006901336
822804.2	205343.4	5	11	31	55	79	119	169	215	260	301	367	427	479	541	589	664	734	826	908	985	1060	1136	1230	1313	1385	1.700281	0.01064112
676176.2	156960.2	3	14	36	61	99	143	194	262	339	419	513	618	720	815	919	1068	1207	1364	1525	1714	1907	2081	2265	2464	2691	1.959338	0.001087092
732520.3	118808.8	2	8	22	54	81	141	189	250	334	390	456	526	605	672	746	834	921	1022	1122	1222	1330	1442	1553	1683	1796	1.970502	0.0181462
641216.1	210512.8	3	15	34	59	93	126	175	223	305	381	459	549	648	757	882	1006	1131	1256	1446	1612	1776	1952	2124	2315	2513	1.938891	0.003106549
704085.9	150171.1	3	9	33	52	91	126	174	240	321	399	485	582	681	787	911	1021	1160	1318	1466	1623	1809	1989	2200	2413	2643	2.007373	0.008820008
605103.1	131352.9	2	15	37	62	86	133	193	252	315	397	476	563	672	802	932	1076	1215	1349	1502	1667	1826	1996	2167	2362	2583	2.00076	0.003608408
542318.4	164733.1	3	13	30	56	97	137	193	244	299	394	473	581	689	811	925	1048	1192	1352	1504	1649	1797	1985	2169	2372	2589	1.971739	0.002641433
686550	245495.2	4	13	34	62	97	133	171	230	278	356	437	534	635	739	822	943	1057	1175	1334	1480	1640	1798	1956	2143	2338	1.875828	0.006198804
758502.9	241177.8	2	8	35	65	99	135	178	234	297	351	413	486	571	648	726	809	885	959	1053	1151	1245	1348	1459	1572	1670	1.899476	0.01913679
678762.9	158199.4	4	13	27	48	97	137	196	260	329	407	485	592	706	839	973	1101	1240	1358	1518	1700	1858	2047	2251	2450	2680	1.959654	0.01326438
716284.9	157598.8	3	16	35	60	94	137	194	262	342	414	506	590	708	824	967	1079	1222	1361	1527	1698	1856	2021	2222	2410	2622	1.948328	0.001745435
705885.9	197680.4	6	14	29	54	95	144	197	250	317	365	440	527	631	737	858	992	1133	1266	1413	1575	1748	1921	2115	2322	2516	1.852386	0.02300716
633486.3	230020.5	1	5	24	59	90	134	168	230	302	382	467	563	671	763	877	1013	1165	1290	1452	1599	1772	1968	2156	2356	2561	2.217095	0.02006078
788769.6	151006.8	2	21	46	77	104	159	208	260	327	413	509	603	706	817	939	1071	1219	1355	1504	1662	1837	2028	2205	2396	2595	1.935059	0.01307682
636167	164119	3	15	39	65	99	147	208	260	324	400	491	588	691	798	920	1038	1160	1288	1439	1584	1742	1916	2097	2279	2471	1.914045	0.0004427066
785234.8	158380.5	2	8	25	53	80	124	179	250	329	414	513	610	708	807	913	1043	1186	1336	1492	1661	1813	1984	2160	2367	2564	2.096748	0.005538183
722318.8	260624	2	9	21	49	94	138	191	247	309	408	483	572	690	814	941	1060	1210	1366	1525	1670	1861	2050	2217	2419	2593	2.099109	0.005589014
708455.3	168703.9	4	10	29	54	84	128	170	228	315	408	495	579	695	817	933	1062	1177	1321	1492	1655	1845	2021	2199	2425	2641	1.975157	0.01642161
612005.2	215229.6	4	16	26	52	85	123	189	247	306	390	475	584	689	800	921	1042	1154	1310	1458	1648	1823	2019	2211	2384	2586	1.934105	0.01405536
822537.1	177102.4	5	15	42	61	98	143	184	243	313	385	471	566	643	739	837	943	1047	1161	1289	1395	1517	1654	1817	1946	2103	1.791652	0.005889651
765544.5	137697.5	1	14	35	59	95	120	174	231	285	353	441	551	656	779	911	1041	1177	1350	1531	1684	1822	1956	2082	2231	2375	2.098243	0.02174775
579310.9	226000.5	1	14	30	57	105	146	200	264	337	403	500	602	706	817	935	1046	1198	1357	1514	1670	1818	1986	2199	2366	2561	2.109194	0.02065913
531561.8	156936.5	6	18	46	67	106	146	190	231	303	370	451	553	648	754	856	957	1076	1174	1297	1435	1572	1725	1867	2002	2153	1.746164	0.007958898
523280.3	154096	7	15	34	67	104	144	186	244	312	384	476	577	687	790	893	986	1087	1189	1324	1450	1586	1735	1876	2011	2161	1.769769	0.017801
584401.7	237811	4	16	31	56	92	133	191	247	315	392	470	559	665	779	906	1016	1134	1278	1413	1564	1736	1919	2116	2315	2494	1.896979	0.006834257
742277.6	243000.6	3	13	31	62	105	144	194	268	340	444	532	622	726	832	960	1089	1224	1394	1552	1711	1871	2041	2236	2439	2638	1.972747	0.001894908
709089.9	218506.8	4	5	18	55	97	136	175	237	315	390	466	554	656	743	850	951	1073	1219	1363	1540	1704	1874	2082	2272	2461	2.026717	0.05514229
579561.2	240544.5	2	12	35	62	97	138	205	257	326	400	478	566	671	762	895	1015	1149	1300	1476	1628	1796	1952	2096	2268	2442	2.002327	0.002105168
587965.2	183923	4	11	33	50	81	130	180	242	311	390	461	557	674	795	916	1046	1177	1330	1491	1631	1788	1956	2128	2327	2515	1.949651	0.01356695
557720.3	221999.6	2	17	36	69	95	137	185	222	283	352	424	497	573	647	735	821	912	996	1100	1237	1346	1464	1587	1704	1839	1.853396	0.009570535
627109.5	201160.3	5	16	29	60	93	146	186	249	331	396	486	574	689	802	916	1025	1159	1308	1470	1612	1777	1968	2141	2321	2531	1.873809	0.0132228
779826.8	197410.6	1	13	27	64	98	146	186	251	319	407	489	577	672	776	891	996	1139	1290	1450	1585	1752	1894	2069	2282	2468	2.101495	0.02003929
587115.4	98383	3	11	30	61	106	160	207	264	344	433	517	621	734	851	980	1104	1227	1352	1504	1666	1827	2000	2167	2354	2561	1.978412	0.004674601
676420.1	170439.9	3	15	31	67	108	148	198	257	318	392	471	581	691	802	919	1034	1168	1335	1473	1654	1832	2025	2206	2367	2564	1.939212	0.001643049
552989.1	218127.9	6	16	26	49	83	130	181	234	278	347	409	465	552	620	694	777	862	944	1053	1153	1256	1382	1489	1619	1757	1.730139	0.01712029
649004.2	124516.4	3	15	34	58	74	105	134	185	238	301	370	453	534	641	748	849	961	1090	1201	1320	1456	1602	1744	1884	2037	1.87793	0.009408419
687575.4	294800.1	7	14	36	59	86	136	179	233	276	332	386	445	521	585	657	732	824	894	981	1066	1164	1264	1359	1460	1582	1.653209	0.01285485
775747.8	157544.4	3	10	28	52	85	119	171	226	285	359	442	537	631	734	861	980	1129	1270	1439	1605	1757	1938	2117	2319	2523	1.997798	0.007023659
585135.7	139811.5	7	19	40	64	102	158	203	244	315	389	471	560	668	764	872	1032	1184	1312	1445	1606	1767	1964	2149	2353	2578	1.779362	0.0175641
708475.2	243028.7	6	18	35	69	107	154	200	258	328	410	487	573	700	811	913	1048	1189	1323	1479	1640	1801	1978	2163	2352	2568	1.815307	0.01185816
740799.1	242794.2	3	17	35	72	110	158	211	274	341	414	517	608	728	842	952	1104	1229	1362	1538	1697	1862	2033	2204	2413	2634	1.923539	0.0007423499
777973.9	177591.9	4	17	37	68	107	154	202	265	330	399	491	576	669	770	884	998	1116	1239	1391	1549	1709	1918	2097	2291	2490	1.853103	0.001661315
633507	270393	2	13	28	45	61	89	114	145	167	190	215	248	290	328	362	414	462	506	573	623	673	735	819	899	962	1.661275	0.008439307
624048.1	157324.3	1	14	27	61	97	142	192	242	306	375	474	569	676	795	905	1040	1170	1315	1477	1637	1840	2029	2215	2385	2575	2.115368	0.01845787
630412	143065.4	5	17	34	72	112	160	209	269	332	408	493	577	687	789	910	1045	1154	1307	1445	1587	1759	1920	2105	2300	2513	1.831303	0.005825974
639872.3	126359.5	1	11	36	59	101	131	177	232	288	348	440	546	651	775	887	1028	1138	1286	1436	1599	1787	1962	2156	2345	2548	2.111955	0.01857591
595260.2	168820.1	3	14	25	66	93	155	213	264	325	401	479	561	666	779	892	1005	1121	1275	1435	1598	1774	1959	2133	2331	2543	1.95042	0.005363134
588633.2	187262.8	1	17	34	57	96	142	201	255	324	393	483	567	666	758	868	1004	1134	1276	1448	1628	1771	1956	2142	2340	2542	2.07254	0.02742491
784668.2	198057.6	4	10	31	46	80	125	175	235	287	359	432	517	591	688	798	898	1007	1128	1246	1395	1526	1682	1810	1979	2142	1.900235	0.01316094
728640.4	220528.6	1	12	27	43	68	108	169	235	296	360	446	524	623	729	847	997	1110	1250	1416	1598	1752	1913	2097	2298	2496	2.149429	0.01095187
731591.2	215537.7	2	18	34	54	86	126	180	239	321	404	500	599	692	794	888	1007	1137	1263	1420	1571	1732	1897	2087	2278	2483	1.980906	0.007249469
752591.8	189302.6	1	9	29	58	96	146	190	251	306	377	455	536	625	731	852	985	1125	1262	1409	1594	1767	1948	2132	2292	2482	2.13288	0.01522798
644251.6	209165	5	12	27	57	96	126	169	215	283	350	453	549	659	767	872	1016	1160	1302	1444	1600	1788	1975	2166	2338	2553	1.912059	0.02255326
733280.4	232112.8	3	10	38	64	103	143	193	257	314	383	467	556	646	738	850	1001	1121	1250	1426	1588	1774	1950	2124	2326	2524	1.950648	0.006332789
725037.1	245010.7	5	15	40	66	95	146	216	285	364	449	544	652	753	839	957	1098	1250	1390	1538	1683	1858	2036	2224	2411	2611	1.869373	0.008508857
686974.9	236006.2	1	5	17	37	57	99	138	178	229	292	356	438	527	628	751	870	974	1102	1237	1397	1585	1739	1895	2075	2282	2.232708	0.003211189
691832	189298.5	6	18	34	69	109	157	218	282	337	413	509	623	716	849	968	1116	1255	1406	1555	1698	1852	2036	2201	2365	2564	1.827903	0.01187456
608398.1	169908.5	2	10	25	48	75	111	155	210	278	354	433	537	652	751	888	1012	1152	1312	1448	1591	1757	1948	2109	2254	2450	2.075365	0.002423803
746414.2	210717	4	12	29	54	84	120	175	232	308	397	492	601	683	808	925	1054	1186	1343	1496	1650	1806	1962	2135	2328	2535	1.95259	0.01316303
637528.1	145361.9	3	17	29	55	85	136	189	242	317	391	483	563	668	770	900	1031	1174	1333	1467	1645	1816	2002	2176	2365	2572	1.951958	0.005366901
634192.4	209668.5	2	13	40	72	108	151	197	278	353	426	504	575	656	778	890	1009	1152	1303	1434	1596	1771	1930	2138	2321	2536	1.972643	0.006033259
781946.4	146115.9	3	14	33	58	101	147	204	273	342	433	517	605	707	815	929	1032	1172	1303	1452	1608	1788	1995	2204	2420	2627	1.949643	0.001284137
601470.8	204313.2	3	15	36	58	101	136	190	247	313	406	490	590	695	825	934	1050	1185	1351	1510	1699	1861	2039	2214	2391	2609	1.949529	0.001875003
801465.9	165255.9	5	14	46	75	113	147	182	238	320	392	483	582	691	808	930	1061	1204	1335	1491	1652	1819	1988	2158	2347	2561	1.844697	0.01092452
504078.8	137902.4	1	11	38	66	98	139	195	265	337	415	482	558	651	732	828	909	1016	1138	1233	1337	1459	1589	1736	1863	1991	2.024086	0.0359148
707790.9	116193.4	2	17	37	60	90	135	180	241	290	354	423	512	589	697	800	931	1056	1177	1328	1489	1640	1820	1999	2183	2364	1.941764	0.006617473
741350.4	168204.1	4	16	40	58	93	139	197	259	324	397	479	577	670	789	900	1031	1179	1313	1456	1641	1823	2012	2215	2406	2601	1.890725	0.005680178
687826.6	213767.3	1	7	19	49	94	131	186	248	308	388	467	568	677	787	882	978	1102	1213	1346	1498	1650	1814	1966	2106	2271	2.177331	0.01661405
750059.7	237033	2	6	28	55	96	134	178	244	314	398	483	573	661	770	883	1019	1180	1320	1496	1671	1823	1964	2099	2260	2413	2.094113	0.01495331
753746.9	195741.1	3	8	28	49	78	121	188	255	328	397	507	596	705	808	922	1041	1164	1294	1444	1599	1777	1932	2081	2250	2436	2.025659	0.01414564
796670.7	169959	4	13	36	72	110	148	196	257	322	402	491	592	715	839	958	1089	1242	1411	1569	1736	1902	2061	2219	2413	2593	1.914163	0.005979827
726144.4	241408.5	4	18	40	69	93	142	198	268	351	426	514	615	736	854	983	1111	1239	1374	1536	1687	1864	2021	2199	2405	2600	1.883594	0.004130751
604640.2	194552.3	3	14	28	67	96	129	173	245	328	405	514	610	712	827	925	1067	1192	1325	1508	1669	1855	2032	2224	2411	2660	1.971704	0.004307129
574930.1	228896.6	4	14	39	68	106	146	210	261	330	432	519	619	742	846	972	1100	1235	1379	1545	1735	1899	2059	2244	2446	2641	1.907505	0.003974409
566462.4	126256.2	2	7	30	58	92	133	181	230	298	378	466	571	684	803	928	1042	1192	1327	1478	1646	1826	2030	2229	2387	2605	2.087928	0.008695155
560023.7	135399.8	8	18	42	63	103	148	199	245	320	383	456	535	625	714	807	897	1022	1149	1281	1436	1552	1687	1836	1997	2165	1.705709	0.01598679
629106.9	173966.8	4	13	33	57	91	141	185	241	312	387	471	560	652	758	855	971	1070	1170	1296	1427	1563	1722	1858	2029	2213	1.86992	0.005119572
602458.1	136153.5	3	15	31	60	105	146	189	242	304	387	471	573	699	807	934	1049	1174	1314	1468	1607	1793	1957	2163	2359	2583	1.944499	0.00206998
691586.9	162798.1	2	17	32	61	105	153	209	261	328	414	498	600	715	830	949	1080	1210	1355	1512	1687	1862	2057	2263	2491	2694	1.998243	0.004323075
485779.9	123777.9	1	12	36	63	93	130	174	211	265	307	351	396	444	503	582	643	702	764	819	870	951	1012	1103	1184	1267	1.845755	0.05438223
559523.4	181449.6	3	15	32	58	101	135	167	238	307	378	469	571	691	799	923	1052	1175	1324	1507	1668	1829	1985	2177	2350	2552	1.953211	0.003395164
778243.9	191368.8	4	17	38	63	101	154	209	271	327	401	499	590	687	797	930	1063	1212	1341	1495	1645	1802	1972	2159	2340	2539	1.876625	0.002714613
717507.7	230836.2	3	15	36	65	105	149	201	272	351	428	511	612	710	807	920	1034	1180	1324	1483	1640	1803	1984	2142	2330	2507	1.926753	0.0002029086
736772.5	177350.7	3	18	37	60	98	147	198	263	339	408	492	585	689	804	914	1039	1154	1292	1427	1589	1773	1960	2161	2360	2561	1.912096	0.001855413
714948	177002.3	4	14	35	59	98	154	210	265	334	413	511	598	684	799	919	1037	1172	1328	1485	1657	1825	1974	2148	2346	2557	1.903262	0.004609446
729234	226593.6	5	12	34	56	100	137	186	251	320	402	485	590	684	777	880	981	1090	1223	1380	1537	1712	1902	2081	2244	2431	1.873953	0.01386415
651321.6	145083.8	4	11	31	49	96	142	190	256	332	409	493	587	696	807	908	1020	1145	1275	1420	1596	1733	1920	2111	2314	2528	1.937523	0.01176774
669500.5	177934.9	3	14	37	72	110	152	198	260	332	416	495	575	658	759	878	1007	1130	1280	1424	1604	1755	1931	2117	2292	2484	1.911719	0.001125645
558415.8	186633.5	2	15	32	59	98	148	198	247	312	383	459	559	643	733	836	939	1067	1175	1294	1411	1530	1632	1739	1860	1994	1.927771	0.005867187
627632.8	197582.5	4	20	40	59	92	144	204	251	314	404	495	582	680	794	914	1037	1164	1312	1458	1636	1803	1996	2185	2368	2577	1.866855	0.006502688
519186.6	151554	3	17	36	63	96	131	182	235	307	392	481	555	663	786	887	988	1083	1204	1299	1419	1532	1650	1783	1917	2070	1.867365	0.002297008
724336.2	220070.2	3	13	34	63	97	140	193	248	300	381	460	559	683	784	883	1015	1183	1329	1484	1628	1808	1994	2168	2361	2547	1.951174	0.001811529
722435.8	207100.7	5	16	38	70	105	149	198	272	346	428	504	590	693	802	919	1036	1163	1327	1467	1630	1823	2019	2215	2415	2634	1.849315	0.006648096
661286.4	204171.5	3	16	34	56	93	142	197	260	322	384	470	573	674	791	883	976	1098	1240	1377	1532	1683	1851	2010	2181	2368	1.911534	0.001379448
592118.8	206406.6	2	12	32	59	99	133	180	231	307	394	489	581	671	786	905	1029	1155	1289	1412	1551	1734	1918	2115	2293	2494	2.013186	0.001187061
723453.4	210986.3	2	9	28	55	100	143	193	256	325	411	499	589	697	828	947	1078	1209	1373	1531	1693	1829	2028	2239	2434	2650	2.072564	0.003250943
614723.8	231198.8	3	15	29	63	106	152	213	284	365	428	526	637	739	842	963	1105	1256	1424	1570	1739	1911	2097	2310	2499	2726	1.968243	0.002369214
598603.4	246592.4	3	18	34	55	105	150	206	266	333	407	486	590	672	778	903	1027	1181	1317	1495	1663	1852	2039	2193	2389	2551	1.925699	0.003202975
635130.2	189510.5	3	11	35	56	87	121	188	238	313	383	476	581	684	795	927	1078	1228	1373	1518	1671	1809	1973	2160	2346	2551	1.98585	0.005414249
621875.1	257417.8	6	8	22	47	74	119	172	222	290	380	453	555	672	787	899	1030	1155	1282	1423	1572	1730	1902	2076	2238	2403	1.948561	0.05290109
706782.2	174039.9	2	10	32	63	108	160	230	282	356	450	534	631	740	848	974	1082	1231	1382	1548	1693	1845	2026	2217	2424	2649	2.039647	0.006068282
646517.2	128495.8	3	17	39	71	106	161	217	278	334	401	485	557	668	767	882	996	1100	1226	1376	1534	1678	1831	1998	2151	2338	1.870629	0.001012798
690901.1	172648.7	4	13	32	67	118	163	227	294	367	446	532	640	748	841	973	1090	1239	1415	1571	1722	1897	2073	2275	2474	2702	1.921461	0.006174512
581378.3	239465.1	6	13	45	72	104	149	205	254	332	399	475	561	655	775	900	1030	1158	1285	1428	1602	1774	1930	2100	2300	2502	1.815685	0.01520725
599566.6	108112.8	2	9	25	45	80	122	180	252	317	395	485	584	694	793	910	1049	1196	1330	1468	1601	1755	1940	2121	2311	2514	2.086565	0.003715405
604968	126242.7	2	11	28	62	97	143	184	236	298	365	447	554	659	761	878	988	1146	1278	1446	1626	1806	1993	2163	2380	2573	2.031958	0.001765863
773965.9	132341.1	2	7	30	56	82	127	174	214	242	280	327	381	446	502	565	638	713	790	872	944	1022	1130	1202	1306	1412	1.850945	0.02024236
707350.5	186082.3	8	21	30	51	90	134	173	234	298	368	452	552	678	791	915	1038	1179	1310	1434	1595	1778	1986	2167	2373	2568	1.798525	0.04189277
588461.1	166190.5	5	7	23	54	103	137	184	249	312	403	496	589	685	788	893	1029	1162	1320	1471	1613	1795	1972	2148	2348	2549	1.969847	0.04210565
585311.2	244329.8	3	16	32	60	94	136	180	217	275	352	432	525	622	713	825	954	1087	1246	1405	1528	1689	1874	2048	2259	2473	1.917213	0.003914572
563915.1	102474	4	11	32	62	105	140	197	266	337	411	487	587	678	784	903	1015	1135	1266	1400	1527	1647	1777	1905	2043	2175	1.892245	0.008887507
723294.6	82003.54	4	12	29	64	94	137	175	225	279	328	384	457	527	613	706	790	850	902	948	1000	1065	1115	1155	1184	1221	1.714677	0.0135448
539172.8	167794.7	3	16	39	57	108	159	223	287	361	432	507	607	715	836	952	1081	1193	1349	1481	1659	1841	2051	2230	2409	2607	1.927707	0.00170028
588777.6	98017.94	3	19	36	69	102	154	207	277	353	427	529	634	741	834	948	1093	1224	1353	1519	1685	1816	1988	2159	2352	2563	1.911139	0.001695197
776207.9	155376	2	11	29	50	82	129	183	249	319	383	463	544	636	760	866	989	1122	1252	1419	1570	1754	1940	2132	2336	2535	2.040283	0.0007232906
731911.9	168971.6	2	16	33	50	98	141	182	261	327	414	488	582	686	785	886	1009	1164	1304	1462	1615	1801	1980	2183	2356	2546	1.999164	0.004435947
770409.6	168616.3	6	17	39	75	100	150	202	255	333	410	511	610	712	817	938	1063	1203	1348	1482	1658	1832	2008	2177	2363	2578	1.817799	0.0113721
667574.4	176495.6	2	15	30	60	100	142	190	238	303	375	458	568	684	807	916	1023	1151	1273	1448	1595	1744	1902	2075	2273	2456	1.992366	0.002799233
537692	185097.3	4	17	37	67	104	142	179	227	290	358	439	523	614	702	797	915	1011	1150	1285	1420	1572	1727	1911	2086	2268	1.821337	0.002897653
531173.5	176026.7	2	12	27	53	97	136	188	258	321	393	476	563	643	752	880	988	1122	1266	1444	1615	1777	1963	2148	2340	2511	2.029045	0.001229828
771640.3	198545.2	1	12	34	61	96	135	181	247	316	391	469	566	670	785	902	1017	1153	1291	1439	1611	1780	1950	2149	2326	2509	2.106066	0.01820297
744948.9	171945.5	2	10	35	61	107	142	201	255	326	412	497	592	705	830	951	1076	1206	1346	1499	1655	1804	1996	2190	2380	2573	2.032901	0.00387378
566699.9	212154.2	2	11	29	57	88	126	179	246	313	378	468	553	670	757	887	998	1112	1234	1348	1470	1599	1754	1903	2049	2199	2.002822	0.00195127
600756.7	160931.8	6	13	32	62	102	142	194	257	327	410	505	577	688	788	911	1037	1174	1327	1465	1652	1834	2023	2228	2411	2603	1.864809	0.02017608
694146.2	281357.4	3	11	25	49	90	133	188	253	328	412	497	581	674	789	914	1043	1194	1347	1493	1669	1835	1994	2170	2352	2564	2.00852	0.007242454
549216.4	198882.8	1	9	32	62	93	137	197	267	334	430	515	587	666	743	841	924	1032	1113	1218	1327	1442	1565	1693	1805	1945	2.055566	0.03477242
716198.9	115762.8	4	8	28	60	100	144	197	259	336	431	514	600	709	816	943	1067	1212	1358	1490	1633	1793	1978	2153	2334	2534	1.973206	0.02135953
658818	169918.8	6	13	27	54	88	133	178	236	294	361	440	539	620	733	870	1007	1141	1261	1436	1588	1772	1931	2128	2303	2491	1.873857	0.02830127
700645.8	222955.9	3	12	26	38	70	117	166	238	293	365	447	540	650	757	884	1008	1120	1222	1335	1454	1586	1699	1842	1995	2183	1.974333	0.01295813
720547.8	128316.8	5	22	43	70	107	152	205	278	360	424	505	603	707	827	951	1077	1209	1350	1505	1666	1832	2028	2220	2413	2635	1.816164	0.005465761
776852.8	145854	1	8	23	50	80	127	197	252	328	401	498	590	677	809	937	1082	1202	1321	1466	1646	1787	1959	2159	2359	2585	2.195664	0.009030184
721136.2	188370.5	3	16	30	53	81	121	173	238	303	381	454	559	677	797	925	1068	1199	1335	1478	1637	1824	2022	2212	2414	2609	1.970028	0.007305411
705365.1	211721.6	2	8	24	54	89	127	169	240	317	393	485	584	684	795	908	1030	1164	1276	1424	1538	1706	1870	2041	2244	2449	2.075065	0.005776556
574045.9	249587.9	5	17	34	62	98	136	193	260	330	409	501	598	699	805	927	1053	1167	1285	1420	1571	1686	1859	2011	2171	2359	1.840057	0.008302225
572206.5	185634	2	13	26	59	100	155	203	271	348	426	509	603	709	796	922	1039	1167	1301	1456	1626	1778	1953	2150	2347	2558	2.02057	0.003733654
603557.2	218286.2	4	14	36	62	94	148	209	276	338	407	500	595	701	797	921	1055	1213	1354	1506	1653	1827	2007	2204	2404	2587	1.907317	0.004693588
569496.5	230762.5	3	14	35	55	97	153	206	270	350	416	515	618	717	819	932	1070	1190	1327	1467	1600	1766	1902	2053	2213	2404	1.937011	0.002026635
658913.8	150850.5	1	15	35	53	94	131	191	258	326	395	481	576	670	777	893	1009	1147	1319	1483	1630	1798	1979	2149	2343	2511	2.09391	0.02243563
749971.3	184673.3	3	16	39	68	99	142	202	249	320	400	484	585	678	789	884	1021	1135	1275	1426	1600	1753	1914	2094	2300	2488	1.906174	0.0008215409
636013.3	153078.7	5	14	27	55	88	132	194	253	325	411	509	612	723	831	948	1081	1223	1341	1499	1664	1835	1999	2177	2355	2578	1.91191	0.0188617
743061.2	267181.2	5	15	31	60	93	132	185	247	313	392	469	552	619	693	771	855	949	1046	1143	1246	1343	1463	1591	1694	1824	1.766628	0.007933949
598527.1	89363.05	6	19	42	65	95	125	186	246	300	356	436	517	599	671	757	848	927	1031	1125	1230	1321	1421	1500	1619	1715	1.682274	0.005295672
733079.8	117799.2	4	10	25	54	90	133	185	245	300	345	402	461	526	599	663	732	800	895	981	1088	1212	1287	1387	1493	1612	1.79265	0.01456023
655770.3	239652.1	2	10	28	53	95	134	187	247	301	371	448	540	640	747	852	973	1111	1248	1401	1561	1731	1922	2121	2341	2532	2.038327	0.001376906
726034.9	219048.9	4	15	32	59	82	127	176	233	310	382	468	565	677	790	919	1027	1168	1313	1454	1601	1767	1925	2113	2328	2518	1.912405	0.009198982
575466.1	118998.3	3	13	37	66	94	148	204	265	338	425	512	602	726	842	957	1090	1238	1387	1540	1715	1887	2065	2229	2406	2620	1.959716	0.001398816
507482.4	151300.7	2	16	31	55	88	141	189	248	329	414	480	606	710	830	961	1095	1228	1362	1525	1681	1862	2022	2203	2371	2541	2.016798	0.003647056
591960	154214.4	3	13	34	58	97	132	194	268	363	436	517	626	749	839	956	1099	1241	1373	1517	1704	1864	2027	2213	2424	2643	1.973535	0.002469151
627516.1	230425	4	15	33	61	95	145	194	260	328	398	483	556	668	773	884	1032	1173	1315	1476	1626	1793	1961	2165	2359	2559	1.899575	0.005002687
683084.4	137421.5	3	9	35	64	98	151	195	254	326	407	480	566	648	734	834	929	1023	1145	1247	1355	1482	1601	1734	1883	2025	1.902567	0.01136348
744963.5	225641.1	3	17	35	55	93	135	190	261	324	382	464	552	665	788	919	1018	1151	1288	1444	1588	1758	1970	2169	2325	2537	1.927957	0.003132417
656593.4	207601.8	3	12	32	59	99	149	197	257	326	409	518	607	708	826	953	1075	1187	1320	1473	1628	1792	1972	2177	2369	2581	1.967766	0.00221719
715058.4	229581.2	5	21	43	71	117	164	219	289	356	427	513	612	691	798	923	1043	1167	1293	1425	1554	1740	1893	2097	2276	2451	1.789573	0.001981381
712860.4	176122.4	4	13	41	64	96	132	192	263	337	420	511	601	707	814	943	1073	1202	1335	1483	1643	1835	2007	2200	2378	2593	1.908285	0.006535454
655119.6	247020.7	3	18	36	66	97	135	186	232	315	397	465	547	652	772	896	1029	1170	1324	1461	1617	1782	1967	2150	2352	2549	1.914302	0.003517724
726714.6	104088.2	7	18	32	51	62	74	87	103	123	148	189	220	248	288	330	386	450	507	574	655	737	814	914	1012	1120	1.478569	0.04822533
607275.2	211706.4	3	13	32	66	97	137	186	230	296	364	452	539	649	770	886	1017	1153	1302	1459	1636	1806	2005	2195	2402	2596	1.954556	0.003276005
661925.8	251942.3	3	17	36	59	92	127	185	238	314	394	462	546	665	782	893	1016	1157	1304	1454	1665	1843	2023	2218	2421	2624	1.935624	0.004332491
573382.8	208682.5	3	8	36	61	88	124	172	226	280	341	399	479	577	664	772	884	990	1109	1225	1344	1464	1609	1750	1925	2076	1.918829	0.01184446
515773.1	158689.3	6	17	40	68	101	145	211	281	361	438	530	639	744	855	959	1096	1230	1372	1531	1685	1865	2004	2190	2379	2585	1.826709	0.01106373
635649.2	203280.7	2	17	44	69	104	135	189	244	316	391	471	573	666	781	921	1029	1149	1287	1419	1586	1760	1920	2095	2287	2517	1.949265	0.0083984
675296.6	263062.1	2	20	32	62	95	141	192	260	334	414	499	589	695	811	924	1039	1174	1286	1411	1548	1690	1833	1996	2168	2335	1.951777	0.009213371
769734.1	197628.5	5	15	29	61	90	132	174	238	283	365	445	555	654	754	882	1002	1136	1302	1464	1598	1758	1928	2102	2273	2493	1.876652	0.01615008
768910.5	162574.2	4	12	24	62	106	145	200	253	324	392	479	573	678	798	917	1060	1188	1332	1466	1625	1779	1950	2123	2338	2496	1.936018	0.01277179
590591.8	198196.3	2	12	28	56	83	135	178	238	299	358	443	533	618	711	835	974	1106	1234	1414	1597	1761	1937	2109	2295	2524	2.02371	0.0008457531
808671.2	123816.6	2	5	19	30	49	69	86	102	133	158	188	220	251	284	327	366	417	454	482	512	543	574	608	645	674	1.724639	0.01240481
586847.7	114991.6	2	11	24	52	94	166	220	281	349	418	503	594	690	791	899	1052	1187	1334	1487	1662	1834	2010	2157	2343	2551	2.050217	0.006548474
680639.3	278122.6	2	17	32	64	96	142	196	255	334	413	489	580	664	766	880	993	1104	1228	1358	1472	1595	1718	1852	2029	2168	1.938511	0.006623393
608584.2	227351.1	1	11	35	62	106	155	199	262	330	418	508	618	729	842	962	1107	1257	1420	1573	1752	1919	2112	2316	2537	2744	2.13786	0.01846169
500133.3	132533.7	4	14	32	49	103	144	207	271	348	434	518	601	685	768	856	957	1061	1197	1323	1425	1554	1662	1792	1918	2032	1.85602	0.009284283
547718.2	163546.5	4	19	42	72	104	142	198	247	321	404	474	565	650	751	866	992	1130	1264	1434	1619	1808	2008	2174	2336	2534	1.845773	0.004080793
748879.1	199259.7	3	13	21	40	85	131	191	243	306	373	466	559	655	751	872	1000	1121	1253	1387	1542	1710	1891	2063	2224	2436	1.992372	0.01373425
597320.8	141108	3	10	36	69	110	154	215	265	333	402	472	574	682	786	892	1018	1163	1299	1443	1578	1753	1947	2128	2346	2543	1.949543	0.006763434
707167.6	214133.6	2	8	23	53	88	132	176	237	301	385	471	559	644	733	848	958	1109	1231	1397	1565	1728	1898	2080	2250	2465	2.071572	0.005158737
658520	151548.5	3	9	32	58	92	139	188	246	318	405	479	550	665	772	890	1020	1164	1332	1458	1631	1801	1976	2151	2316	2516	1.991761	0.007609336
561600.9	113542.4	3	14	35	61	96	150	202	269	345	415	491	595	677	794	905	1048	1165	1326	1462	1597	1747	1926	2103	2261	2443	1.93224	0.0006606269
644524.3	134053.6	2	12	27	49	82	121	168	230	289	372	451	547	648	768	894	1026	1174	1303	1448	1589	1755	1919	2106	2301	2506	2.046625	0.00106053
708500.7	213335.6	2	15	33	55	90	127	184	254	326	386	455	539	637	749	877	997	1129	1265	1419	1576	1733	1906	2109	2302	2498	1.992534	0.002760921
685792.6	280829.3	1	8	23	54	97	144	196	256	334	415	509	624	729	823	960	1069	1206	1364	1534	1683	1851	2024	2207	2396	2597	2.191148	0.01301411
581499.9	204391.7	5	21	39	66	109	149	205	266	331	402	491	587	693	811	933	1059	1188	1334	1450	1573	1694	1815	1956	2114	2303	1.798329	0.004822033
609494.4	251242.5	3	9	31	59	104	147	190	259	329	388	474	571	671	794	908	1043	1182	1340	1504	1686	1846	2041	2236	2435	2625	1.999151	0.008316817
687727.3	155326.8	2	9	29	57	99	144	198	253	308	408	499	613	711	822	931	1050	1179	1336	1517	1682	1855	2026	2209	2389	2595	2.063921	0.003620604
566344.8	176186	2	10	31	61	95	149	195	247	319	408	495	588	685	806	937	1059	1190	1338	1498	1676	1838	2023	2199	2404	2582	2.045609	0.002131693
632250.1	257736.3	4	13	32	67	107	161	221	267	342	413	494	578	676	780	900	1034	1169	1304	1431	1589	1750	1943	2137	2338	2514	1.895071	0.005454499
604179.1	250089.5	2	9	28	59	99	144	192	250	332	423	513	602	711	815	919	1051	1168	1314	1469	1627	1802	1986	2149	2323	2529	2.055435	0.004455416
587440.2	142885.3	3	13	31	51	76	119	175	226	305	399	480	568	654	768	903	1038	1151	1277	1420	1583	1758	1952	2137	2335	2540	1.977406	0.006110683
567844.9	120980.6	3	10	25	40	81	130	177	242	323	403	505	600	678	788	932	1066	1193	1345	1483	1658	1825	1994	2177	2377	2590	2.035754	0.01296009
622063.6	151887.7	2	10	27	59	102	147	204	272	319	392	478	560	654	752	863	980	1118	1263	1447	1610	1774	1948	2133	2309	2541	2.032518	0.004046761
699545.7	110799.6	3	11	20	36	58	85	111	154	189	236	283	353	432	528	614	709	807	897	981	1069	1162	1268	1369	1488	1627	1.891504	0.01616552
806306.4	128216.5	4	18	40	60	109	149	195	268	324	394	475	558	606	662	700	748	783	818	850	879	905	942	988	1038	1097	1.605087	0.02933942
624469.2	108552.8	2	12	32	53	86	132	175	244	308	385	466	548	643	759	871	987	1098	1222	1358	1516	1669	1849	2039	2268	2485	2.009405	0.0008173967
682628.2	265350.1	3	11	36	67	97	149	194	256	326	414	496	584	680	795	920	1056	1190	1336	1485	1642	1798	1961	2151	2336	2526	1.958088	0.003461827
684413.4	211954.8	3	14	30	60	93	125	164	227	281	353	430	531	624	706	806	909	1010	1120	1223	1340	1473	1618	1754	1889	2010	1.883524	0.001392306
666904.1	233141.3	4	16	35	75	110	158	212	265	335	412	496	591	697	812	937	1048	1156	1278	1411	1581	1747	1913	2100	2273	2452	1.861862	0.001980752
678680.3	176142.4	3	12	32	55	97	148	206	249	309	375	450	559	659	762	893	1014	1168	1295	1452	1622	1806	1988	2164	2359	2581	1.963734	0.003133665
646188.2	194425.6	3	15	40	73	108	140	209	267	343	427	514	617	720	835	963	1108	1234	1392	1539	1702	1865	2050	2212	2405	2605	1.930798	0.001003434
603817.2	232242.8	5	17	35	59	96	166	213	276	360	446	529	648	757	870	1002	1123	1262	1400	1547	1714	1898	2097	2280	2485	2722	1.879501	0.01001287
549777.4	162690.4	1	9	23	43	84	130	199	247	322	391	489	582	666	766	873	1004	1148	1306	1446	1612	1772	1941	2135	2328	2503	2.178992	0.009449843
552285.6	201023.8	7	18	27	55	86	134	174	232	291	365	425	513	591	675	752	827	931	1030	1124	1235	1343	1456	1567	1700	1821	1.716387	0.02077601
502751.8	141373.7	3	9	28	50	92	139	190	258	331	418	501	596	704	833	950	1087	1217	1357	1510	1653	1771	1893	2009	2135	2255	2.00225	0.01107073
604257.2	144586.3	3	17	37	62	90	124	175	231	300	376	465	553	668	770	875	1002	1168	1336	1489	1636	1809	2014	2204	2400	2582	1.932436	0.005505211
697125.6	211671.1	4	8	30	51	95	143	186	260	337	415	505	601	696	816	932	1064	1205	1368	1509	1643	1798	1960	2125	2309	2479	1.977649	0.02183622
591818	242059.3	6	16	37	58	109	163	201	250	326	404	478	575	694	784	888	1005	1167	1310	1450	1617	1770	1932	2087	2283	2487	1.818358	0.01352642
728225.2	159938	5	14	33	55	96	139	201	244	323	396	481	570	682	791	916	1050	1182	1336	1487	1664	1827	1983	2189	2396	2626	1.889373	0.01385002
625949.6	243425.7	3	17	39	61	98	140	193	244	307	378	466	577	679	790	926	1057	1192	1346	1487	1643	1808	1968	2151	2345	2533	1.920872	0.002730858
802139.8	185650.5	1	13	34	58	101	138	182	245	329	404	508	607	709	825	926	1052	1177	1310	1459	1598	1749	1895	2055	2228	2398	2.095811	0.02157475
592754.1	216145.7	2	12	27	49	92	134	189	243	306	385	496	578	677	784	915	1045	1174	1326	1469	1632	1798	1957	2139	2323	2507	2.044041	0.001151122
711296.9	132306.4	6	18	35	60	95	132	189	237	293	360	444	543	662	763	873	1009	1128	1269	1433	1601	1795	1973	2170	2379	2580	1.82511	0.01949762
564015.9	228964.5	6	23	37	62	108	152	188	244	312	374	454	542	631	723	799	900	990	1091	1197	1309	1431	1561	1674	1800	1936	1.701609	0.0065039
568253.5	110794.6	6	14	34	56	90	132	180	248	311	374	446	563	671	785	911	1061	1193	1336	1504	1656	1822	2019	2178	2387	2569	1.866652	0.02347831
632318.3	270538	5	11	22	39	63	89	121	151	182	211	242	271	302	337	379	408	454	494	548	591	652	732	789	858	942	1.563834	0.01077566
652107	265816.7	4	19	38	56	95	134	186	250	333	398	487	565	636	737	838	932	1026	1130	1248	1360	1500	1649	1775	1920	2058	1.806507	0.003730706
668990.8	151958.7	2	6	24	43	69	113	171	228	296	381	472	569	676	807	915	1037	1169	1312	1478	1652	1821	1975	2137	2314	2481	2.140626	0.01288646
656102.4	154387.3	4	9	30	56	89	124	191	249	343	413	491	572	671	779	887	1004	1125	1276	1415	1593	1750	1941	2112	2308	2539	1.95592	0.01670841
525717.4	162508.4	5	19	41	63	104	156	218	276	345	429	511	604	699	786	895	1032	1176	1309	1447	1588	1779	1950	2133	2315	2534	1.820743	0.004941871
532730	152611.4	5	11	27	46	70	87	120	141	173	227	272	336	394	458	533	593	672	772	856	963	1065	1159	1283	1396	1535	1.734927	0.02343462
685889.4	282507.2	1	14	30	50	88	135	187	263	328	414	491	598	690	811	926	1058	1208	1347	1496	1656	1828	2013	2204	2411	2607	2.127673	0.01708022
544715.3	198923	5	17	39	63	96	141	194	259	335	413	502	602	701	814	936	1077	1208	1354	1503	1622	1783	1912	2064	2195	2342	1.841296	0.00774611
558345.2	186200.3	4	15	31	59	103	146	191	244	312	371	466	559	648	744	845	979	1087	1204	1322	1441	1555	1661	1778	1904	2035	1.843916	0.004019603
518498.8	150873.7	2	9	24	48	87	131	183	241	306	382	473	566	658	747	852	963	1050	1158	1276	1385	1498	1616	1751	1885	2028	2.014358	0.007590686
734409	158543.5	2	13	38	64	95	129	191	270	340	430	509	606	711	821	945	1089	1236	1381	1521	1698	1874	2054	2228	2414	2628	2.016948	0.002810704
597793.2	159184.6	3	12	30	63	100	149	207	273	352	425	520	617	715	818	939	1089	1227	1363	1515	1667	1845	2020	2192	2384	2599	1.97331	0.002708666
624006	252060.1	4	17	33	51	78	120	165	223	289	371	454	552	644	735	863	979	1103	1251	1410	1580	1758	1941	2115	2313	2531	1.90249	0.01396111
769081.2	140044.7	2	19	41	64	100	142	185	247	308	385	481	587	690	788	917	1058	1170	1311	1469	1648	1804	1978	2177	2358	2564	1.959819	0.008859455
673918.4	209155.8	1	4	10	20	25	29	42	51	82	119	171	228	301	376	459	543	649	784	906	1010	1148	1271	1425	1589	1741	2.270541	0.09787658
694720.4	235706.6	3	16	41	62	93	121	155	198	235	298	357	427	510	596	679	784	910	1010	1114	1250	1392	1553	1689	1873	2046	1.819797	0.007543482
728233	227482.5	1	16	41	68	109	158	206	262	321	408	484	579	677	761	881	984	1109	1230	1363	1546	1713	1891	2057	2264	2452	2.034602	0.03586332
601718.3	233545.5	3	12	38	69	119	169	221	289	363	455	535	633	737	847	956	1124	1263	1411	1563	1745	1921	2097	2267	2439	2639	1.954367	0.003291245
759445	168392.4	4	15	34	65	108	149	204	273	340	420	515	615	732	838	968	1094	1236	1372	1523	1699	1864	2046	2228	2416	2645	1.907334	0.003660151
743513.8	220648.6	5	20	34	58	96	143	188	252	316	391	452	542	640	766	883	1017	1159	1302	1443	1617	1799	1964	2155	2332	2532	1.840296	0.01236547
661653.9	206141.1	1	13	31	67	102	150	205	259	317	396	471	565	663	763	877	999	1098	1225	1353	1468	1610	1751	1939	2123	2296	2.059763	0.0269972
759356.1	145999.4	4	7	29	57	103	143	200	270	346	425	507	603	706	832	948	1066	1213	1368	1523	1675	1861	2036	2186	2330	2481	1.988288	0.02772532
547505.6	182697	3	13	35	65	87	119	159	198	252	300	349	421	500	566	636	715	805	913	1034	1169	1339	1497	1648	1842	2005	1.826086	0.005379934
736273.2	124190.9	3	10	34	62	96	142	193	268	322	381	453	530	602	692	761	839	921	1007	1093	1207	1323	1424	1536	1671	1788	1.848521	0.0105162
699722.5	128376	2	12	31	65	101	149	210	269	340	425	515	613	731	842	935	1065	1199	1344	1499	1660	1838	1993	2161	2348	2574	2.020345	0.002333656
827730.8	184051.4	3	16	31	66	99	119	152	192	225	270	314	370	426	497	576	637	720	802	886	978	1071	1169	1274	1370	1464	1.72059	0.004634051
553431.8	173587.9	4	10	29	56	90	133	175	230	317	381	467	558	673	783	885	1017	1148	1297	1478	1632	1810	1991	2174	2354	2555	1.957717	0.0142719
578352.2	258447.9	5	19	37	63	95	131	162	203	233	275	315	352	402	443	485	548	614	672	741	805	876	953	1043	1144	1243	1.546072	0.001595471
651139.9	113933.3	5	15	42	54	90	129	178	231	298	385	461	543	634	718	785	851	923	1008	1086	1164	1251	1315	1402	1476	1569	1.723227	0.01033058
568921.7	184375.1	1	13	26	50	83	127	171	239	311	388	486	584	691	803	923	1073	1210	1376	1540	1697	1861	2028	2200	2370	2573	2.153169	0.01214789
663088.6	248586.7	7	13	24	48	90	134	177	246	330	407	483	585	674	781	912	1044	1184	1316	1465	1645	1800	1978	2168	2378	2578	1.880196	0.04290123
743135.1	251961.4	3	15	37	64	97	147	199	252	331	412	508	592	688	801	910	1026	1179	1347	1506	1681	1843	2032	2229	2443	2655	1.939889	0.0009208932
689149.5	247632	4	15	32	58	94	141	201	263	322	402	479	569	669	765	861	960	1081	1203	1349	1482	1641	1817	1994	2189	2381	1.873084	0.00431065
651022.4	229839.7	3	13	32	62	93	138	186	250	323	398	483	570	694	812	925	1039	1176	1315	1466	1608	1749	1920	2116	2300	2485	1.953318	0.001449804
571496.4	252899.2	2	17	30	62	100	151	206	264	327	410	490	594	710	802	918	1057	1195	1336	1478	1622	1754	1854	1976	2081	2165	1.966892	0.006891319
811815.8	160049.7	3	22	36	72	97	138	187	254	318	387	453	519	582	675	755	865	974	1076	1184	1294	1428	1567	1692	1829	1980	1.796246	0.005239105
579163.3	201318.3	2	16	40	62	94	136	192	257	322	403	487	564	656	745	861	958	1074	1203	1349	1504	1650	1818	1994	2171	2351	1.944201	0.005716452
629652.6	140736.4	1	9	27	48	81	128	182	236	304	394	485	575	693	778	888	1005	1141	1309	1447	1618	1786	1947	2138	2329	2520	2.16912	0.008147729
754766.7	173274.8	3	13	38	67	94	138	181	246	303	402	502	597	705	844	975	1110	1227	1374	1521	1696	1886	2057	2234	2418	2638	1.962422	0.003235647
819785	197343.2	3	11	32	68	102	143	203	259	329	413	493	585	681	781	890	1027	1159	1266	1372	1488	1608	1731	1850	1964	2095	1.918993	0.005649996
722000.8	265650.4	5	16	26	48	93	133	196	257	318	391	494	598	705	806	925	1049	1168	1321	1480	1639	1800	1996	2178	2355	2577	1.9004	0.02098859
580600.6	139968.8	3	15	30	63	87	131	175	227	296	377	472	570	671	774	899	1017	1166	1325	1487	1638	1782	1957	2154	2341	2538	1.953466	0.003993956
724977.9	240290.6	2	10	27	51	89	131	195	256	321	403	505	606	719	833	941	1075	1220	1397	1536	1711	1842	2008	2203	2398	2585	2.075215	0.001699472
664711.2	147753	5	11	23	46	79	122	183	248	316	400	486	568	676	790	896	1025	1149	1276	1398	1539	1670	1838	1985	2152	2330	1.926855	0.02938457
695271.8	201597.6	2	13	38	67	98	146	192	253	329	394	476	548	664	773	874	1006	1129	1239	1352	1478	1634	1787	1953	2131	2318	1.959282	0.004476156
676220.8	193876.8	4	13	29	48	81	123	174	233	295	362	447	539	637	740	846	977	1115	1254	1408	1559	1733	1926	2099	2268	2446	1.930002	0.0127421
710113	164681.8	2	8	32	57	86	131	186	254	328	408	506	595	677	791	915	1037	1199	1343	1515	1673	1874	2061	2258	2448	2631	2.078907	0.005516139
548881.5	176297.8	5	16	34	59	88	142	206	263	340	417	504	606	713	816	916	1034	1176	1326	1491	1644	1802	1940	2102	2273	2448	1.864354	0.01074002
727200	226047.4	4	18	41	71	107	154	214	280	350	429	504	574	660	759	848	984	1131	1255	1381	1526	1691	1862	2041	2251	2456	1.830648	0.0009514874
509116.6	159219.6	5	18	34	60	90	129	177	260	332	424	524	613	723	828	929	1062	1194	1347	1485	1614	1773	1927	2072	2214	2333	1.854537	0.01259363
681661.6	158017.3	4	16	31	56	95	141	197	262	328	413	499	586	699	817	929	1052	1199	1351	1524	1693	1874	2068	2275	2467	2680	1.921179	0.007535803
806228	177002.8	4	19	38	64	103	143	194	270	336	432	513	595	694	797	934	1080	1210	1355	1522	1689	1887	2057	2209	2387	2612	1.878078	0.004106593
663961.9	229112.1	2	7	22	48	81	129	160	219	288	363	450	544	644	745	883	1016	1145	1274	1408	1582	1728	1916	2078	2269	2483	2.104571	0.007317731
733055.6	219309.1	2	16	27	48	71	94	138	188	245	313	409	485	582	703	817	933	1064	1197	1351	1510	1681	1869	2041	2240	2450	2.015812	0.01390388
589764.3	90312.44	2	8	33	56	89	138	181	235	308	379	465	561	647	766	884	974	1096	1187	1303	1448	1599	1758	1920	2096	2249	2.019936	0.007748624
629114.2	175232.2	3	14	30	68	98	142	182	248	320	379	470	564	671	794	901	1014	1144	1241	1368	1486	1607	1729	1870	2040	2217	1.909179	0.002164813
742547.5	253388.8	1	11	25	54	88	138	204	263	330	417	507	589	681	782	911	1044	1182	1338	1501	1675	1841	2019	2205	2403	2610	2.154128	0.01263752
715048.9	150085.9	2	15	27	45	78	123	180	240	304	399	480	578	692	821	937	1074	1196	1329	1491	1664	1855	2023	2235	2461	2672	2.05235	0.005862724
764437.9	165171	3	14	25	55	86	130	173	221	286	386	462	577	685	794	923	1072	1204	1366	1521	1670	1829	2006	2202	2416	2614	1.99231	0.007663839
590232.4	163296.7	2	18	35	59	92	137	184	250	315	389	475	553	657	773	918	1081	1234	1368	1522	1686	1830	2013	2165	2384	2602	1.989609	0.006425704
631663.7	118995.3	1	13	30	56	91	133	188	241	310	386	480	571	674	770	889	1015	1127	1259	1416	1557	1722	1903	2106	2285	2475	2.105181	0.01685729
584727.2	162466.2	3	21	39	63	104	158	214	277	335	404	497	602	721	835	929	1045	1186	1343	1502	1652	1839	1995	2176	2378	2576	1.896212	0.003661403
781312.2	183135.1	2	13	31	52	82	130	176	232	307	390	476	567	672	770	861	973	1126	1257	1416	1587	1766	1947	2140	2328	2505	2.021662	0.001261626
608772.6	229358.8	8	22	40	71	102	146	208	267	329	417	509	609	728	835	961	1103	1250	1402	1576	1768	1942	2147	2351	2539	2764	1.779538	0.02396682
687117.8	281948.3	1	10	29	56	95	135	187	258	337	411	492	590	691	805	920	1045	1188	1348	1503	1679	1851	2018	2213	2405	2598	2.152034	0.01240845
716157.5	187501.3	2	9	38	61	97	149	196	254	324	410	497	601	701	811	935	1069	1201	1345	1494	1649	1810	2024	2203	2403	2625	2.041091	0.006362104
656236	269812.7	2	8	22	46	66	102	161	217	276	343	415	487	557	627	705	783	854	930	1014	1108	1206	1305	1397	1497	1592	1.958479	0.01140997
768771.4	179897.2	4	12	33	56	90	141	192	254	323	393	478	591	700	810	917	1059	1181	1348	1478	1645	1814	1991	2158	2361	2563	1.933685	0.008699365
571035	200063	2	11	29	56	85	119	152	187	219	254	298	359	417	495	599	724	819	920	1041	1164	1292	1394	1532	1696	1869	1.89741	0.008698856
609258.4	146748.8	3	11	32	65	99	157	197	250	320	405	493	590	698	793	907	1037	1175	1311	1468	1635	1816	1995	2171	2356	2535	1.965603	0.003577677
535617.8	198115.4	5	12	30	49	75	109	154	218	281	367	445	537	643	746	878	989	1111	1230	1363	1485	1616	1747	1872	1991	2094	1.885306	0.0238366
657011.1	219548	2	10	25	48	78	115	148	206	270	340	413	492	579	665	784	902	1034	1168	1311	1477	1668	1849	1998	2185	2402	2.041527	0.001419263
597644.9	144297.4	4	14	30	50	101	154	214	282	339	420	485	568	664	775	891	997	1143	1292	1464	1619	1770	1944	2138	2333	2524	1.910303	0.00894219
679041.8	191080.8	4	17	37	57	87	132	184	250	326	390	477	572	669	785	890	1007	1123	1267	1431	1587	1770	1950	2143	2311	2533	1.884456	0.006803049
579077	186265.1	3	7	29	50	69	110	155	212	283	365	438	520	628	751	883	1016	1161	1311	1482	1638	1809	2011	2224	2411	2593	2.055934	0.02043075
540474.7	189099.3	5	15	34	55	93	140	187	244	313	370	430	508	583	663	751	840	927	1029	1163	1300	1462	1628	1779	1928	2101	1.786135	0.007592255
662484.4	256481.1	3	21	36	63	107	152	208	263	325	400	490	597	705	819	939	1083	1227	1378	1513	1705	1870	2052	2240	2450	2645	1.91233	0.00450431
495621.6	117142.1	2	21	38	52	93	136	199	278	347	436	518	611	733	836	927	1035	1155	1276	1413	1542	1672	1824	1980	2136	2281	1.942961	0.0139963
539099.5	205766.4	2	8	17	35	69	103	142	178	211	253	312	369	428	491	577	646	713	804	881	963	1052	1173	1304	1424	1539	1.935755	0.006737186
700348.3	185318.2	4	8	29	60	94	129	181	244	323	397	491	588	693	799	926	1039	1179	1333	1500	1681	1854	2050	2223	2417	2608	1.983988	0.02131911
608977.2	182892.7	2	13	34	61	99	140	190	255	321	393	490	594	696	808	923	1016	1149	1313	1434	1606	1780	1932	2140	2343	2541	2.003597	0.001448828
734273.1	226022.7	3	11	28	56	90	147	199	250	322	405	487	587	688	786	869	974	1069	1194	1348	1510	1677	1853	2017	2216	2402	1.957705	0.004808501
629194.3	256307.3	1	9	22	45	78	120	178	235	309	386	473	572	671	783	896	1002	1142	1293	1441	1594	1769	1932	2119	2291	2514	2.186313	0.006175169
725537.4	149252.3	4	10	31	57	94	131	187	245	311	375	466	579	685	812	938	1076	1207	1357	1524	1710	1873	2063	2231	2417	2608	1.965029	0.0141088
822689.8	194475	3	12	29	53	99	147	195	258	333	422	513	615	709	817	941	1077	1222	1365	1522	1679	1834	2014	2175	2302	2439	1.981687	0.00400493
816296.9	162365.7	1	9	28	55	80	117	166	224	281	361	420	498	560	627	716	810	899	1000	1120	1249	1381	1503	1642	1791	1949	2.05477	0.01820922
595702.1	143418.5	4	19	43	67	102	140	195	252	320	404	485	585	687	803	914	1038	1165	1299	1447	1603	1784	1961	2128	2320	2501	1.852033	0.003655962
687229.9	220119.2	4	18	28	54	76	124	164	200	268	330	408	515	620	718	838	953	1098	1199	1322	1451	1576	1722	1900	2067	2250	1.871747	0.01451166
671757.4	170761.1	3	16	28	57	90	121	161	220	295	370	461	550	642	748	869	1000	1133	1291	1451	1602	1758	1929	2141	2323	2523	1.951995	0.006610397
828100.5	206756.2	2	12	31	53	93	130	178	237	298	351	404	448	497	537	579	631	691	742	800	847	884	937	992	1044	1094	1.744494	0.03260215
621775.7	255041.2	5	12	31	58	87	139	182	236	291	375	456	544	663	770	889	1003	1132	1264	1421	1575	1764	1907	2080	2287	2511	1.891894	0.01698078
783873.8	151663.1	4	10	34	60	98	132	188	250	320	408	487	594	711	830	958	1092	1221	1381	1525	1702	1884	2061	2260	2461	2629	1.958873	0.01295597
675462.6	172624.1	2	11	31	64	100	143	191	246	311	388	482	578	675	783	906	1026	1161	1297	1455	1607	1774	1946	2139	2328	2539	2.020855	0.001793228
597958.2	151516.5	3	13	31	63	103	153	195	246	314	385	494	583	685	799	930	1047	1188	1337	1493	1682	1850	2030	2243	2442	2635	1.963473	0.002122167
617704.1	100532.6	2	16	37	74	118	162	218	263	340	417	502	593	696	809	935	1046	1183	1332	1501	1656	1819	2009	2199	2401	2621	1.966588	0.006361768
786521	152329.8	3	9	27	54	92	152	215	286	360	432	531	625	718	825	944	1075	1214	1373	1538	1695	1876	2046	2233	2429	2620	2.020169	0.01109676
760309.6	204785.9	2	9	31	72	107	149	193	248	318	393	481	570	681	784	880	989	1112	1262	1409	1575	1751	1924	2113	2273	2454	2.019138	0.008098577
556112.7	131220.9	3	13	40	64	96	145	204	288	348	420	501	573	653	757	845	938	1047	1144	1228	1324	1421	1500	1585	1687	1777	1.839986	0.008723356
775923.8	191107.2	3	13	35	58	100	154	207	253	325	408	506	595	698	807	948	1091	1245	1377	1514	1674	1817	2004	2156	2336	2535	1.956525	0.001611245
769094.9	165927.9	3	9	37	69	105	154	208	262	328	404	498	591	684	803	912	1046	1201	1338	1514	1683	1835	2015	2201	2407	2621	1.975479	0.009467356
602011	168754.2	5	16	39	61	104	163	205	261	329	397	476	553	639	744	849	987	1132	1278	1430	1586	1756	1943	2129	2320	2525	1.83344	0.007563538
561555.1	136372	2	10	29	57	87	133	179	238	300	370	440	526	631	720	807	922	1050	1174	1298	1425	1583	1727	1886	2069	2241	1.998719	0.001840782
710147.6	121558.5	3	12	26	52	93	131	191	251	326	398	487	577	680	781	898	1027	1151	1325	1470	1636	1809	1970	2149	2349	2538	1.98803	0.004932668
714138.4	163547.7	6	15	29	60	85	130	184	255	338	413	498	590	691	816	933	1068	1212	1355	1503	1663	1853	2038	2210	2398	2589	1.875053	0.02444265
661786.3	255765.1	3	17	36	67	99	141	195	262	323	403	499	578	694	814	950	1092	1222	1339	1513	1683	1874	2064	2244	2439	2654	1.933633	0.00174804
721092.2	223333.3	3	19	38	67	93	136	185	245	316	398	485	588	680	798	908	1041	1201	1347	1496	1654	1823	2021	2198	2389	2599	1.916177	0.0043793
581374.4	103098	3	21	33	57	99	140	196	267	325	398	475	571	659	776	905	1046	1182	1323	1467	1621	1792	1962	2138	2352	2558	1.910747	0.006177227
745274.2	234035.3	3	10	29	56	99	141	192	250	323	396	473	567	654	761	897	1027	1182	1325	1464	1627	1787	1983	2179	2377	2555	1.989452	0.005591837
709249.8	255144.6	4	18	49	76	118	160	224	280	365	443	536	631	721	822	949	1087	1229	1379	1516	1684	1854	2042	2231	2439	2639	1.849267	0.001350025
571241.2	253548.8	4	10	32	54	88	145	200	270	334	412	485	582	694	805	919	1054	1190	1334	1455	1581	1700	1807	1893	2002	2100	1.919921	0.01448799
586301.8	131230.8	3	15	35	67	105	147	210	271	358	435	528	622	709	821	936	1072	1208	1356	1512	1656	1830	2001	2202	2415	2630	1.937139	0.0003380725
574907.8	191264.4	3	14	30	53	88	139	192	257	329	410	512	595	698	801	892	993	1096	1211	1328	1458	1607	1755	1966	2153	2342	1.930152	0.003526928
634246.2	101928.1	3	15	35	57	92	126	177	237	301	372	472	556	655	747	857	974	1114	1269	1430	1598	1765	1940	2121	2309	2497	1.935128	0.002808262
605732.9	236632.9	5	14	37	58	100	153	212	272	346	422	511	589	716	830	955	1092	1240	1385	1562	1712	1905	2112	2293	2485	2686	1.890553	0.01130259
588354.4	190917.7	1	10	31	63	98	142	192	248	308	389	463	545	648	759	872	995	1131	1275	1435	1578	1766	1930	2128	2333	2540	2.118916	0.01708109
702398.3	184973.2	2	11	34	61	97	143	178	246	315	385	463	546	662	776	910	1042	1171	1318	1496	1655	1841	2019	2194	2398	2594	2.028267	0.001875299
642777.3	249445.3	2	18	45	74	101	141	184	253	339	422	512	625	739	849	962	1080	1194	1358	1492	1630	1820	2010	2212	2405	2595	1.960093	0.009804965
748896.6	253671.7	1	9	23	47	77	115	166	236	289	385	486	595	705	833	958	1077	1190	1360	1532	1691	1857	2019	2223	2408	2591	2.206977	0.004788002
575279.1	150139	5	19	38	69	109	143	192	250	311	391	478	569	681	807	922	1062	1184	1334	1471	1618	1790	1975	2194	2383	2590	1.833281	0.008041217
803911.6	179194.5	3	18	29	56	95	139	197	263	339	416	500	606	731	815	946	1058	1211	1370	1521	1704	1888	2045	2244	2436	2611	1.953951	0.005175104
623829.2	151643.3	2	15	34	66	101	152	199	262	323	402	475	552	645	741	874	1000	1122	1256	1397	1572	1745	1952	2163	2351	2542	1.973657	0.003790489
576093.5	193478.8	3	6	24	60	97	134	201	269	337	402	472	557	633	719	812	903	996	1129	1281	1440	1612	1785	1952	2150	2349	1.996833	0.02899752
729201	152196.1	4	15	32	67	107	150	206	271	336	420	504	585	693	793	922	1059	1197	1340	1475	1651	1820	2015	2230	2423	2604	1.899732	0.004113469
641469.9	121188.7	3	16	36	68	93	139	192	252	328	394	485	564	680	772	889	1027	1143	1279	1442	1585	1736	1911	2074	2261	2445	1.912592	0.0009894483
561506	187055.8	4	17	29	59	99	151	200	264	335	407	487	603	706	825	955	1060	1166	1286	1410	1535	1656	1792	1924	2075	2215	1.870095	0.006538483
661167.2	238477	8	15	35	59	99	134	167	223	276	347	432	510	623	736	860	1010	1131	1274	1411	1568	1758	1930	2104	2302	2508	1.79517	0.0366762
670468.6	148463.2	3	16	37	64	103	134	191	252	315	388	464	553	630	702	802	932	1029	1137	1260	1389	1522	1665	1802	1955	2107	1.85561	0.0005864032
638600.4	212999.3	7	14	28	52	89	124	177	239	318	399	487	572	663	776	888	1017	1123	1256	1405	1573	1742	1932	2118	2300	2495	1.847846	0.03456907
650859.3	117911.9	4	16	35	65	101	146	189	248	306	361	440	493	549	618	701	781	868	948	1036	1125	1213	1344	1443	1564	1679	1.730408	0.001993283
800117.2	182818.3	4	17	38	66	104	148	209	275	344	420	507	593	701	815	932	1055	1191	1328	1480	1612	1786	1956	2151	2343	2553	1.872018	0.001854675
712522.9	226690.1	4	16	31	76	108	146	203	271	354	415	492	567	661	768	873	983	1114	1260	1394	1557	1712	1882	2060	2245	2453	1.86173	0.004064409
774027.2	212814.2	3	8	14	30	53	82	106	133	162	201	243	290	343	395	455	524	580	655	720	788	859	955	1048	1142	1246	1.833475	0.01803055
608498.5	213807	3	11	30	48	72	109	159	220	286	366	455	539	652	767	891	1020	1179	1319	1483	1649	1830	2017	2208	2393	2587	2.01464	0.01091738
767342.5	205125.2	7	20	43	71	92	146	199	258	345	423	511	604	697	813	936	1062	1186	1303	1444	1602	1760	1930	2091	2261	2427	1.767795	0.01489388
590190.9	219183.1	2	11	23	53	97	138	190	254	308	386	467	563	674	783	899	1029	1169	1302	1454	1600	1764	1931	2099	2277	2463	2.048028	0.00301005
724100.1	185551.3	2	18	33	59	94	144	199	265	339	418	496	591	675	783	884	1007	1139	1305	1453	1624	1789	1962	2167	2356	2568	1.977611	0.005784262
742694.8	211832.1	3	18	30	65	99	151	203	266	335	414	485	591	670	789	912	1043	1192	1328	1498	1669	1826	1999	2195	2373	2553	1.927858	0.003096352
800131.2	181379.5	2	13	35	67	106	152	215	261	337	416	496	603	697	809	921	1042	1178	1325	1482	1635	1816	1992	2170	2351	2574	1.996149	0.002998588
687837.2	274602.6	3	16	38	64	111	153	221	272	346	402	489	586	702	831	952	1091	1225	1375	1537	1668	1864	2041	2227	2429	2636	1.92804	0.0008115276
675570.8	250087.7	4	12	29	56	95	142	191	247	322	397	486	577	676	798	916	1056	1184	1355	1508	1664	1842	2018	2190	2365	2570	1.942955	0.009810798
569928.6	166280.9	1	10	32	60	95	142	190	252	306	368	449	531	632	741	882	1004	1148	1311	1441	1591	1745	1922	2083	2244	2446	2.116242	0.01685967
595311.9	83223.09	4	9	17	33	50	61	80	100	122	151	188	216	245	274	308	347	400	440	492	552	630	710	762	827	926	1.634042	0.01977087
803517.6	159797.9	1	14	34	61	90	134	196	261	319	374	474	572	674	788	917	1060	1196	1351	1514	1667	1823	2002	2192	2383	2580	2.105094	0.0202758
506105.3	163892.9	1	12	24	54	82	110	149	187	227	291	345	404	458	533	596	659	752	827	912	994	1102	1215	1316	1431	1542	1.951587	0.02379858
711774.4	246868.7	2	12	30	52	96	141	189	259	335	408	492	578	686	802	931	1059	1183	1360	1509	1681	1856	2021	2209	2401	2629	2.041866	0.0007425225
690762.6	201872.7	3	12	23	44	65	100	134	168	228	292	373	453	534	643	740	848	967	1090	1238	1396	1567	1727	1899	2062	2222	1.967779	0.01605301
680687.9	158799	2	11	34	54	93	135	193	245	321	418	500	608	728	830	948	1084	1218	1368	1509	1690	1868	2045	2248	2443	2679	2.049939	0.001303983
613175.1	167249.4	4	15	29	58	94	131	176	229	297	366	462	558	647	770	897	1010	1129	1280	1424	1557	1699	1830	2002	2166	2352	1.895637	0.007784067
592331	165427.2	1	8	21	36	65	99	161	226	301	392	478	567	667	781	896	1023	1167	1330	1480	1647	1848	2031	2201	2404	2602	2.239915	0.004312989
602659.3	192015.6	3	9	24	45	82	132	183	252	323	390	479	583	684	797	939	1092	1247	1378	1529	1701	1873	2051	2262	2443	2631	2.050664	0.01279489
729060.9	212928.9	3	19	43	72	108	147	205	263	333	405	507	604	721	841	969	1082	1222	1371	1519	1661	1821	1980	2163	2359	2567	1.89673	0.002367651
711636.8	220115.6	2	13	36	64	101	138	191	245	312	368	463	546	642	770	901	1024	1171	1296	1445	1611	1770	1950	2138	2340	2529	1.994426	0.002634124
609237	135345.7	2	14	27	64	104	157	212	274	361	438	538	640	733	840	975	1113	1247	1381	1552	1704	1877	2058	2261	2445	2614	2.026706	0.003907275
564262.4	211648.3	3	18	35	62	95	134	191	244	320	399	478	568	656	765	866	985	1096	1214	1334	1477	1642	1763	1920	2057	2225	1.88068	0.00175537
680021.8	149506.1	1	11	31	52	87	133	195	265	342	427	514	593	686	792	896	1014	1134	1268	1425	1566	1717	1887	2066	2224	2407	2.119686	0.01737646
554077.1	212943.3	2	13	34	61	97	146	204	266	344	411	494	598	696	784	889	1022	1163	1294	1437	1587	1735	1881	2034	2186	2318	1.987096	0.002896565
711870.6	224557.4	5	16	35	63	92	136	187	243	318	393	474	574	689	800	917	1029	1134	1261	1425	1568	1730	1910	2075	2271	2467	1.851606	0.009850113
513918.1	150892.9	2	12	29	66	102	144	190	256	316	387	482	574	663	768	895	1020	1148	1317	1450	1594	1720	1903	2064	2207	2372	2.003451	0.00254184
751317.2	257378.8	3	19	37	61	93	151	206	282	347	410	516	611	707	797	918	1022	1148	1255	1380	1503	1635	1774	1936	2088	2259	1.877791	0.003338009
621933.2	124882	3	13	33	55	88	134	176	228	286	370	450	552	653	768	885	1010	1135	1281	1442	1574	1747	1935	2113	2338	2540	1.957825	0.003245506
568518.6	117679.9	5	18	40	59	90	133	182	246	300	383	469	591	694	806	918	1051	1186	1321	1477	1650	1807	1999	2215	2401	2610	1.856302	0.0134655
612075.3	114120.1	4	21	45	79	109	158	208	261	335	420	507	601	707	819	940	1052	1221	1375	1535	1694	1858	2026	2219	2414	2626	1.842198	0.003098127
705346.2	131841.7	3	13	29	53	92	135	179	237	306	384	453	538	650	773	898	1021	1147	1282	1428	1599	1769	1963	2157	2369	2560	1.969298	0.003399152
626338.8	175408.2	7	22	37	61	98	147	203	269	328	399	480	584	678	757	842	935	1034	1138	1240	1374	1511	1691	1864	2059	2227	1.721254	0.01305514
738384.4	254248.3	6	20	35	55	82	136	186	247	312	391	480	568	664	779	881	1009	1161	1338	1509	1665	1833	2004	2202	2404	2590	1.83415	0.02323733
639281	142326.8	4	12	27	54	84	128	170	233	296	376	452	535	646	761	894	1021	1155	1308	1453	1630	1800	1978	2180	2380	2558	1.950922	0.01363427
703356.7	241564.7	5	22	42	75	111	150	199	254	331	400	487	584	693	820	919	1038	1181	1328	1481	1621	1794	1952	2121	2309	2490	1.800687	0.005489131
548870.4	193444.6	3	13	29	45	72	96	126	157	195	238	297	356	410	461	535	612	683	778	864	981	1095	1242	1390	1541	1695	1.800191	0.007508685
621925.1	164304.5	2	11	30	58	96	141	194	269	352	435	510	597	687	776	851	948	1066	1201	1316	1458	1624	1774	1937	2116	2291	1.991834	0.005591742
646351.9	226399.9	4	16	37	70	100	153	204	264	313	405	486	582	696	811	944	1061	1193	1351	1488	1624	1781	1947	2124	2318	2478	1.876483	0.002684059
697472.8	176198.1	2	11	33	60	99	156	209	266	354	429	521	629	755	868	999	1127	1281	1415	1583	1747	1912	2107	2292	2508	2747	2.051931	0.001885359
573647.4	171939.9	3	13	25	56	95	128	175	232	302	364	454	562	654	746	858	984	1129	1247	1407	1590	1762	1937	2114	2314	2504	1.969616	0.005104036
739107.6	229091.5	3	14	37	61	95	141	200	255	327	416	502	604	716	816	918	1044	1174	1322	1485	1626	1767	1910	2071	2246	2432	1.933775	0.0009896114
770398.1	139368.5	4	9	34	63	100	142	187	252	323	399	482	577	694	802	926	1052	1185	1338	1471	1629	1798	1953	2149	2298	2497	1.943283	0.01487943
586026.9	169063.3	7	22	42	78	113	155	207	253	309	377	451	543	646	767	883	1007	1153	1290	1432	1576	1760	1935	2111	2315	2509	1.741384	0.01362797
556766.4	156473.8	4	13	17	42	77	99	153	207	283	375	463	564	669	780	903	1029	1173	1318	1474	1635	1809	1981	2167	2353	2576	2.004777	0.03795099
658644.2	155134.7	4	11	33	60	97	141	183	236	305	399	480	573	679	802	942	1058	1186	1318	1476	1630	1777	1937	2143	2323	2524	1.932309	0.009862753
504390.9	158580.8	3	10	34	56	92	128	166	230	295	373	461	550	638	723	804	883	971	1056	1157	1248	1340	1454	1573	1694	1817	1.878191	0.008082828
752237.9	258493.7	3	13	34	65	106	156	209	265	330	414	505	579	665	753	849	941	1035	1149	1274	1390	1503	1642	1782	1937	2086	1.874176	0.003663544
732278.4	144279.7	5	14	33	55	95	136	185	254	309	380	472	597	704	812	929	1040	1162	1325	1487	1674	1834	2004	2202	2363	2547	1.891304	0.01467449
775563.7	179124.7	3	17	34	63	104	153	209	270	341	414	486	558	654	759	875	985	1138	1290	1432	1592	1760	1948	2127	2332	2531	1.908444	0.001361566
700170.2	288250.6	4	12	28	54	90	128	186	245	330	417	499	567	648	744	824	935	1032	1135	1228	1305	1405	1502	1608	1725	1840	1.851331	0.01214447
667578.3	267127.2	3	16	32	49	76	120	160	202	250	303	357	413	490	568	661	751	856	957	1063	1171	1305	1453	1591	1732	1861	1.827731	0.00370422
597558.1	224940.3	2	12	31	55	85	135	187	240	306	370	471	573	664	786	903	1032	1170	1324	1494	1681	1868	2046	2223	2422	2605	2.041426	0.0005403568
626183.7	154645.3	3	18	30	54	85	120	174	236	322	397	492	589	683	780	905	1028	1171	1304	1479	1614	1788	1971	2146	2349	2541	1.947866	0.007652197
579480.4	116504.7	4	19	41	67	111	160	220	284	365	425	515	601	706	816	934	1071	1204	1345	1478	1627	1823	2006	2203	2387	2597	1.856053	0.001349308
675965.3	211835.5	4	11	27	47	75	101	137	171	216	263	330	388	444	509	564	646	724	823	914	1013	1115	1267	1410	1564	1744	1.790236	0.009982849
520816.4	150693.4	4	16	40	73	113	152	195	253	320	404	500	573	625	701	781	860	939	1032	1115	1215	1321	1434	1561	1680	1800	1.746799	0.003427735
575337.4	188143.6	3	18	36	61	96	142	199	243	323	391	471	575	682	808	907	1034	1160	1302	1458	1604	1766	1935	2088	2259	2441	1.910107	0.002201723
770614.5	149798.7	4	14	34	58	85	136	182	253	313	390	489	585	679	783	894	1024	1140	1294	1446	1599	1749	1939	2114	2292	2508	1.907846	0.006953128
721225.1	175854.3	2	10	29	68	101	140	196	241	314	383	455	543	654	751	850	976	1113	1264	1422	1580	1746	1927	2118	2300	2508	2.019987	0.004151702
579812.8	86392.45	3	16	35	65	93	144	205	276	353	448	525	607	710	822	934	1058	1164	1265	1384	1510	1632	1734	1853	1968	2075	1.888388	0.003853645
625033.5	198890	4	15	23	52	86	133	185	249	324	398	473	570	682	792	912	1033	1165	1320	1469	1653	1807	1983	2185	2375	2570	1.943295	0.01574417
619754.6	184481	4	14	34	62	100	150	202	264	349	422	513	600	712	818	927	1075	1206	1343	1497	1643	1797	1974	2174	2350	2550	1.906349	0.004315287
721217.8	241423.1	2	11	30	54	93	138	189	240	308	386	478	559	672	784	926	1058	1182	1338	1499	1662	1849	2040	2247	2440	2633	2.050451	0.0003694455
581035.4	233055.5	6	19	39	67	102	152	208	273	350	437	511	604	703	812	944	1060	1193	1347	1507	1667	1815	2012	2173	2354	2560	1.80986	0.01000433
654808.1	247227.8	3	15	35	72	99	134	179	241	311	400	482	551	663	780	905	1026	1178	1317	1460	1625	1787	1956	2155	2366	2544	1.92934	0.00235277
587915.8	127677.3	4	17	39	61	101	156	215	267	336	408	485	580	689	795	921	1058	1191	1334	1488	1645	1808	1978	2183	2365	2567	1.875945	0.003028411
671425.5	164314.6	3	15	39	74	112	146	211	260	328	405	487	576	673	787	904	1031	1175	1310	1465	1634	1785	1983	2175	2353	2545	1.910875	0.001231832
546120.4	204586.3	6	17	36	65	101	154	203	262	329	400	473	560	663	784	906	1026	1135	1258	1398	1536	1665	1813	1983	2145	2320	1.793587	0.01006241
596478.2	253232.6	2	15	46	71	91	127	159	197	237	300	368	451	534	622	728	826	926	1028	1142	1255	1401	1531	1661	1784	1939	1.866258	0.01493173
696307.6	115444.7	3	8	22	45	76	123	172	243	294	386	482	580	680	804	913	1033	1161	1294	1410	1531	1676	1804	1958	2103	2241	2.03038	0.01758557
712872.8	269405.1	3	15	30	55	86	141	192	244	313	371	459	546	645	757	871	1007	1137	1247	1398	1549	1740	1913	2101	2283	2464	1.940745	0.002785679
580399.9	209949	3	10	30	57	84	122	170	217	270	340	403	460	536	613	711	799	931	1048	1216	1385	1546	1703	1882	2081	2255	1.923047	0.00633647
741446.4	203254.5	2	6	25	60	84	126	175	229	290	363	444	532	636	730	865	975	1099	1262	1389	1552	1690	1864	2039	2218	2417	2.085404	0.01366686
587323.6	196901.2	5	10	33	60	83	117	176	211	274	346	435	539	644	750	850	964	1084	1222	1386	1553	1709	1872	2068	2307	2503	1.902661	0.02441929
567750.3	228782	4	23	38	69	107	165	211	262	340	432	523	614	713	838	957	1081	1220	1344	1487	1615	1737	1861	2010	2170	2344	1.82826	0.003761742
662689.7	242225.3	4	18	34	64	103	147	199	265	345	424	511	605	715	809	919	1032	1147	1271	1421	1561	1730	1912	2124	2310	2521	1.868163	0.003141177
736290.8	265007.9	1	15	37	61	109	153	202	262	326	409	487	569	669	759	882	999	1127	1261	1421	1571	1736	1908	2067	2247	2454	2.058208	0.02940326
707116.9	162992.7	3	13	32	68	103	145	189	252	326	412	514	603	699	831	956	1105	1258	1408	1541	1696	1877	2041	2251	2450	2640	1.968436	0.001941857
646468	256637.1	3	15	37	66	101	139	200	267	346	414	498	598	707	832	961	1099	1241	1390	1543	1708	1882	2073	2272	2448	2643	1.947577	0.0008277416
633955.7	199077.2	2	11	27	56	90	143	184	245	292	368	449	544	655	769	877	995	1128	1279	1427	1594	1770	1966	2120	2327	2532	2.036425	0.0009322023
656073.8	210396.1	2	11	29	55	96	141	191	256	334	407	489	581	687	800	911	1030	1163	1291	1444	1610	1789	1974	2162	2352	2514	2.036153	0.001106122
754811.8	158414.9	3	10	22	49	88	147	200	247	326	417	502	601	715	824	946	1051	1201	1354	1512	1653	1826	1984	2157	2336	2513	2.024308	0.01204972
684978	108115.6	3	18	30	48	65	90	122	170	224	265	313	373	430	513	590	682	776	875	963	1050	1133	1216	1298	1415	1523	1.779515	0.01021449
721002.5	267324.9	5	14	34	60	98	151	194	247	315	390	474	554	663	789	923	1047	1175	1303	1479	1655	1802	1983	2156	2369	2577	1.87581	0.01179681
591312.5	149051.6	3	13	32	54	102	150	188	242	312	410	504	582	687	799	927	1056	1170	1320	1472	1638	1825	1987	2179	2365	2587	1.963832	0.002475541
712829.3	185893.9	3	14	29	59	96	142	192	261	326	406	485	572	681	812	935	1064	1208	1364	1506	1653	1841	2015	2203	2413	2611	1.967542	0.002262264
625190	159022.2	6	16	32	65	96	138	192	251	323	395	482	573	695	809	903	1052	1185	1341	1488	1649	1815	1981	2165	2333	2534	1.84329	0.01743986
576154	217728.7	3	9	31	58	105	150	198	257	331	386	462	524	601	666	748	841	944	1047	1181	1320	1495	1662	1864	2065	2253	1.910848	0.01181619
595296.9	182990.6	4	11	31	51	93	134	193	247	309	369	457	564	657	793	923	1048	1166	1295	1441	1585	1768	1962	2131	2329	2547	1.942094	0.01181195
633110.2	111375.6	3	12	23	47	86	136	192	266	340	422	493	580	692	796	924	1035	1160	1293	1442	1598	1783	1971	2144	2347	2540	2.001021	0.00952925
687218.8	163827.5	5	21	38	69	115	151	191	251	308	392	487	591	713	837	970	1106	1248	1382	1530	1695	1878	2060	2251	2450	2687	1.838266	0.009771287
788679.9	168162.6	7	19	39	64	109	153	203	274	338	407	477	567	673	801	917	1025	1160	1297	1445	1599	1771	1963	2136	2341	2539	1.777365	0.01506181
692373.2	226291.5	5	15	36	64	99	147	194	247	334	399	485	585	682	767	876	1001	1093	1190	1292	1416	1552	1701	1870	2041	2207	1.81189	0.006285037
543935.7	170466.3	4	13	30	58	102	142	188	250	320	391	486	590	696	816	950	1056	1193	1354	1509	1669	1844	2016	2210	2390	2613	1.932972	0.008120132
696038.1	296211.2	2	6	24	48	89	124	166	206	247	313	378	464	542	628	700	767	846	930	1005	1077	1156	1229	1312	1400	1482	1.943188	0.02240073
647657.2	248049	3	7	17	49	87	138	180	251	321	389	479	583	689	796	920	1042	1199	1371	1544	1714	1871	2050	2204	2445	2646	2.086157	0.02736642
598176	181659.3	4	12	28	51	84	126	176	230	298	387	469	556	660	759	887	1027	1162	1307	1458	1617	1788	1969	2165	2368	2534	1.950552	0.01326763
653258.5	168870.8	3	18	28	63	107	152	202	259	319	406	478	557	669	762	895	1010	1138	1277	1418	1590	1760	1933	2124	2325	2520	1.916893	0.004304096
715282.6	186434.5	4	20	47	78	114	145	195	260	333	412	499	598	701	802	916	1049	1200	1349	1513	1675	1855	2035	2208	2390	2606	1.842186	0.004031242
711166.8	192784.8	2	11	22	49	101	140	194	250	315	404	487	582	661	784	915	1031	1168	1328	1492	1652	1839	2002	2190	2382	2557	2.065134	0.00448753
598769.9	179090.8	3	9	29	55	90	144	205	261	340	411	486	567	661	765	898	1014	1143	1296	1431	1600	1767	1924	2107	2314	2521	1.992764	0.008673734
676087	162388.9	5	14	37	67	107	150	216	280	362	443	534	617	719	822	936	1081	1227	1362	1528	1676	1866	2054	2237	2430	2616	1.872262	0.008341155
626384.8	257879.5	5	15	34	59	95	136	186	243	309	369	454	541	648	769	882	1006	1151	1271	1424	1583	1749	1931	2091	2271	2444	1.859794	0.01152703
603314.6	105826.2	3	17	42	61	104	147	209	266	331	403	490	578	676	787	895	1021	1166	1331	1481	1640	1822	1987	2162	2355	2563	1.908261	0.001828502
680774.4	115719.7	2	8	35	64	95	133	186	258	327	404	482	577	657	756	853	956	1043	1128	1227	1326	1438	1556	1702	1816	1919	1.967238	0.01697795
654236.8	201858.8	3	18	33	65	98	141	192	255	336	425	513	611	720	852	968	1089	1226	1379	1526	1686	1858	2049	2260	2453	2648	1.940162	0.002764617
736599.2	154580.4	2	13	27	53	93	149	213	264	330	413	491	594	694	815	939	1062	1209	1349	1488	1645	1797	1960	2126	2284	2448	2.027754	0.002916674
751128.8	167550.3	2	15	40	69	104	150	200	242	320	406	494	587	696	811	925	1061	1192	1349	1513	1683	1847	2020	2202	2397	2617	1.983042	0.004687746
821070.2	187253.6	3	10	26	60	101	135	189	248	318	386	465	554	662	767	871	1010	1136	1319	1485	1653	1813	1982	2168	2370	2534	1.992765	0.006910482
742242.1	208019.6	5	20	39	58	97	135	182	240	315	408	486	572	675	766	873	986	1127	1261	1411	1575	1744	1908	2101	2304	2511	1.826035	0.01064655
706193.5	139316.6	7	19	42	80	113	157	210	268	339	426	518	596	701	820	932	1052	1186	1311	1454	1638	1794	1976	2176	2369	2586	1.766656	0.011248
703374.6	180091.7	2	10	26	58	85	121	174	240	313	390	480	584	693	816	943	1090	1236	1379	1542	1697	1878	2063	2256	2446	2652	2.082222	0.001506623
680310.4	157841	6	17	35	64	100	137	183	246	332	399	498	594	704	836	950	1092	1221	1352	1521	1687	1867	2062	2263	2456	2666	1.84798	0.01767241
753363.1	194992.9	2	13	26	48	84	115	182	240	323	410	487	587	697	818	920	1034	1159	1294	1449	1608	1776	1939	2070	2249	2445	2.042481	0.003405893
508443.7	119915.3	4	17	34	65	94	129	173	227	281	331	392	463	525	585	647	704	772	839	906	993	1069	1151	1229	1301	1371	1.675322	0.002576307
792821.7	149562.5	2	16	27	52	83	135	185	237	307	367	456	550	648	750	884	1003	1136	1278	1446	1616	1798	1964	2159	2358	2566	2.014547	0.004712136
718124.9	99883.87	3	11	31	60	99	153	202	256	337	406	476	557	631	717	807	907	1006	1100	1209	1335	1460	1594	1731	1854	1979	1.885569	0.006594273
822226.1	168045.6	9	16	38	67	100	147	200	258	317	396	496	586	667	766	879	985	1098	1225	1364	1528	1672	1803	1926	2062	2190	1.730895	0.02577435
622925	161565.8	4	17	43	76	108	149	190	244	314	397	504	598	710	823	937	1074	1210	1325	1466	1591	1737	1888	2040	2201	2380	1.847993	0.003027314
692272.9	188457.6	4	17	38	65	109	155	221	280	354	435	517	609	717	844	983	1126	1269	1415	1556	1717	1894	2044	2220	2411	2621	1.888474	0.002154537
596470.4	235596.7	3	18	39	64	100	148	186	258	337	414	493	579	693	809	911	1059	1193	1350	1503	1659	1835	2016	2198	2400	2633	1.917539	0.002234407
738580.1	271259.4	3	10	25	53	87	116	164	231	293	360	443	519	592	674	759	849	939	1018	1120	1222	1329	1420	1527	1626	1721	1.890122	0.008469108
674107.1	147891.8	3	10	33	61	98	146	193	246	313	380	449	521	605	680	774	869	967	1058	1168	1279	1420	1553	1709	1864	2035	1.881943	0.006665614
503937.8	143759.2	1	5	25	59	95	129	192	264	352	433	528	621	734	841	967	1111	1256	1388	1527	1661	1808	1945	2087	2216	2350	2.216578	0.0292999
645367.6	231953.5	3	17	35	59	93	132	180	269	329	408	490	590	676	783	912	1041	1181	1339	1472	1625	1791	1975	2186	2398	2595	1.934303	0.002955311
575908.6	113659.4	3	14	34	66	106	148	210	268	331	417	492	596	671	784	921	1078	1208	1346	1481	1623	1806	1987	2175	2371	2561	1.938335	0.0006349141
574100.3	94850.66	3	6	30	61	95	142	196	261	330	405	489	583	681	806	934	1055	1188	1341	1484	1638	1802	1943	2123	2288	2433	2.028638	0.02509596
827055.7	167323.5	3	14	34	56	92	130	168	226	278	330	395	457	544	617	702	815	925	1017	1120	1194	1288	1382	1474	1550	1641	1.81362	0.001174698
706183.8	193739	2	8	27	47	77	129	190	243	320	398	499	585	682	787	884	990	1116	1252	1404	1579	1730	1902	2099	2307	2501	2.078689	0.0057912
667409.1	199057.8	3	10	27	57	85	129	169	218	278	354	448	520	606	712	817	939	1068	1208	1336	1479	1634	1793	1965	2111	2267	1.962599	0.005544434
731136	197569.3	4	12	31	67	99	149	191	252	314	398	481	582	680	787	912	1036	1192	1330	1472	1628	1794	1968	2143	2356	2572	1.920393	0.007690848
691385.1	262991.9	8	19	42	62	98	156	199	261	332	408	502	586	688	807	917	1063	1214	1366	1512	1685	1888	2073	2262	2446	2634	1.7801	0.02460842
782718.4	179247.3	2	13	26	53	92	134	183	244	301	390	477	568	667	766	891	1005	1126	1285	1420	1575	1752	1921	2100	2283	2485	2.024856	0.001351143
571202.7	222138.7	4	17	33	61	90	144	208	260	334	417	494	585	706	815	923	1058	1189	1354	1517	1697	1867	2060	2227	2424	2619	1.904096	0.006057897
753872.9	216756.5	3	13	30	60	98	139	184	231	288	350	414	496	579	666	743	847	960	1076	1195	1313	1452	1584	1715	1835	1958	1.866772	0.001190223
823205.4	179149.1	4	10	30	55	91	139	190	258	321	390	473	552	620	717	824	913	1019	1128	1242	1358	1481	1600	1713	1843	1985	1.87209	0.01207694
715159.1	173332.6	1	13	23	44	82	125	176	224	289	359	452	554	659	771	874	995	1121	1268	1418	1597	1766	1962	2147	2345	2561	2.148889	0.01201631
570631.2	124573.6	4	11	27	57	96	139	195	256	327	416	509	598	688	802	924	1050	1212	1345	1511	1686	1868	2050	2225	2427	2628	1.96024	0.01245782
766534.9	154678.7	3	11	28	46	75	114	161	218	281	342	437	521	629	740	868	1001	1109	1233	1395	1567	1743	1919	2101	2290	2490	1.997756	0.008862728
678625.7	263299.3	4	21	37	70	100	150	201	265	342	413	496	583	675	788	906	1062	1209	1325	1471	1609	1777	1944	2113	2301	2483	1.84869	0.003651546
739641.3	152064.7	4	11	28	55	97	142	183	226	287	364	438	517	602	692	780	879	977	1081	1205	1326	1446	1591	1742	1908	2060	1.862314	0.008763348
545716.7	174522.6	7	22	35	71	104	158	216	274	341	428	500	598	696	814	943	1074	1180	1317	1485	1633	1815	2005	2186	2356	2522	1.774522	0.0152904
561376.3	157089.3	1	13	36	69	102	153	195	257	313	386	468	554	664	776	884	1013	1157	1287	1433	1599	1785	1952	2125	2324	2532	2.079539	0.0253555
642798.4	225749.2	6	12	31	56	86	124	179	255	327	417	487	584	689	804	940	1069	1190	1330	1449	1603	1806	1997	2174	2376	2562	1.888361	0.02755474
605827.4	159574.1	5	14	28	59	98	128	181	230	302	383	476	572	685	803	915	1056	1204	1359	1505	1672	1850	2028	2204	2388	2582	1.90439	0.01825431
608303.8	205710.9	2	10	26	64	107	165	212	280	356	429	520	630	723	825	953	1079	1212	1339	1508	1639	1805	1951	2124	2356	2579	2.041847	0.007497454
648852.1	127340.9	5	14	35	61	96	148	203	265	331	400	460	536	614	687	790	894	998	1121	1238	1372	1526	1679	1821	1972	2160	1.799871	0.007245926
666862.2	186246.4	1	12	33	60	88	120	172	234	288	372	450	543	655	761	883	1011	1146	1289	1427	1596	1776	1924	2082	2265	2471	2.110691	0.0162091
600374.5	143857.8	1	14	31	64	101	138	184	234	303	390	487	571	682	786	895	1011	1142	1265	1431	1598	1771	1947	2150	2360	2558	2.094034	0.02118871
741839.8	246370.2	2	17	38	63	105	153	224	271	352	421	506	598	733	841	981	1098	1241	1384	1550	1714	1879	2050	2251	2430	2635	1.985192	0.005031361
595480.9	109526.3	5	17	37	54	88	124	171	230	292	376	455	553	663	771	901	1013	1140	1294	1448	1624	1787	1971	2152	2360	2561	1.865533	0.01697148
668179.8	172219	3	10	28	59	83	127	166	220	293	368	461	549	651	752	852	971	1091	1224	1375	1537	1715	1887	2074	2280	2473	1.981963	0.006315217
611122.7	130137.4	4	15	40	69	107	169	224	289	370	457	551	629	725	856	963	1102	1231	1398	1538	1719	1889	2080	2297	2484	2696	1.894171	0.002318749
631744.8	203909.5	4	15	38	65	97	140	172	232	311	389	479	571	676	794	907	1043	1175	1308	1460	1633	1792	1971	2141	2333	2544	1.891389	0.006010447
621634.7	221053.1	2	15	40	72	105	138	189	247	326	407	490	598	703	823	937	1049	1172	1303	1455	1619	1801	1996	2211	2374	2597	1.977618	0.005320421
766702.8	184779.6	2	8	27	60	113	154	199	256	333	413	496	601	692	797	906	1038	1179	1303	1447	1608	1786	1956	2131	2324	2518	2.055694	0.01003986
566340.6	130921.6	3	19	37	58	92	142	201	263	336	415	501	595	698	793	915	1035	1167	1299	1466	1641	1809	2003	2196	2411	2597	1.91889	0.003744675
618298.8	237417.4	1	8	33	63	99	152	207	279	348	434	516	610	718	834	967	1104	1219	1370	1540	1724	1897	2093	2283	2485	2679	2.163933	0.01992344
698686.8	204270.9	6	21	39	57	89	139	184	245	317	390	466	570	666	786	886	1010	1132	1263	1392	1559	1739	1923	2115	2300	2465	1.799429	0.01716702
606159.4	119514.4	6	15	35	65	95	147	213	271	337	402	495	598	695	804	918	1027	1163	1290	1443	1625	1799	1965	2150	2328	2549	1.834578	0.01455943
627157.1	215568.9	1	13	31	66	103	139	197	257	320	404	483	584	681	771	879	1000	1132	1272	1438	1597	1757	1951	2113	2280	2479	2.09051	0.02195291
805797.4	178243.8	4	18	40	65	99	150	202	259	318	412	505	604	717	845	967	1090	1223	1398	1540	1704	1869	2053	2234	2424	2629	1.884669	0.004019375
803921.4	126597.6	2	9	17	40	82	125	169	243	291	352	418	490	535	608	678	737	785	822	864	893	927	963	995	1020	1055	1.855491	0.04966939
804763.8	134191.3	4	16	32	52	78	113	150	187	235	301	373	451	530	608	690	769	891	999	1098	1192	1289	1388	1481	1576	1663	1.782451	0.006225789
573776.8	179761.7	2	13	38	68	108	150	200	262	332	411	502	581	698	806	917	1055	1189	1324	1467	1646	1816	1992	2177	2370	2568	1.991411	0.003572476
773273.6	207273.2	3	17	33	54	87	115	160	204	277	351	438	531	627	734	861	966	1091	1197	1318	1452	1555	1705	1846	1976	2104	1.896271	0.00605523
680137.6	237927.5	2	12	25	55	88	132	179	258	324	400	470	584	675	766	877	994	1099	1230	1352	1502	1664	1815	2002	2168	2364	2.017071	0.002495155
707209.5	182268.6	3	9	31	59	102	147	202	265	329	400	491	587	699	794	906	1031	1160	1300	1458	1642	1837	2038	2246	2454	2658	1.996469	0.008284304
699864.1	211009	6	17	36	68	98	132	184	247	301	380	488	589	690	807	937	1048	1163	1291	1438	1599	1776	1934	2142	2332	2518	1.82363	0.0158099
584391.1	198414.3	5	10	24	48	82	131	171	237	310	362	453	536	633	751	860	973	1107	1248	1422	1599	1745	1901	2075	2237	2431	1.933448	0.0287378
797875.4	166084.9	2	16	31	60	96	147	198	264	347	440	536	634	751	851	966	1081	1215	1376	1512	1678	1839	1994	2194	2408	2606	2.008302	0.003719219
568768.2	239277.1	5	14	29	57	86	119	149	180	216	252	291	341	410	477	545	621	710	803	926	1049	1165	1289	1427	1557	1687	1.706892	0.01482782
602550.7	109257.5	3	16	36	57	90	140	192	258	324	422	501	584	685	781	900	1034	1184	1315	1456	1620	1798	1970	2156	2340	2533	1.934412	0.002038146
659007.8	215241.2	2	7	20	49	74	110	158	216	283	354	446	536	642	764	873	1003	1111	1241	1384	1537	1686	1862	2053	2239	2442	2.110472	0.008172815
641158.6	260225.2	3	21	39	73	106	153	189	239	311	389	477	565	639	747	865	1012	1158	1304	1456	1581	1730	1872	2035	2170	2325	1.864906	0.004678828
770160.2	194875	1	9	25	53	93	139	185	244	301	377	471	563	677	775	897	1014	1140	1278	1422	1585	1771	1942	2137	2329	2521	2.158112	0.01053989
563159.6	100409.2	2	12	36	54	90	131	183	239	300	355	435	520	626	731	831	949	1053	1141	1279	1398	1512	1612	1717	1842	1963	1.947413	0.004342655
663786.3	151296.4	3	15	33	65	88	138	187	249	314	387	467	565	668	791	893	1017	1153	1296	1443	1609	1770	1966	2153	2354	2576	1.939038	0.001883908
796544.6	151070.1	2	11	23	50	75	116	156	220	277	346	440	523	600	719	858	994	1129	1291	1439	1608	1773	1951	2131	2342	2546	2.068642	0.002702517
664750.2	138606	2	7	20	46	86	122	168	210	253	292	352	407	466	534	599	667	740	814	890	971	1075	1164	1274	1372	1477	1.907381	0.01710962
599707.4	222627.2	3	8	28	64	99	149	195	256	328	418	492	589	699	810	923	1055	1198	1332	1463	1643	1842	2009	2201	2418	2635	2.012481	0.01267024
691339.3	257491.9	3	14	33	62	106	147	201	262	335	410	505	603	710	827	960	1097	1223	1367	1530	1687	1845	2037	2208	2428	2589	1.955742	0.0008059929
695457.8	240890.8	5	17	35	63	94	137	184	234	304	386	459	540	639	732	849	945	1057	1183	1304	1447	1575	1719	1853	2020	2183	1.804005	0.006523629
710608.2	198425.5	2	9	28	65	100	146	223	282	343	412	498	577	690	800	915	1037	1180	1322	1482	1642	1790	1965	2174	2366	2575	2.046092	0.007062288
680341.1	225341.3	2	6	20	30	55	96	133	169	226	283	353	437	548	663	779	863	995	1145	1284	1438	1618	1771	1940	2116	2287	2.135027	0.01755107
778599.9	157077.4	7	16	37	57	88	139	189	252	309	388	472	555	646	756	884	998	1130	1269	1437	1604	1781	1962	2145	2328	2519	1.811086	0.02483282
807031.4	166825.4	3	10	25	47	73	112	154	217	291	351	437	531	616	718	838	981	1113	1264	1404	1577	1750	1930	2117	2297	2507	2.015828	0.0108246
574019.1	155420.3	2	12	34	65	105	149	201	258	326	402	488	586	690	813	924	1051	1217	1356	1501	1677	1858	2020	2212	2406	2597	2.01629	0.002020207
694298.2	209717.9	2	18	36	62	103	150	202	261	341	410	484	572	674	818	940	1049	1166	1316	1470	1631	1769	1941	2102	2305	2495	1.963971	0.005963717
815031.4	173761.1	3	12	31	64	103	143	191	254	321	411	498	606	709	831	941	1072	1209	1347	1527	1685	1870	2041	2217	2420	2630	1.975398	0.00242353
595882	89596.87	2	15	29	41	69	113	167	222	286	347	420	514	621	733	849	945	1047	1148	1248	1345	1431	1530	1640	1754	1878	1.959624	0.01002717
778996.6	185290.2	3	13	38	74	103	139	184	232	309	378	458	559	667	780	896	1017	1158	1300	1449	1605	1759	1933	2134	2311	2519	1.927646	0.003350521
618530.8	154666.5	4	13	28	49	76	120	169	232	306	391	480	577	678	785	920	1066	1210	1340	1480	1635	1814	2002	2177	2355	2549	1.958639	0.01621125
525816.4	163296.8	3	17	38	66	110	162	211	265	326	419	510	598	696	788	915	1032	1152	1296	1445	1604	1765	1922	2116	2326	2529	1.900052	0.0006624165
668571.7	190255	4	14	35	63	103	155	203	267	328	397	473	568	666	773	883	1004	1131	1249	1417	1588	1749	1903	2074	2272	2426	1.87993	0.003454711
704522.4	214295.4	5	15	31	55	93	133	180	217	277	357	435	520	619	742	867	974	1106	1241	1394	1535	1713	1875	2059	2238	2446	1.863383	0.0155248
674167.2	171329	2	12	36	57	87	121	183	248	309	372	457	555	653	781	910	1022	1192	1325	1460	1606	1786	1957	2153	2341	2543	2.021018	0.002196139
564358.4	172835.8	1	9	23	51	85	122	166	242	303	399	476	578	669	792	925	1040	1164	1318	1456	1608	1789	1989	2156	2347	2526	2.18195	0.006968047
695247.2	181190.8	5	13	38	66	103	156	217	279	359	452	546	629	736	851	979	1115	1251	1398	1561	1746	1926	2099	2271	2482	2706	1.8905	0.01033244
828310.4	201279.1	2	11	21	44	73	124	184	237	309	382	463	549	623	687	753	825	898	986	1077	1169	1267	1361	1479	1569	1648	1.946438	0.01612857
671522.3	198285.5	5	11	36	53	91	137	178	243	319	388	465	546	646	737	860	970	1065	1183	1317	1452	1569	1716	1865	2029	2168	1.85366	0.01547195
675882.2	176040.7	3	11	26	55	84	127	171	239	309	386	458	557	668	789	893	1012	1154	1301	1460	1626	1774	1947	2137	2316	2521	1.996237	0.005843627
517695.1	173454.8	3	14	32	54	88	141	193	247	307	374	437	521	599	686	795	881	979	1079	1184	1290	1393	1518	1628	1748	1883	1.856528	0.002229946
808864.6	129322.5	6	17	36	51	76	96	134	167	203	246	278	327	373	418	470	520	581	634	691	731	777	830	876	924	979	1.512986	0.003690054
598048.9	146296.5	4	20	44	64	97	136	190	246	298	393	490	587	683	785	901	1020	1155	1296	1447	1629	1804	1978	2149	2344	2536	1.853625	0.006705467
645034.6	223112.8	7	16	35	62	96	136	187	255	319	393	482	581	675	783	903	1046	1196	1320	1458	1599	1766	1922	2104	2313	2497	1.81162	0.02245037
699691.1	171090.3	1	9	36	71	101	160	209	267	337	409	510	600	699	841	957	1103	1251	1415	1584	1747	1929	2134	2316	2502	2742	2.145775	0.02240468
644300	226255.1	4	12	29	52	93	127	171	237	322	420	529	625	720	829	933	1034	1187	1331	1489	1651	1804	1967	2150	2339	2552	1.951146	0.01287991
785401.6	156944.8	3	8	22	55	94	144	208	275	355	426	513	612	719	822	939	1059	1208	1367	1503	1650	1821	2010	2179	2350	2543	2.036563	0.01758325
788573.4	178169.3	3	18	38	70	108	159	228	287	340	409	501	602	687	797	922	1030	1156	1293	1451	1610	1781	1943	2109	2281	2471	1.889392	0.001137265
604393.5	128118.8	2	9	23	57	82	120	166	221	300	380	464	549	635	758	883	1019	1157	1287	1448	1617	1780	1979	2166	2371	2589	2.081842	0.00307272
765738	165207.8	2	11	21	41	70	113	175	229	303	380	466	564	687	831	962	1084	1203	1357	1507	1655	1831	2010	2200	2410	2631	2.108107	0.007196958
650183.9	133559.8	4	13	36	64	103	147	197	252	324	390	484	566	671	790	920	1044	1185	1311	1438	1591	1728	1890	2047	2208	2352	1.888521	0.004515079
628808	270224.4	2	8	16	28	40	56	81	100	130	158	195	231	267	318	366	425	470	524	593	646	704	760	807	873	939	1.810948	0.006250197
559510.7	212897.4	2	10	28	59	91	125	189	252	325	390	470	555	666	783	914	1037	1172	1315	1477	1620	1795	1951	2107	2259	2403	2.044558	0.001771371
699950.6	195551.2	3	8	32	54	92	139	184	229	293	369	451	550	645	746	881	1009	1157	1292	1423	1593	1754	1957	2130	2318	2522	2.001445	0.01158281
646848	225222.1	4	9	38	66	95	143	201	270	329	405	489	579	693	793	915	1029	1175	1324	1463	1612	1760	1912	2096	2260	2464	1.926469	0.01494053
631415.5	137045.1	2	4	22	45	82	120	182	240	305	375	462	549	660	767	880	1001	1148	1308	1470	1623	1770	1941	2119	2302	2488	2.163526	0.03211954
567106.4	104618.3	5	15	45	76	108	147	196	268	338	418	513	599	709	823	945	1068	1199	1331	1486	1666	1815	1976	2143	2321	2480	1.83674	0.006707486
630870.1	237769.4	2	14	34	58	94	139	188	252	320	385	463	551	649	780	892	1021	1127	1296	1451	1616	1781	1937	2125	2340	2535	1.998005	0.001690465
749899.3	233889.4	2	14	30	64	100	146	198	259	321	384	472	569	675	777	895	1025	1145	1266	1391	1546	1678	1822	1989	2162	2338	1.978373	0.002998275
721037.2	216581.2	2	10	30	64	105	151	201	255	315	404	491	572	698	809	917	1072	1208	1341	1495	1655	1837	2022	2222	2410	2605	2.041072	0.003376608
578026.5	189760.1	3	13	25	53	83	131	170	240	307	379	463	545	649	782	905	1031	1161	1288	1430	1597	1766	1923	2090	2242	2430	1.978698	0.005829475
624768.8	156831.3	4	14	32	62	93	138	194	252	323	388	466	561	662	783	904	1045	1176	1322	1466	1623	1808	1980	2187	2407	2599	1.913424	0.006459161
603672.4	126299.4	5	15	41	61	95	137	184	237	299	357	430	528	637	749	870	1005	1140	1271	1422	1588	1752	1939	2152	2339	2541	1.849122	0.01273984
504237.5	160543.3	3	10	25	56	94	144	192	243	302	363	414	480	545	609	668	738	821	900	988	1085	1189	1289	1398	1510	1599	1.827977	0.01344289
828922.4	199636.4	2	9	30	58	82	126	170	226	279	357	421	472	541	626	704	788	879	951	1042	1131	1231	1313	1414	1530	1627	1.905772	0.01016958
683757.3	279190.1	2	12	37	68	99	149	201	251	331	425	514	611	716	820	942	1101	1243	1391	1525	1675	1854	2004	2166	2338	2503	2.011149	0.003252959
724180.2	131730.2	2	8	30	55	88	127	172	251	315	368	466	574	686	807	922	1066	1215	1353	1548	1735	1926	2078	2257	2432	2644	2.091665	0.004594989
637110.9	225396.7	5	12	25	42	76	111	165	224	298	370	456	551	664	790	915	1028	1160	1289	1450	1599	1776	1930	2139	2335	2535	1.944462	0.03268384
592393.3	206664.7	2	8	23	58	97	137	191	234	312	385	494	583	665	780	894	1030	1163	1288	1408	1550	1732	1929	2109	2298	2485	2.071288	0.007383354
515954.8	119595	1	12	32	52	72	100	113	129	149	180	211	244	282	314	348	389	427	468	505	546	601	641	694	735	769	1.683314	0.05357867
656632	149945.2	5	15	31	57	92	134	191	238	300	362	449	539	652	789	915	1036	1164	1297	1437	1587	1770	1932	2126	2342	2555	1.877525	0.01484852
644531.9	190828.7	5	20	36	67	90	139	197	257	345	427	519	637	739	839	976	1106	1262	1410	1548	1707	1862	2034	2218	2413	2598	1.857379	0.01113606
647930.8	198652.8	1	7	33	61	99	145	206	261	339	425	511	609	723	838	959	1084	1232	1381	1548	1706	1870	2054	2256	2446	2675	2.177217	0.02061991
713857.9	102347.3	3	12	35	60	96	139	189	249	317	409	493	607	702	806	914	1024	1151	1290	1430	1542	1661	1762	1911	2042	2176	1.928804	0.003173579
685663.1	251801	2	7	22	50	91	131	180	242	314	400	488	569	673	802	914	1046	1189	1341	1491	1661	1827	1994	2172	2345	2541	2.112935	0.008997016
734647.9	125723.9	3	14	36	62	94	132	200	265	331	411	506	604	718	818	915	1020	1137	1240	1367	1469	1587	1716	1849	1983	2113	1.899754	0.003031168
517723.9	179026.8	2	10	17	24	45	66	85	102	134	174	231	284	341	405	463	533	609	702	806	887	982	1091	1191	1276	1372	1.926871	0.02372563
698794.1	218219.5	5	13	35	54	102	145	191	247	308	364	416	497	597	711	819	953	1110	1248	1400	1573	1753	1920	2095	2261	2480	1.861347	0.01500317
729386.4	242259.4	2	17	37	70	101	159	225	295	381	454	533	627	721	833	962	1082	1221	1371	1529	1700	1874	2062	2238	2426	2627	1.978094	0.006086871
648339.6	162698.1	4	16	32	61	103	139	190	241	308	407	485	579	673	783	896	1007	1164	1295	1442	1602	1795	1958	2136	2325	2515	1.891774	0.005285974
649300.8	115970.8	3	11	22	43	77	124	181	239	323	395	483	567	656	767	873	965	1076	1165	1278	1379	1481	1574	1673	1788	1904	1.951221	0.01545727
657196.1	222869	3	11	33	54	93	123	170	214	262	325	417	490	579	689	800	932	1081	1197	1327	1465	1631	1800	1990	2189	2378	1.942919	0.005570413
565553.2	212355.3	4	14	32	57	85	129	186	235	302	390	487	583	687	791	888	993	1117	1225	1369	1515	1645	1787	1941	2091	2252	1.888809	0.006950499
666740.8	268734.2	3	13	23	42	72	102	138	168	201	237	295	351	409	490	560	641	737	837	935	1042	1134	1235	1362	1508	1626	1.824447	0.006985416
644248.8	151580.9	3	17	45	67	102	155	200	258	345	432	502	609	715	810	919	1059	1195	1336	1486	1637	1831	1994	2188	2385	2580	1.905231	0.00194865
608484.2	115874.2	2	13	27	47	76	114	162	230	312	415	524	602	702	817	952	1090	1209	1338	1498	1674	1846	2011	2206	2402	2602	2.067831	0.005036072
703873.1	165217	4	14	34	60	98	134	187	264	349	417	505	605	717	813	933	1086	1244	1407	1573	1729	1912	2070	2259	2466	2692	1.930922	0.006865328
704928.9	177584.3	6	14	44	76	104	152	207	267	342	423	517	615	710	804	951	1098	1238	1396	1552	1707	1865	2063	2241	2459	2677	1.836047	0.01400101
488671	130278	3	8	22	34	60	86	118	149	178	230	283	343	406	457	538	608	683	768	851	941	1031	1138	1238	1347	1433	1.860349	0.01131873
779902.3	161955.9	2	11	33	63	90	140	183	250	313	402	474	546	636	751	881	995	1118	1276	1432	1580	1751	1934	2114	2318	2498	2.013969	0.001856993
535987.2	200531.6	5	14	29	59	95	138	184	242	313	381	449	523	601	691	772	868	950	1045	1141	1275	1404	1515	1641	1757	1887	1.784542	0.008982931
538084.5	183988	4	15	29	48	74	113	157	230	287	348	432	511	603	682	791	921	1023	1154	1282	1416	1568	1731	1895	2092	2283	1.887079	0.01271325
559768.8	112470.9	3	12	28	63	97	140	207	250	315	405	487	587	688	799	911	1026	1133	1256	1385	1520	1675	1819	1951	2097	2248	1.94059	0.003767087
577715.5	126252.6	4	19	41	68	116	153	201	257	342	422	512	601	699	813	938	1071	1188	1346	1506	1661	1841	2026	2246	2444	2651	1.862955	0.002622595
611088.2	122267.8	4	12	39	69	94	132	192	253	329	416	506	612	724	830	965	1088	1214	1375	1531	1708	1888	2094	2274	2456	2659	1.929122	0.00870409
826666.2	188247.8	2	10	29	58	99	146	190	246	308	367	440	507	599	679	757	854	951	1050	1135	1223	1330	1449	1571	1675	1795	1.923059	0.01051147
718948.9	244176.3	5	19	37	57	89	138	188	248	332	399	468	557	668	778	879	1013	1164	1315	1469	1645	1821	2004	2201	2423	2650	1.853105	0.01330227
529931.7	177268.6	3	11	22	55	90	141	188	239	292	368	462	556	631	728	863	974	1090	1251	1404	1596	1769	1963	2152	2358	2549	1.993448	0.008889924
610647.4	176586.7	3	12	33	61	98	137	185	257	344	420	489	566	669	770	871	998	1120	1244	1373	1522	1679	1840	2007	2189	2404	1.935962	0.002094892
620045.1	203479.9	3	8	22	52	93	141	193	250	326	397	479	568	667	773	884	1008	1134	1312	1462	1623	1778	1946	2122	2320	2526	2.028622	0.01540349
730259.7	210728.7	2	15	37	62	102	138	193	259	357	433	511	606	707	815	940	1085	1229	1379	1530	1675	1843	2028	2215	2417	2617	2.000207	0.003081666
522321.3	162593.2	4	11	22	49	99	136	171	248	327	399	475	575	686	811	940	1049	1176	1306	1470	1628	1808	2004	2177	2370	2561	1.974153	0.01954857
780348.4	146244.9	2	17	38	69	103	151	215	275	350	420	506	607	700	794	927	1022	1149	1303	1476	1628	1793	1995	2193	2383	2597	1.964234	0.005792457
658546.8	148025.3	5	10	20	47	82	120	180	249	329	411	504	602	707	812	925	1044	1158	1280	1436	1600	1782	1928	2111	2312	2510	1.963017	0.03725544
571094.8	182054.4	3	10	31	60	99	135	195	252	322	406	492	581	673	793	926	1059	1207	1349	1500	1659	1824	2018	2217	2401	2620	1.992133	0.005213609
625365.1	94299.22	2	17	39	64	103	151	194	267	341	430	512	603	722	831	969	1079	1195	1325	1452	1589	1723	1866	2009	2156	2290	1.953374	0.006970771
615961.8	106103.5	2	13	26	59	98	146	199	258	332	409	490	591	697	818	927	1043	1190	1315	1476	1628	1812	1994	2178	2360	2580	2.028667	0.002186067
637490.7	146664.6	3	15	28	61	90	131	182	250	310	391	467	572	674	786	905	1040	1174	1318	1487	1653	1824	1996	2199	2402	2628	1.963222	0.003831877
660220.4	161224.6	4	14	26	53	104	147	211	273	337	419	509	597	698	792	912	1045	1176	1328	1464	1616	1780	1935	2125	2319	2512	1.922218	0.01041015
646553	188186.4	3	9	31	59	87	133	199	253	329	420	514	612	718	824	948	1094	1242	1388	1541	1701	1872	2055	2249	2433	2608	2.017435	0.00854935
583761.4	134756.3	3	12	34	67	96	152	201	253	329	410	507	609	711	816	930	1073	1191	1350	1502	1669	1824	1991	2184	2376	2578	1.960541	0.002088984
711109.6	134258.6	2	7	30	48	75	113	156	214	281	349	445	543	642	764	883	1012	1158	1292	1462	1613	1799	1993	2176	2374	2578	2.103661	0.008069995
715581.9	138111.6	5	14	40	62	99	148	196	272	327	396	491	593	697	802	927	1047	1190	1341	1484	1661	1836	1997	2203	2398	2627	1.868801	0.01004964
626120.7	252672	2	12	26	53	92	128	166	218	288	340	419	507	617	741	850	992	1133	1273	1415	1576	1754	1942	2139	2340	2551	2.035723	0.001890565
646778.7	232678.8	2	18	29	58	92	135	185	245	306	387	470	569	675	801	912	1034	1165	1313	1464	1638	1812	2003	2191	2380	2597	1.998201	0.006207577
612553.1	225867.7	2	9	31	60	107	152	212	276	342	430	507	610	736	861	991	1121	1251	1399	1588	1751	1912	2094	2290	2517	2721	2.068938	0.005119895
570910.2	166604.5	2	9	25	52	95	133	178	217	279	353	441	530	634	753	873	1006	1141	1285	1450	1602	1746	1900	2069	2242	2435	2.059448	0.003048383
797736.6	186217	3	11	29	65	109	157	208	270	332	410	481	570	676	799	901	1019	1139	1276	1440	1601	1754	1894	2040	2203	2392	1.949392	0.005175564
587263	195863.5	1	10	27	55	82	124	174	220	291	368	457	548	637	741	842	964	1100	1224	1389	1527	1707	1893	2072	2270	2484	2.136965	0.009578506
625956.8	208120.4	2	20	33	58	95	148	185	254	314	400	476	553	668	789	899	1025	1149	1282	1442	1600	1759	1947	2128	2314	2517	1.965284	0.008710729
660522.9	203475.6	4	15	34	55	81	135	187	248	321	395	488	585	685	783	889	1010	1142	1279	1396	1584	1738	1899	2076	2258	2452	1.899871	0.007565996
754629.7	190350.3	3	17	30	63	91	138	186	235	300	381	446	537	634	737	864	977	1117	1268	1415	1585	1782	1933	2108	2280	2473	1.923216	0.003786829
813041.7	160106.7	3	13	28	55	94	122	167	219	273	323	409	472	536	612	717	818	917	1018	1137	1248	1351	1472	1600	1751	1868	1.85885	0.001260709
677322.4	236040.9	4	12	22	50	73	115	178	248	317	397	484	571	673	772	886	1008	1147	1283	1443	1606	1774	1952	2132	2306	2497	1.969745	0.02097367
592496.4	173988.2	1	9	23	48	84	128	181	234	305	385	457	558	673	781	895	1037	1151	1280	1439	1613	1790	1933	2107	2294	2484	2.175657	0.00715337
510434	150224.6	6	14	28	61	86	129	191	256	316	388	503	596	710	846	953	1076	1247	1393	1533	1668	1824	1972	2133	2276	2448	1.877744	0.02564159
628542	260655.3	4	10	25	60	100	145	197	251	326	410	505	600	698	802	935	1043	1183	1314	1443	1584	1718	1842	1993	2160	2317	1.9393	0.01567021
682896.5	181357	1	13	31	63	96	156	201	266	334	407	493	589	683	787	933	1065	1201	1347	1518	1666	1866	2034	2213	2404	2604	2.112814	0.01979151
682514.2	139553.2	4	19	34	62	106	149	202	270	343	421	492	563	636	729	812	895	985	1103	1212	1309	1424	1539	1678	1819	1976	1.780635	0.003257831
632919.5	127378.2	6	18	37	61	98	149	194	267	322	398	476	548	627	744	870	986	1107	1252	1394	1554	1738	1908	2072	2253	2426	1.798625	0.01230285
622801.2	142826	1	15	36	57	96	142	193	255	323	400	475	571	664	768	872	995	1134	1271	1412	1602	1765	1944	2144	2356	2582	2.080106	0.02439225
632315.5	203483.8	3	18	41	63	85	130	186	242	316	392	482	577	659	787	910	1029	1154	1296	1459	1629	1793	1955	2149	2333	2524	1.913295	0.005158747
650558.8	182551.7	3	8	26	55	93	123	178	248	319	384	476	578	682	791	912	1040	1190	1329	1475	1637	1781	1936	2129	2329	2532	2.025249	0.01241446
571649.8	190994.4	2	14	41	69	110	144	193	247	315	390	478	563	666	753	863	993	1113	1240	1373	1494	1662	1832	1993	2174	2377	1.946983	0.006180997
716842.7	86213.21	4	13	30	49	70	91	110	137	178	222	296	399	493	577	679	790	898	1007	1138	1261	1377	1480	1582	1670	1770	1.844297	0.0333026
642758.8	230960.5	2	16	37	63	100	149	211	260	329	413	499	595	701	821	936	1058	1198	1324	1465	1626	1810	1962	2129	2339	2544	1.978362	0.003954194
819763.2	165728.6	7	16	31	60	87	130	186	238	308	397	484	584	680	779	883	990	1112	1235	1357	1490	1627	1762	1897	2039	2180	1.792349	0.02395503
598695	240803	3	25	40	73	102	137	181	260	330	397	474	578	687	790	916	1061	1201	1338	1498	1662	1838	2036	2243	2441	2618	1.882399	0.01079221
791989.8	140492.2	4	11	30	54	75	106	159	217	258	318	365	423	508	580	660	741	845	939	1060	1180	1309	1442	1579	1742	1883	1.825521	0.008779037
586378.2	224162.5	2	17	36	66	96	145	182	239	305	377	459	551	654	755	886	1013	1137	1293	1422	1585	1741	1910	2090	2296	2507	1.963734	0.00560958
572555.1	183549.1	5	20	39	68	106	148	210	267	332	410	512	608	705	804	925	1032	1167	1311	1455	1620	1789	1970	2159	2374	2557	1.82258	0.005440487
750042.8	194668.6	3	16	36	59	100	148	201	266	319	380	458	555	652	766	896	1011	1157	1297	1426	1591	1745	1924	2094	2266	2449	1.91411	0.001162755
648096.7	191631.4	5	19	38	75	108	153	210	289	371	447	524	622	721	836	965	1073	1218	1364	1513	1673	1839	2021	2227	2433	2637	1.83528	0.004599263
642167.1	227367.8	3	13	29	67	104	145	207	263	333	415	508	601	706	820	927	1047	1180	1326	1493	1629	1788	1971	2144	2337	2545	1.954851	0.002306229
576160.2	218693.4	3	11	29	61	104	148	206	267	341	405	490	554	638	714	820	904	1007	1090	1232	1367	1509	1678	1859	2071	2281	1.907859	0.006749511
603552.9	111866	1	15	38	73	108	143	195	248	310	380	462	578	675	799	918	1037	1187	1320	1466	1634	1791	1977	2158	2372	2558	2.068702	0.02980402
689853.9	164034.2	3	17	34	56	93	134	196	266	338	428	519	605	704	807	940	1081	1221	1384	1532	1718	1884	2089	2284	2463	2670	1.954497	0.003462587
600369.2	109521.8	4	9	23	52	86	125	180	254	324	397	494	588	701	805	921	1032	1164	1276	1437	1614	1782	1973	2175	2363	2547	1.988839	0.02202288
694726.6	297444.1	4	19	38	59	88	118	164	223	273	354	406	451	486	546	612	668	730	793	855	942	1024	1113	1180	1262	1346	1.649502	0.003775515
719909.5	223911.3	6	14	33	59	102	137	193	252	312	393	481	583	685	802	945	1077	1214	1368	1506	1679	1847	2021	2224	2410	2608	1.865705	0.02046193
644405.2	198438.7	4	21	42	77	106	145	196	266	337	416	488	579	664	789	898	1039	1199	1352	1532	1697	1862	2047	2242	2425	2625	1.849191	0.004806139
706343.7	191631.1	1	12	33	63	102	145	183	258	323	404	476	575	666	767	884	1024	1137	1259	1427	1581	1743	1928	2103	2315	2510	2.096033	0.02065725
727316	267663.6	5	10	25	62	98	132	179	242	307	380	459	578	673	796	912	1033	1201	1347	1515	1681	1852	2010	2188	2386	2589	1.937149	0.02613342
671196.6	219886.4	3	13	36	60	98	147	202	254	324	391	467	558	656	774	895	1042	1177	1322	1445	1561	1686	1800	1921	2055	2218	1.917998	0.001761792
662533.8	139184.1	3	5	24	53	93	136	186	247	310	381	450	533	611	684	766	860	947	1040	1151	1260	1337	1437	1538	1666	1775	1.953658	0.04205147
738224.9	219796.4	2	12	21	40	57	96	136	193	257	328	405	487	585	692	805	928	1045	1206	1347	1516	1700	1873	2072	2288	2496	2.077782	0.01200945
648063.9	265327.4	2	18	30	50	85	127	175	227	285	354	423	492	570	647	734	826	943	1049	1151	1246	1363	1483	1622	1763	1900	1.893464	0.007987094
560413.2	129776.6	3	11	29	54	96	140	192	260	331	410	488	576	672	788	902	1047	1195	1345	1463	1604	1742	1884	2028	2161	2318	1.969873	0.004613367
524562.4	164672.9	3	12	31	65	97	144	187	251	313	383	467	562	664	778	911	1039	1175	1303	1437	1595	1758	1942	2140	2350	2542	1.95755	0.002352278
707041.1	142489.9	3	14	38	62	90	130	183	260	334	416	501	583	679	816	937	1077	1218	1377	1515	1695	1863	2052	2244	2437	2639	1.958157	0.002745446
696899.7	176797.1	3	11	40	60	98	143	207	281	356	446	540	642	742	863	989	1133	1275	1419	1586	1736	1913	2121	2318	2529	2718	1.986537	0.004760082
591862.7	184629.6	2	13	25	55	83	121	168	228	288	379	473	570	680	791	891	1016	1168	1310	1458	1618	1806	1985	2169	2373	2563	2.047223	0.002297209
616650	142920.7	4	13	24	44	76	126	175	234	308	381	485	580	680	791	924	1049	1189	1321	1468	1630	1790	1976	2165	2373	2571	1.970318	0.02015754
716575.5	204583.1	3	19	39	62	89	122	172	247	317	410	500	577	687	794	915	1059	1196	1339	1497	1687	1854	2057	2246	2442	2645	1.929742	0.007469522
582140.3	114896.2	4	8	25	52	85	122	169	236	329	413	494	582	684	803	917	1060	1198	1360	1492	1667	1842	2020	2194	2386	2573	2.006218	0.0251756
575465.8	107137.5	4	10	25	53	95	138	188	241	298	385	467	553	653	775	889	1007	1150	1287	1434	1591	1773	1962	2151	2340	2558	1.960577	0.01607016
745730.5	179897.3	3	14	40	71	115	147	196	251	325	392	488	582	692	787	910	1039	1184	1319	1471	1625	1789	1992	2183	2382	2597	1.921512	0.001952716
785437.4	197864	5	12	29	52	86	125	185	239	298	351	439	513	587	676	764	883	983	1111	1244	1359	1488	1617	1756	1925	2081	1.836523	0.01439797
749712.1	256181.1	4	17	38	63	96	144	197	250	333	408	484	599	704	827	931	1077	1220	1382	1513	1648	1782	1948	2089	2243	2397	1.878205	0.003861997
605749.3	90228	3	10	25	44	67	101	134	158	193	234	272	328	376	432	507	592	666	746	845	968	1054	1145	1272	1385	1508	1.806634	0.00613142
549270.1	167627.3	3	11	25	51	88	140	183	244	311	387	472	577	666	772	899	1019	1154	1287	1453	1626	1805	1987	2172	2373	2554	2.000502	0.006447303
686385.6	145487.5	2	15	40	75	114	159	214	271	341	415	500	582	696	803	938	1057	1210	1366	1535	1693	1843	2022	2193	2383	2548	1.970334	0.006145305
591109.6	131559.1	2	13	30	51	93	140	196	258	346	414	496	603	710	830	956	1076	1199	1349	1491	1638	1822	1975	2150	2340	2527	2.031331	0.001804224
557940.6	188222.5	4	13	32	61	97	152	200	253	297	367	436	498	573	658	735	809	899	994	1101	1216	1347	1448	1568	1662	1793	1.786106	0.004864996
576544.1	257331.4	4	12	28	58	108	156	206	272	338	399	454	514	566	608	685	745	812	878	962	1044	1132	1207	1286	1371	1484	1.734167	0.01990719
726290.5	197274.7	3	19	40	64	97	145	190	246	321	405	493	583	675	814	940	1058	1185	1342	1487	1661	1841	2022	2196	2405	2602	1.912599	0.003625663
584732	126379.2	1	8	22	50	80	127	180	229	303	398	487	580	716	837	948	1062	1204	1337	1490	1625	1808	1987	2190	2379	2588	2.205618	0.00662153
532784.9	164592.4	4	11	34	57	90	123	176	243	311	381	470	562	684	813	928	1062	1178	1341	1498	1675	1833	2022	2195	2420	2585	1.948806	0.01235926
756208	239610.3	2	16	37	75	112	163	218	274	344	411	481	537	612	686	772	866	960	1053	1169	1276	1393	1520	1641	1768	1895	1.854697	0.01637199
709819.9	147605.3	1	12	34	64	102	150	207	274	357	437	526	611	705	822	928	1061	1190	1341	1489	1663	1835	2023	2216	2420	2591	2.110363	0.02196857
730425.8	213562.2	5	19	31	57	91	142	204	255	327	416	502	612	704	825	959	1103	1227	1358	1494	1615	1766	1913	2109	2311	2517	1.861161	0.01333536
689694.4	181317.1	3	13	26	59	88	138	185	245	311	395	480	587	717	837	964	1103	1231	1407	1566	1732	1930	2121	2323	2516	2727	2.005687	0.005583937
631674.6	225575.3	5	25	47	65	103	149	212	261	325	406	478	564	655	765	883	997	1136	1256	1406	1567	1731	1926	2118	2323	2537	1.77918	0.008459873
701736.9	156445.3	6	13	26	52	81	122	166	228	313	402	491	587	692	807	928	1045	1190	1351	1498	1683	1834	2011	2195	2413	2633	1.908698	0.03489512
752132.4	234518.5	3	16	30	55	89	128	188	250	325	392	466	556	644	738	847	960	1089	1197	1302	1430	1553	1673	1795	1944	2095	1.893403	0.00291632
735455	194451.8	4	16	37	66	99	139	184	238	309	370	470	571	673	766	864	1003	1144	1291	1444	1596	1768	1943	2107	2293	2501	1.87559	0.004573751
676379.5	256842	2	16	29	61	100	145	196	254	324	398	473	559	661	770	915	1049	1182	1334	1481	1651	1838	2033	2227	2404	2611	2.002835	0.003679479
744032	233237	5	16	43	60	85	128	176	242	311	391	478	565	669	772	914	1042	1176	1301	1459	1647	1812	1969	2157	2345	2569	1.858454	0.01450673
678361.4	237950.8	5	11	28	59	90	131	176	242	311	374	478	581	686	808	903	1016	1154	1290	1417	1558	1706	1864	2013	2215	2406	1.902335	0.01970993
549574.8	153309.4	2	12	26	61	83	137	191	254	321	398	469	570	647	740	848	951	1073	1189	1310	1440	1561	1699	1832	1960	2103	1.981836	0.004613245
715981.7	187248.9	3	12	47	63	93	141	200	254	326	411	503	601	693	812	935	1073	1194	1346	1497	1653	1827	2016	2212	2415	2614	1.946967	0.005824339
614541.7	199466.7	5	14	32	57	94	134	195	248	318	391	478	574	670	787	918	1044	1197	1324	1491	1661	1858	2031	2193	2383	2591	1.89249	0.014399
814878.9	169513.6	1	8	30	51	85	132	179	241	315	399	484	575	676	770	892	1023	1158	1312	1481	1617	1804	1974	2164	2334	2531	2.169972	0.01078148
746318.8	256721	4	10	32	58	98	146	199	288	356	445	507	595	712	831	953	1077	1202	1336	1475	1644	1843	2016	2176	2358	2537	1.946961	0.01269166
637553.1	198607.1	1	16	40	62	92	119	163	219	273	354	438	515	613	734	856	981	1122	1282	1453	1616	1788	1968	2147	2334	2547	2.072776	0.0300275
505810.1	150221.4	3	17	37	72	101	150	189	249	323	416	503	598	700	814	934	1044	1193	1318	1472	1635	1790	1997	2182	2368	2559	1.915007	0.001450498
528785.8	167660.1	3	16	33	58	83	128	173	237	306	372	465	555	635	755	899	1011	1141	1271	1436	1613	1767	1957	2152	2334	2556	1.941743	0.00442498
531500.4	190328.6	2	12	30	62	91	151	193	251	314	404	488	597	702	787	903	1024	1143	1250	1389	1522	1645	1781	1937	2095	2243	1.99173	0.003497561
695380.2	197888	4	10	25	47	88	140	198	262	329	404	497	598	693	803	927	1020	1114	1234	1357	1480	1621	1788	1969	2175	2372	1.94493	0.01851484
654385.1	192037.6	3	20	38	64	98	129	174	245	313	392	483	558	646	744	860	977	1121	1269	1435	1590	1765	1952	2161	2346	2553	1.897256	0.005904896
761827.6	158577.9	5	13	28	54	86	128	181	238	312	406	494	563	671	792	910	1032	1164	1309	1459	1618	1766	1945	2131	2339	2542	1.907479	0.01915673
642739.4	189136.8	1	19	41	61	92	144	209	270	335	412	512	626	725	841	969	1088	1226	1386	1522	1695	1868	2040	2230	2413	2615	2.071345	0.03454221
585075.4	138783.4	2	12	30	54	94	137	205	264	324	401	478	566	665	784	922	1032	1163	1312	1456	1632	1797	1993	2191	2364	2553	2.029504	0.0009490468
654725.5	216223.1	4	15	38	63	99	132	178	236	295	366	446	518	605	708	804	916	1033	1171	1307	1471	1643	1806	2005	2199	2417	1.852161	0.004672457
646773.2	107574.1	2	11	34	64	101	141	181	223	271	330	404	475	544	622	712	819	906	996	1108	1210	1330	1444	1560	1668	1788	1.890312	0.008221347
747044.2	197941	1	16	36	65	95	132	177	228	290	368	460	553	644	742	858	988	1115	1259	1391	1535	1701	1874	2057	2247	2427	2.058629	0.02778495
680078.3	113584.9	4	17	33	59	105	159	212	275	340	430	521	605	685	753	839	919	1009	1093	1196	1270	1341	1427	1521	1601	1691	1.771885	0.009823569
605654.1	169066.5	1	16	32	52	86	133	178	232	287	369	449	551	632	738	880	1019	1141	1281	1425	1587	1759	1922	2108	2329	2522	2.092317	0.02205886
674110.4	282695.4	3	12	25	42	68	101	134	164	196	227	270	308	346	388	425	477	543	589	645	715	772	835	899	974	1047	1.668591	0.001986855
696663.2	277291.4	3	14	32	57	88	140	194	268	352	434	516	610	707	828	945	1071	1211	1358	1506	1658	1835	2010	2202	2388	2578	1.966316	0.002437413
548561.1	168872.1	2	11	29	57	95	141	193	255	322	388	478	568	668	766	883	1007	1146	1302	1475	1640	1820	2007	2171	2384	2602	2.037202	0.0008119824
646429.6	157404.2	2	21	32	54	90	138	182	241	317	399	483	580	684	777	895	1041	1164	1305	1471	1629	1820	1999	2185	2375	2563	1.980401	0.01113378
802885.2	185775.4	5	14	29	56	97	134	190	253	318	404	487	594	694	808	933	1056	1191	1313	1457	1602	1736	1891	2053	2212	2388	1.882362	0.01447168
581470.5	165709	3	14	39	71	114	145	190	240	306	378	476	574	672	784	907	1056	1212	1352	1492	1617	1756	1924	2090	2295	2490	1.918811	0.002635037
790580.5	146134.5	4	10	35	58	93	147	195	253	323	409	486	577	688	802	921	1049	1174	1299	1459	1614	1758	1903	2046	2217	2399	1.926921	0.01149972
492089.4	104309.4	1	5	15	38	54	73	98	124	165	196	235	290	342	381	424	472	534	584	625	679	738	796	849	898	946	1.944633	0.01490158
776944.3	163968.3	8	20	44	70	97	127	183	248	338	424	497	570	670	764	884	1003	1136	1295	1430	1587	1762	1919	2116	2299	2496	1.748233	0.0232031
660000.8	266161.2	1	15	34	69	96	142	206	272	338	407	502	595	686	797	908	1027	1190	1329	1447	1591	1729	1847	1986	2104	2244	2.060177	0.02978519
729673.7	236861.8	3	13	30	66	88	129	176	222	313	395	464	556	667	759	867	998	1136	1281	1439	1620	1789	1969	2156	2354	2575	1.960008	0.003734099
614539.4	108154	2	10	31	59	107	153	211	259	330	419	511	608	699	810	929	1061	1205	1347	1513	1648	1814	1979	2154	2352	2551	2.036704	0.004023704
801895.8	181588.2	4	17	36	70	108	163	210	280	347	426	504	600	704	823	936	1069	1197	1330	1492	1640	1817	2019	2213	2397	2617	1.875595	0.001860705
717854.4	137998	3	16	36	63	98	144	198	264	333	412	505	607	708	814	944	1073	1205	1344	1488	1667	1837	2026	2218	2427	2647	1.938061	0.0008159202
759438.7	214054.6	4	12	20	32	48	64	92	114	140	185	229	282	339	414	501	582	678	774	872	985	1103	1242	1384	1519	1669	1.837204	0.0554602
586313.8	244788.7	4	17	36	58	92	133	175	226	286	360	433	517	615	728	845	981	1104	1243	1373	1554	1711	1863	2068	2261	2470	1.869799	0.007705031
710680.4	99501.39	1	15	35	69	103	151	184	236	285	331	400	470	551	645	725	806	919	1020	1136	1255	1361	1480	1632	1735	1865	1.958656	0.04008051
586687.1	198209.9	2	7	26	47	73	113	160	212	268	360	436	525	626	749	860	977	1111	1251	1398	1556	1714	1888	2074	2283	2493	2.097709	0.00643147
715112.2	85698.52	5	9	20	31	49	73	112	160	215	265	320	391	473	546	650	740	848	932	1028	1141	1234	1334	1442	1545	1648	1.878847	0.05245629
575238.3	133199.7	3	9	24	52	86	133	198	249	313	387	489	591	702	818	930	1049	1182	1338	1511	1665	1845	2030	2225	2425	2633	2.034207	0.01086327
734448.2	209726.9	3	12	30	52	94	136	196	264	345	422	515	603	693	803	928	1073	1196	1338	1485	1640	1807	2000	2173	2381	2598	1.983537	0.003812521
591512.2	202428.9	7	22	40	65	100	132	187	239	321	381	467	553	640	748	867	993	1137	1295	1447	1575	1738	1895	2056	2276	2495	1.760957	0.01935626
573623.8	91599.34	2	12	37	76	111	167	212	258	332	395	495	581	683	799	904	1029	1155	1294	1406	1524	1643	1780	1939	2078	2226	1.955368	0.009299472
692765.1	167983.7	1	11	26	56	90	137	200	261	335	417	514	584	688	824	952	1111	1278	1434	1587	1742	1929	2118	2315	2521	2726	2.171247	0.01083975
576577.4	200633.9	3	14	29	54	84	126	170	219	274	320	399	477	567	657	768	898	1015	1159	1305	1427	1589	1763	1934	2127	2291	1.918078	0.004073445
694403.4	260791.3	3	16	37	73	113	159	202	267	333	409	501	620	733	852	966	1065	1201	1354	1513	1676	1836	2003	2181	2370	2571	1.918924	0.000738231
715896.3	229562.1	3	14	39	73	126	184	237	290	360	445	515	605	704	809	914	1041	1182	1315	1449	1580	1763	1928	2101	2276	2466	1.897404	0.003947258
595829.2	247755	3	15	36	64	101	141	199	276	339	420	513	604	699	816	928	1052	1173	1331	1465	1614	1746	1910	2101	2241	2432	1.92319	0.0004505312
613039.3	126160.5	4	13	30	57	98	148	210	275	336	412	519	634	743	857	987	1113	1236	1396	1561	1730	1897	2090	2255	2467	2678	1.946334	0.008416458
555289	147125.5	2	12	46	78	113	156	198	247	295	343	403	475	553	637	719	795	893	976	1058	1145	1245	1343	1460	1581	1719	1.823767	0.02258438
508517.4	122253.5	5	15	32	51	92	131	186	240	312	380	452	523	591	658	732	792	856	917	977	1045	1112	1175	1239	1305	1377	1.695152	0.01426193
644167.4	114669.7	2	14	33	59	91	135	186	241	307	380	455	560	664	773	889	997	1158	1302	1477	1623	1810	2009	2179	2359	2544	2.007307	0.001612585
628971.4	118634.8	4	15	32	69	111	152	200	258	310	384	463	551	639	750	847	971	1104	1244	1405	1554	1690	1860	2058	2257	2434	1.865759	0.004008904
606505.5	139886.9	6	17	40	64	98	150	185	258	341	416	509	607	682	794	916	1042	1190	1336	1481	1638	1817	2007	2193	2382	2566	1.823188	0.01330581
639685.3	123185	5	12	28	52	83	125	179	250	325	390	484	577	680	789	894	1014	1150	1284	1418	1572	1741	1923	2085	2267	2474	1.909667	0.02062696
557426.4	123463	4	15	35	66	96	133	171	201	235	287	353	427	499	579	681	774	894	1011	1123	1246	1369	1521	1656	1808	1956	1.780231	0.007016735
722647.8	104787.3	3	9	25	56	82	123	176	236	286	351	425	491	562	628	701	775	864	971	1065	1178	1283	1396	1509	1639	1770	1.881376	0.009810058
601487	164370.8	1	11	32	60	87	142	194	256	313	386	473	571	672	783	910	1048	1176	1320	1480	1631	1792	1971	2148	2332	2538	2.124649	0.01561112
711592.4	205769.4	3	14	35	61	94	137	201	267	333	402	502	591	690	807	945	1096	1211	1336	1493	1655	1825	1991	2169	2367	2575	1.951321	0.001093111
683896.5	266898.1	1	11	32	65	97	139	200	261	327	406	492	579	695	794	917	1040	1183	1303	1449	1617	1792	1995	2173	2354	2530	2.11701	0.01843161
621588.9	178668.8	1	14	36	59	86	134	192	257	321	389	479	566	671	755	873	974	1090	1203	1323	1448	1612	1777	1961	2132	2321	2.059585	0.02560773
638779	127449.6	3	15	32	50	81	124	173	240	306	371	466	545	635	745	880	1005	1153	1291	1460	1610	1798	1979	2150	2336	2523	1.959665	0.005798324
696156.2	181490.6	4	14	32	68	110	159	219	285	365	456	553	639	749	855	968	1094	1248	1388	1548	1723	1900	2093	2284	2486	2694	1.918766	0.004830392
609713.4	186887.8	4	15	52	70	105	148	192	245	305	388	474	557	661	768	902	1022	1188	1342	1493	1662	1824	2014	2212	2398	2598	1.865409	0.00830447
566578.2	165158.6	2	6	16	43	84	129	183	249	311	398	479	558	658	756	882	1009	1128	1254	1388	1523	1676	1874	2104	2289	2496	2.136672	0.02129058
596463.5	130703.9	2	12	36	60	97	138	183	245	317	382	466	566	660	766	875	992	1120	1262	1420	1591	1770	1929	2111	2305	2515	2.001322	0.001939566
692215.5	299118.1	3	15	31	47	76	106	139	179	221	261	307	349	381	418	458	513	571	613	672	728	803	871	932	997	1077	1.640319	0.00355135
798198.3	184876.3	5	18	33	71	103	143	197	255	332	414	501	606	697	783	905	1023	1163	1296	1426	1575	1767	1947	2110	2298	2467	1.836075	0.007493208
535586.8	189990.5	1	15	33	57	89	127	183	240	312	391	477	566	669	779	893	1024	1136	1275	1434	1573	1713	1867	2040	2199	2369	2.082896	0.02220376
690207.3	156345.3	3	12	30	63	91	129	175	253	331	409	493	587	708	817	916	1053	1193	1355	1512	1683	1863	2031	2213	2418	2640	1.984994	0.003650097
520155.2	155378.5	2	11	28	55	88	131	179	232	305	396	486	575	669	782	908	1033	1175	1327	1496	1660	1825	2024	2204	2357	2521	2.052444	0.0002956158
717127.1	148763.1	5	11	27	53	92	130	181	243	317	401	478	566	679	777	903	1066	1212	1366	1540	1725	1869	2038	2252	2427	2640	1.940124	0.02388954
722774.8	233787.5	4	13	28	61	97	147	196	260	325	411	482	573	664	771	877	1001	1148	1286	1437	1589	1771	1964	2169	2336	2542	1.917276	0.007876511
674190.8	202198.6	4	15	39	65	96	136	180	217	275	337	397	477	542	602	661	718	786	851	943	1061	1181	1319	1467	1604	1796	1.722978	0.002378846
578872.4	222341.6	4	14	36	54	89	137	190	240	315	397	479	580	697	795	900	1007	1134	1264	1406	1558	1729	1873	2052	2242	2423	1.896805	0.006504484
625339.2	263418.8	1	8	37	68	104	155	187	249	318	384	454	528	600	677	771	857	950	1032	1135	1249	1374	1502	1626	1764	1891	2.020329	0.04371113
712009.8	82206.83	5	16	32	57	85	119	157	191	214	243	270	291	317	344	387	438	491	550	609	665	724	782	854	937	1030	1.494104	0.006309794
773800.1	208570.3	3	10	25	48	84	119	170	229	289	362	429	508	582	678	781	884	994	1097	1202	1301	1425	1546	1666	1784	1902	1.92468	0.006715074
707205.9	276397.9	3	12	27	57	82	131	173	221	285	345	415	486	566	644	749	842	933	1040	1142	1279	1414	1557	1692	1844	1997	1.887292	0.002187538
748059.8	219100.1	5	13	27	56	97	145	210	274	349	426	524	619	737	847	968	1095	1223	1368	1507	1663	1822	1959	2121	2303	2481	1.90566	0.01750338
604347.3	104373.6	4	11	28	57	94	132	180	237	307	397	476	568	677	793	912	1044	1202	1328	1483	1635	1814	1996	2174	2359	2567	1.952979	0.01230831
598788	147033.5	1	13	37	64	97	132	182	251	309	378	470	574	676	780	902	1024	1161	1323	1477	1626	1790	1965	2147	2363	2580	2.095901	0.02172941
628149.8	212210.9	2	18	41	80	104	140	191	249	309	373	464	555	649	768	912	1044	1173	1315	1452	1600	1765	1945	2121	2331	2514	1.943499	0.01041781
627381.8	183236.7	3	16	36	65	107	148	182	252	314	385	475	547	637	762	889	1008	1152	1309	1482	1648	1820	1999	2204	2399	2601	1.922719	0.002232648
523734.7	177933.5	3	9	30	60	98	156	207	278	350	423	508	604	691	791	885	1003	1104	1232	1361	1477	1607	1716	1827	1948	2091	1.941361	0.01298833
690102.4	186501.8	1	12	37	70	112	154	203	281	360	447	522	636	751	872	971	1088	1222	1384	1549	1734	1902	2092	2274	2468	2670	2.110874	0.02525547
724648.8	200305.6	2	12	36	55	92	136	192	253	320	396	494	590	685	801	914	1056	1190	1329	1483	1645	1818	2015	2202	2395	2610	2.025851	0.001481841
567253.9	253364.8	7	18	32	61	98	139	203	260	325	404	473	541	614	692	787	871	971	1066	1149	1221	1287	1349	1426	1488	1555	1.67248	0.01530452
788443.7	175709.3	3	15	28	48	86	137	192	262	342	407	502	599	702	814	940	1047	1184	1328	1470	1626	1781	1956	2139	2326	2529	1.969695	0.006070606
706795.3	107620.9	5	17	31	57	87	127	179	217	248	286	330	367	409	449	499	549	618	703	788	914	1053	1194	1337	1483	1648	1.63851	0.01150907
544294.6	157335.6	2	13	34	60	104	143	183	241	306	377	455	554	656	770	872	989	1121	1267	1414	1563	1711	1865	2015	2185	2339	1.982554	0.002272407
650305.9	208261.6	3	11	26	57	87	133	190	262	334	407	494	600	711	826	958	1089	1226	1365	1521	1666	1818	2011	2178	2382	2587	2.005696	0.006024753
726401.1	264355.3	3	17	39	73	121	173	213	280	346	416	499	583	694	804	919	1050	1176	1317	1467	1614	1786	1976	2176	2380	2585	1.893914	0.001509802
674094.4	123448.9	1	10	13	19	34	47	66	84	107	137	151	175	193	216	249	291	334	380	442	500	563	633	708	800	881	1.834149	0.02243722
508286.8	146771.9	4	21	51	81	114	154	217	289	355	422	510	630	728	827	952	1088	1213	1336	1456	1590	1724	1849	2008	2169	2307	1.803347	0.001964568
596871.5	136695.2	5	19	36	58	97	145	191	240	294	369	458	544	666	770	907	1031	1177	1323	1462	1635	1789	1934	2115	2314	2525	1.842345	0.01204559
727791.1	209953.7	3	9	30	59	91	136	195	255	335	410	497	613	722	824	956	1092	1234	1372	1530	1672	1850	2031	2223	2447	2636	2.015423	0.008210457
754101.6	259187	4	15	39	73	95	136	179	238	298	361	429	511	580	664	761	855	959	1065	1156	1267	1385	1484	1611	1744	1880	1.775357	0.001568915
734671.5	176746.3	4	18	43	72	97	138	197	251	325	406	487	580	699	807	922	1057	1181	1336	1481	1620	1775	1969	2147	2310	2510	1.859119	0.003875767
727904.1	180769.8	4	13	38	67	101	138	186	242	299	365	448	557	662	779	913	1026	1146	1304	1464	1629	1793	1955	2144	2358	2553	1.89805	0.007073187
789165.8	139615	4	10	24	47	72	113	150	194	226	276	326	372	445	517	591	687	761	861	957	1066	1185	1295	1405	1526	1665	1.810143	0.01163704
591947.4	210467.9	5	14	27	62	100	145	186	240	305	374	454	549	652	785	894	1015	1151	1291	1444	1619	1800	1983	2149	2327	2520	1.884578	0.01605108
600472.9	207509	3	11	24	54	97	139	183	233	315	378	478	555	672	774	908	1028	1169	1314	1477	1649	1814	1984	2176	2364	2570	2.000078	0.00702925
696368.2	250887.5	1	12	37	58	95	137	181	245	308	382	455	551	655	778	882	1001	1114	1264	1399	1542	1686	1843	2036	2242	2458	2.087449	0.02092154
609018	147679.6	3	16	31	65	94	143	197	252	316	402	501	594	683	792	911	1051	1163	1336	1492	1670	1831	1987	2164	2357	2568	1.940759	0.001893271
653624.1	160810.1	2	14	29	53	85	122	169	225	292	361	444	545	651	764	877	1019	1159	1310	1456	1615	1787	1957	2152	2345	2555	2.026532	0.002366452
657148.9	227248.2	2	8	23	55	90	134	178	249	315	391	486	580	668	751	845	956	1074	1211	1346	1484	1633	1806	1980	2164	2377	2.0538	0.00748568
689377.7	192968	4	10	23	43	80	129	184	241	300	376	448	526	632	749	862	995	1119	1274	1416	1559	1719	1871	2067	2259	2450	1.971751	0.02131712
684344.5	123560.1	2	14	35	61	95	137	187	246	313	396	479	583	693	790	893	999	1139	1287	1433	1597	1754	1916	2062	2219	2385	1.98669	0.002154726
561966.6	148106.9	1	5	24	51	91	134	192	252	318	401	486	590	692	810	946	1049	1193	1323	1466	1631	1749	1887	2041	2187	2362	2.21505	0.0233547
710354.6	129042.6	3	16	31	61	90	139	184	242	322	389	473	570	676	778	891	1012	1142	1281	1435	1622	1774	1945	2146	2347	2567	1.938522	0.002447731
491990.3	120391.3	4	15	29	57	101	154	210	269	342	424	502	598	691	798	909	1047	1174	1303	1423	1569	1699	1846	1979	2101	2224	1.884461	0.006614943
633714.6	257401.3	5	23	44	76	106	147	194	254	327	403	488	587	682	793	901	1020	1155	1302	1453	1614	1787	1952	2132	2322	2512	1.79279	0.006567019
594986.2	196159.2	2	14	32	62	93	139	186	256	333	435	514	577	674	776	905	1019	1164	1333	1498	1654	1809	1995	2172	2382	2586	2.008996	0.001839675
564387.9	143861.2	2	9	28	59	98	141	193	261	322	386	462	560	661	766	872	1000	1125	1248	1398	1525	1663	1828	1990	2158	2339	2.025928	0.005081356
671744.9	212957.9	2	10	28	52	81	107	136	184	227	270	331	403	468	543	630	724	830	947	1069	1206	1352	1498	1659	1820	1937	1.942246	0.004018177
766166.6	197510.1	2	10	25	39	73	106	152	221	290	372	443	531	627	728	838	973	1087	1235	1401	1558	1749	1918	2115	2308	2527	2.080787	0.004426491
722746.9	191578.9	3	11	26	51	87	136	180	248	314	382	473	567	655	765	873	1046	1202	1354	1508	1664	1823	2013	2222	2433	2622	2.007984	0.006430747
672739.2	244748.5	4	15	32	54	84	131	187	244	299	373	468	579	680	794	900	1035	1172	1330	1478	1651	1830	2013	2194	2398	2597	1.92379	0.01000878
671187.1	224961.5	4	11	27	56	96	128	176	233	303	359	437	547	651	753	929	1041	1151	1281	1423	1566	1713	1861	2013	2182	2374	1.933556	0.01255871
488161.5	126636.8	4	10	23	46	78	118	169	228	285	332	386	464	521	590	665	744	825	911	1008	1113	1212	1329	1436	1543	1639	1.82655	0.0145516
634260.1	184678.7	2	12	28	67	107	151	202	273	337	410	489	572	688	802	916	1025	1168	1329	1479	1658	1830	2011	2208	2415	2603	2.021041	0.003277651
593207.9	109433.8	4	10	23	50	81	123	171	238	305	385	466	548	643	753	885	1013	1142	1288	1434	1618	1788	1983	2188	2364	2567	1.982167	0.02023533
621012.5	90180.93	3	11	28	53	80	114	151	198	243	300	356	418	466	525	605	678	764	840	933	1044	1146	1249	1361	1475	1604	1.811779	0.001745048
709487.9	238142.4	1	8	21	51	81	120	171	234	302	388	492	574	682	779	904	1038	1184	1314	1451	1617	1729	1899	2068	2230	2405	2.190939	0.007960951
796037.8	157065.9	6	19	34	62	97	148	203	259	317	404	476	574	670	777	922	1063	1198	1325	1478	1643	1809	1985	2179	2374	2596	1.823482	0.01544908
558906.9	206914.8	7	11	31	59	94	139	183	246	296	360	413	489	564	645	716	798	897	999	1102	1224	1347	1465	1609	1740	1856	1.73867	0.024705
730193.3	146618	2	12	32	57	100	139	196	269	341	424	516	601	718	820	943	1083	1207	1362	1517	1673	1870	2022	2209	2389	2579	2.032723	0.001129985
695207.1	187378.5	5	18	33	65	106	156	214	287	354	444	526	626	728	850	959	1101	1243	1389	1539	1707	1877	2072	2257	2478	2690	1.864905	0.00809863
627686.6	85822.45	3	8	20	30	42	61	82	107	127	164	205	259	307	375	432	507	563	614	665	710	769	830	902	945	1006	1.783427	0.02072253
624586.7	134413.9	2	14	31	61	106	147	211	275	349	414	485	589	697	808	919	1070	1205	1333	1451	1608	1765	1933	2143	2358	2543	1.999079	0.002839691
633170.5	220551.7	2	14	29	61	95	130	169	236	305	350	454	560	658	781	905	1017	1155	1273	1408	1560	1714	1890	2088	2280	2482	2.003435	0.002324446
649466.4	158423	5	14	30	56	86	137	179	231	303	375	468	578	662	779	892	1031	1158	1280	1423	1589	1779	1960	2128	2334	2533	1.89004	0.01654807
565400.1	253276.5	5	14	32	62	100	142	188	235	271	325	372	439	496	571	648	717	799	864	920	1001	1053	1117	1173	1233	1296	1.65416	0.007650593
554673.8	201715.7	3	16	30	53	77	116	166	215	263	309	360	415	465	549	621	697	777	876	988	1084	1180	1288	1424	1550	1687	1.787189	0.002008886
641939.8	197380.7	3	17	31	65	94	129	183	248	305	393	484	567	672	773	884	1020	1157	1295	1454	1619	1838	2024	2200	2403	2606	1.937388	0.00387949
733784.1	251259.4	2	11	30	61	100	151	202	266	337	424	508	609	697	813	930	1053	1203	1343	1484	1661	1826	2012	2196	2387	2612	2.034899	0.002010409
653000.1	253935.6	4	13	26	59	106	157	200	264	338	421	493	595	687	815	931	1049	1218	1383	1525	1705	1878	2087	2264	2477	2687	1.943306	0.01067632
637571.3	130483.8	4	13	35	61	86	131	176	245	309	388	478	575	668	768	907	1021	1134	1280	1437	1580	1739	1904	2078	2270	2480	1.907273	0.007407496
623932.2	228822	2	9	31	56	86	134	190	261	333	405	489	590	676	785	895	1010	1153	1312	1456	1622	1824	2025	2207	2398	2612	2.059631	0.003162125
740187.1	270655	4	13	29	58	91	138	172	238	299	375	427	504	568	637	724	802	889	956	1070	1175	1268	1361	1448	1572	1678	1.784544	0.005842386
752820.2	166154.4	4	12	33	61	97	147	197	255	331	402	494	567	671	789	925	1057	1199	1339	1503	1669	1839	1992	2201	2384	2607	1.927542	0.007481045
708397.2	92313.35	3	15	29	50	80	121	179	224	276	316	351	398	440	495	552	621	698	773	864	940	1007	1088	1155	1222	1287	1.720496	0.006303944
753415.2	137372.3	2	6	10	19	30	46	62	77	100	120	141	173	216	273	325	369	422	488	562	638	726	805	882	961	1037	1.907806	0.03972089
616873.9	183951.8	3	11	35	67	92	139	191	245	316	385	477	570	681	802	915	1059	1207	1346	1503	1648	1803	1975	2159	2347	2544	1.96701	0.003937106
653812.6	151681.9	3	12	28	51	88	135	182	237	305	371	437	532	642	743	867	1016	1151	1284	1428	1610	1789	1954	2147	2358	2572	1.980672	0.004654896
797991.2	156086.2	4	14	27	51	88	141	190	243	319	401	504	594	684	804	908	1040	1176	1329	1469	1635	1791	1962	2160	2342	2563	1.936234	0.01130546
595364.1	224584.6	3	11	28	43	80	127	170	230	295	373	465	551	666	763	882	1023	1174	1318	1481	1656	1803	1982	2193	2384	2580	2.012905	0.009023218
487486.7	110923	1	15	26	44	66	86	104	120	142	178	210	246	296	350	396	457	515	587	649	732	814	910	999	1084	1172	1.819532	0.0386263
685361.9	284968.4	1	16	38	59	95	140	187	262	331	409	490	574	663	771	881	1021	1162	1310	1480	1661	1844	2013	2191	2380	2541	2.079424	0.02688587
720342.6	219393.2	1	6	35	58	91	138	196	258	315	395	503	603	710	807	927	1061	1180	1331	1468	1652	1838	2011	2204	2400	2579	2.182881	0.02376584
831516.7	201904.4	5	14	37	52	61	84	109	140	182	210	260	305	356	401	449	507	583	638	692	757	832	920	996	1076	1175	1.598171	0.01229803
611657.8	237459.8	4	14	37	66	112	159	226	289	358	442	527	626	744	849	961	1085	1239	1382	1526	1709	1921	2090	2303	2503	2725	1.908637	0.003525334
636886.9	136525.7	2	12	28	53	90	144	198	255	322	391	468	542	646	764	887	1032	1154	1274	1434	1594	1747	1924	2090	2268	2466	2.023306	0.001275706
699501.3	244920.4	4	8	24	46	84	137	192	252	303	394	475	542	636	727	857	967	1104	1242	1382	1543	1717	1903	2091	2271	2477	1.979666	0.02507523
602886.8	183370.2	2	9	31	53	77	113	167	213	289	369	468	558	659	761	893	1030	1157	1301	1468	1627	1793	1965	2156	2350	2550	2.071118	0.00340707
577306.8	198531.1	4	18	39	60	82	109	144	196	248	312	384	476	567	667	779	904	1023	1179	1306	1469	1618	1783	1964	2138	2295	1.845603	0.01786427
727942.5	143579.3	6	17	32	58	96	145	208	272	344	431	500	605	704	825	936	1067	1213	1358	1511	1679	1847	2053	2226	2410	2616	1.850427	0.01767321
585613.6	165832.6	2	9	27	57	99	131	185	256	337	410	509	605	714	824	942	1061	1182	1314	1451	1615	1750	1920	2122	2288	2508	2.059025	0.004504776
584208.6	232798.4	2	15	35	57	86	126	178	243	325	405	482	583	695	806	915	1047	1184	1333	1480	1623	1796	1971	2152	2328	2544	2.006432	0.003320972
510470.7	171617.4	5	18	32	52	82	106	130	160	184	221	256	302	349	385	429	487	547	597	662	739	818	907	984	1087	1183	1.551525	0.005176718
707854.2	123678.8	2	14	36	61	91	128	179	245	308	403	480	564	670	776	898	1035	1186	1334	1489	1659	1843	2022	2216	2409	2605	2.009938	0.00257811
697348.3	266508.4	4	20	31	55	98	150	212	278	351	429	511	609	688	794	912	1032	1163	1306	1486	1640	1777	1960	2122	2317	2538	1.878048	0.007885564
716062.8	158088.8	6	18	38	68	99	145	205	278	340	432	489	601	707	842	952	1090	1223	1381	1530	1712	1858	2036	2215	2405	2608	1.82704	0.01236558
711238.4	239503.5	2	10	32	61	100	133	182	236	303	376	467	556	662	773	899	1029	1169	1320	1459	1623	1796	1957	2144	2329	2509	2.033817	0.002327456
748142.7	215386.3	3	13	31	55	107	168	239	298	370	438	515	614	722	819	946	1091	1223	1361	1504	1655	1823	2010	2183	2343	2496	1.956517	0.004990056
673719.3	233920.5	1	6	26	61	102	150	195	250	299	378	468	567	654	777	900	1030	1186	1317	1443	1604	1755	1920	2129	2316	2510	2.179935	0.02260934
629951.6	164618	3	11	31	62	104	139	197	263	323	386	474	547	633	724	821	919	1056	1178	1326	1499	1675	1857	2037	2215	2418	1.934321	0.004007794
608121.9	197536.1	4	13	34	61	97	139	189	248	322	413	493	581	684	793	913	1046	1210	1374	1522	1680	1866	2034	2232	2461	2652	1.927345	0.007043898
606896.2	251763.4	3	16	36	67	98	154	198	256	324	408	504	585	695	802	929	1041	1198	1355	1499	1667	1830	1990	2174	2374	2545	1.927154	0.0007231421
674829.4	236841.1	3	15	37	67	109	144	190	252	308	383	462	546	649	750	883	992	1123	1276	1446	1606	1802	1989	2177	2339	2560	1.917349	0.00181774
582597	85654.95	2	20	41	66	93	136	195	266	332	411	489	565	643	748	826	926	1025	1099	1200	1308	1419	1515	1635	1757	1884	1.859787	0.01585152
624545.9	148636.3	5	14	32	53	85	135	184	240	306	381	444	548	644	760	893	1012	1146	1273	1415	1565	1721	1905	2111	2337	2541	1.882325	0.01594839
799913.2	166339.2	10	18	33	69	105	145	202	270	338	420	494	599	706	836	969	1101	1235	1375	1507	1654	1812	2002	2157	2324	2527	1.757444	0.03678608
702684.2	203263	2	18	35	58	92	136	176	224	289	362	442	531	638	734	848	973	1126	1264	1419	1605	1785	1960	2151	2324	2511	1.972189	0.00771957
597759.1	239126.7	3	9	37	61	105	149	195	263	330	410	489	571	677	783	914	1054	1201	1348	1522	1694	1864	2031	2203	2381	2593	1.983657	0.008892437
790055.2	146451.6	5	10	35	59	95	146	200	256	325	409	499	593	688	800	917	1045	1179	1315	1473	1635	1790	1925	2073	2239	2436	1.89887	0.01874779
807671.7	150460.3	5	18	37	67	98	139	201	270	346	394	439	505	570	642	736	814	910	1021	1119	1231	1335	1441	1555	1685	1827	1.714608	0.00320422
560166.2	192290.9	3	13	37	64	94	128	167	195	240	291	347	404	463	521	593	659	738	820	916	1009	1115	1223	1354	1489	1626	1.750612	0.004046243
656448.4	244780.7	2	13	26	46	75	119	176	239	298	392	485	557	645	755	871	1002	1142	1306	1453	1606	1782	1978	2149	2322	2524	2.049753	0.003293321
767084.4	156233.4	3	10	24	54	79	127	166	226	293	363	456	544	636	734	850	978	1125	1263	1414	1563	1723	1892	2071	2262	2474	2.0009	0.008217619
717886.6	148846.1	2	12	33	60	94	130	179	245	314	403	480	570	663	787	911	1058	1194	1372	1524	1697	1855	2051	2236	2415	2624	2.034403	0.0009060197
589999.1	244559.2	1	12	36	53	91	135	182	254	311	385	481	593	688	803	900	1027	1151	1284	1430	1573	1745	1894	2087	2276	2461	2.105974	0.01877594
632224.9	268733.8	4	16	41	70	105	149	198	239	274	313	355	396	443	477	527	565	607	678	741	818	889	959	1050	1143	1226	1.573598	0.01151914
766478.2	129745.9	5	12	31	46	77	96	127	173	209	266	311	350	409	455	510	565	641	705	776	839	900	972	1041	1125	1198	1.647368	0.007709217
592465.9	106820.3	3	11	31	52	84	117	165	217	274	343	425	513	609	728	866	999	1141	1273	1446	1613	1776	1968	2177	2371	2582	1.989198	0.007801927
614898	109122.3	5	17	41	72	113	162	224	277	342	425	502	591	687	803	925	1084	1217	1344	1474	1635	1814	1983	2176	2362	2555	1.828422	0.004003253
634419.6	216155.9	4	8	29	52	88	128	172	213	285	369	461	557	654	760	882	1007	1137	1278	1429	1597	1761	1928	2106	2335	2517	1.976571	0.02220911
786179.9	154865.9	3	19	43	80	123	174	234	281	345	426	519	614	722	839	956	1090	1236	1373	1516	1669	1846	2019	2191	2390	2572	1.881378	0.002363818
727691.8	210957.7	3	9	28	55	85	140	195	263	338	421	513	606	715	836	960	1081	1226	1362	1516	1684	1842	2055	2244	2440	2643	2.025245	0.00929171
750134.6	193763.7	5	12	28	52	96	144	198	250	308	392	461	558	658	754	883	1019	1156	1296	1445	1594	1762	1920	2065	2253	2429	1.896885	0.01807966
689793.4	168910.7	3	15	34	58	94	148	217	275	345	417	508	614	728	839	974	1115	1243	1392	1548	1718	1898	2059	2267	2471	2688	1.962058	0.001603413
651971.4	208876.2	1	16	38	69	108	145	194	278	334	420	496	598	722	827	939	1074	1204	1363	1505	1662	1839	2019	2205	2368	2547	2.072761	0.03009012
630632.7	254085.1	2	14	35	60	93	135	190	239	308	362	446	554	659	780	902	1028	1151	1305	1445	1609	1771	1933	2157	2347	2537	1.997784	0.00232944
692557	223139.1	1	17	34	58	88	138	191	267	313	387	466	554	636	734	831	980	1137	1285	1415	1556	1703	1846	2011	2180	2339	2.056787	0.02865432
667213.2	223051.3	3	13	32	79	113	152	197	261	316	384	459	559	650	757	889	1018	1155	1307	1457	1600	1757	1949	2140	2333	2529	1.927112	0.004110388
635494	208844.1	6	20	34	57	100	151	204	277	337	408	501	585	687	787	904	1025	1150	1300	1438	1597	1787	1958	2113	2328	2508	1.810924	0.01454799
631224.3	217288.9	4	15	38	61	90	132	186	251	309	363	426	513	619	731	850	1005	1156	1320	1449	1602	1773	1957	2129	2310	2502	1.886524	0.007618777
626925.2	107728	3	16	40	63	98	142	195	262	326	398	488	574	661	765	853	967	1089	1235	1387	1542	1712	1871	2046	2237	2474	1.89644	0.0009898123
609554	259551.3	4	13	36	62	112	164	223	274	348	445	518	607	701	814	934	1057	1178	1304	1450	1578	1708	1851	2001	2160	2280	1.877535	0.005223065
725292.6	236534.1	3	14	37	70	106	150	201	259	320	392	470	555	676	786	905	1021	1131	1276	1443	1617	1771	1952	2148	2352	2579	1.921528	0.001148212
554574	213183	6	18	34	57	98	146	203	272	339	408	495	601	692	793	892	1020	1159	1290	1447	1586	1733	1898	2048	2207	2349	1.812818	0.01390995
609147	96350.9	2	8	35	59	100	147	200	268	337	407	481	572	673	784	881	1015	1122	1254	1365	1494	1625	1752	1900	2048	2218	2.00877	0.01243598
693434.2	276896.9	3	17	31	58	88	147	195	254	333	411	488	599	713	828	944	1088	1242	1375	1537	1695	1854	2028	2200	2397	2614	1.953679	0.003733902
558465.4	111243.2	2	11	29	54	97	128	184	246	317	394	485	563	653	744	842	937	1045	1171	1284	1402	1510	1618	1746	1881	2008	1.972844	0.005121939
556087.7	182690.4	2	14	33	58	87	125	176	232	297	378	459	555	668	766	864	962	1124	1248	1396	1504	1659	1805	1938	2107	2256	1.980717	0.00227801
608187.2	115361.8	4	14	32	51	79	117	161	239	318	405	493	590	689	822	960	1097	1200	1348	1504	1673	1845	2008	2198	2397	2586	1.947691	0.01505119
711647.5	152657.8	4	12	33	62	106	156	201	275	335	421	504	596	699	811	940	1057	1192	1343	1512	1661	1838	2025	2233	2433	2643	1.925192	0.006998675
740430.8	272059.9	2	9	26	56	89	117	162	208	265	315	354	416	481	545	610	676	737	828	913	998	1081	1181	1284	1375	1470	1.862517	0.01028234
722361.6	234967	4	13	29	56	96	138	206	269	341	413	500	596	685	790	891	1007	1131	1267	1422	1612	1769	1941	2145	2340	2563	1.920418	0.008227767
692101.7	275770	3	9	37	73	97	138	203	244	330	409	514	607	716	835	961	1070	1203	1358	1505	1684	1855	2038	2220	2416	2625	1.985397	0.01003127
608045.4	149998.3	7	20	33	56	97	131	191	259	337	410	505	606	707	810	936	1067	1204	1352	1496	1660	1820	1993	2165	2371	2558	1.812919	0.02567351
500985	116674.9	3	14	33	59	99	137	180	231	305	372	438	497	567	656	741	838	920	1016	1119	1231	1359	1495	1631	1761	1887	1.835228	0.001105948
586769.2	216325.7	5	18	29	60	95	149	209	273	348	420	488	566	657	744	837	957	1089	1216	1351	1480	1632	1791	1952	2141	2335	1.822721	0.01020187
765486.1	149850	2	11	34	67	91	134	185	243	304	391	467	541	646	747	870	1001	1135	1268	1390	1570	1754	1931	2129	2325	2546	2.010163	0.002677661
726645.5	184615	6	14	34	62	96	139	176	232	300	377	471	566	674	798	900	1052	1183	1312	1490	1636	1799	1973	2158	2353	2542	1.854584	0.02085643
490631	127264	1	11	38	63	93	141	190	259	321	397	473	560	653	750	847	934	1031	1153	1262	1360	1467	1592	1711	1821	1951	2.030566	0.03330024
747218.3	213294	2	9	28	53	88	144	204	258	327	415	517	623	727	833	952	1072	1216	1363	1525	1689	1844	2004	2176	2357	2517	2.073525	0.004075882
518888.2	154020.2	3	10	28	51	85	129	177	250	307	392	467	558	676	797	923	1054	1187	1340	1501	1663	1818	1970	2115	2256	2404	2.004875	0.007055882
753046.2	223188.4	3	14	29	53	92	137	177	237	303	376	442	517	585	677	762	855	943	1039	1135	1223	1338	1468	1576	1699	1819	1.849981	0.00290096
635377.8	199350.5	6	17	36	55	83	128	172	236	300	379	461	539	618	734	857	974	1117	1270	1415	1584	1779	1949	2140	2352	2541	1.833882	0.02296749
739648.1	124417	4	5	16	39	62	86	115	146	182	217	267	307	356	406	485	541	599	675	748	841	921	1000	1080	1187	1277	1.823071	0.04028458
628887.3	226769	4	15	34	64	105	147	198	261	340	429	509	596	691	789	897	1016	1141	1270	1426	1575	1745	1935	2109	2307	2510	1.882913	0.003160786
643835.3	240123.2	3	14	35	60	102	152	199	257	329	411	487	569	656	749	877	1002	1133	1290	1443	1590	1756	1949	2153	2334	2539	1.930594	0.000865494
694622	192857.1	2	11	37	56	94	138	191	260	339	424	518	625	718	819	925	1045	1184	1319	1457	1603	1776	1936	2135	2300	2496	2.021026	0.003503961
731776.9	115384.9	2	12	24	49	87	115	170	216	271	321	377	444	499	556	608	671	763	830	900	1016	1095	1187	1289	1385	1507	1.853543	0.008531639
584109.5	200578.3	3	14	35	61	85	130	184	240	298	377	451	556	661	767	873	1002	1128	1271	1422	1580	1736	1904	2069	2275	2460	1.936555	0.002243096
732149.7	208553.2	1	17	38	70	116	157	204	272	343	425	501	603	692	809	939	1077	1203	1353	1505	1667	1814	1995	2189	2373	2587	2.059237	0.03398874
633582.6	143559.8	2	16	41	73	104	142	212	274	348	423	510	620	712	827	927	1041	1176	1317	1446	1593	1757	1923	2093	2289	2480	1.956072	0.006651354
589189.1	172424.3	1	12	26	47	87	123	169	220	279	347	421	528	643	746	872	1005	1150	1290	1426	1579	1741	1934	2110	2311	2535	2.140362	0.01048213
813884.8	196282.8	5	18	45	71	94	127	170	215	260	333	388	448	520	603	663	732	807	881	959	1041	1141	1249	1341	1456	1591	1.648993	0.001746793
712171.7	170794	5	14	41	71	97	124	181	243	306	371	457	558	658	764	889	1014	1146	1296	1450	1609	1783	1967	2153	2357	2574	1.856197	0.01325287
758436.4	172565.9	4	18	45	71	111	169	219	290	369	451	546	644	754	879	981	1095	1248	1382	1534	1680	1860	2049	2215	2422	2611	1.86214	0.0008155792
650319.8	164269.3	2	11	30	55	96	144	184	241	299	378	473	569	683	780	891	1022	1164	1297	1446	1601	1772	1936	2137	2326	2520	2.031698	0.0008745868
736188.2	138476.1	6	16	39	74	105	156	214	262	325	400	484	578	671	785	891	988	1094	1208	1320	1437	1564	1700	1833	1986	2121	1.760117	0.007130819
581000.8	84660.28	3	16	33	60	104	158	207	262	341	414	491	582	659	757	831	916	987	1080	1177	1270	1368	1471	1578	1684	1791	1.823252	0.007225438
711420.4	136034.6	4	8	21	48	83	115	163	225	296	365	449	536	649	760	882	1013	1149	1304	1473	1661	1825	1995	2182	2373	2577	2.017019	0.02959607
618510.9	188356.5	3	16	38	61	98	156	207	266	338	415	495	599	705	820	938	1068	1233	1370	1537	1673	1843	2028	2207	2408	2620	1.933948	0.0009375062
625913.8	147288.8	3	12	28	51	88	133	167	220	289	369	456	557	655	756	876	1002	1134	1269	1426	1589	1782	1944	2120	2321	2536	1.981424	0.005096389
687632.9	113128.6	4	14	29	51	78	131	175	234	308	391	472	567	655	764	865	978	1103	1210	1341	1499	1616	1773	1918	2053	2192	1.896718	0.009968595
585371.3	187987	3	12	29	59	92	142	180	243	310	392	464	555	673	798	920	1039	1166	1282	1432	1586	1736	1894	2082	2278	2485	1.964817	0.002822249
506322.7	146903.9	8	16	26	66	112	166	231	298	371	451	526	632	733	842	964	1074	1212	1342	1492	1649	1832	1973	2146	2288	2431	1.802116	0.03199457
667656.8	192357.2	1	17	37	58	98	150	211	262	333	405	494	585	682	787	902	1025	1147	1277	1412	1562	1744	1887	2037	2200	2389	2.052626	0.03175709
767433.8	135177.6	2	17	39	62	88	130	183	242	326	410	494	579	696	804	937	1063	1174	1293	1400	1514	1628	1734	1853	1956	2049	1.941643	0.0095151
586974	88512.92	3	17	40	59	83	132	199	255	316	382	442	517	610	715	816	920	1039	1164	1296	1399	1533	1667	1806	1943	2082	1.857512	0.002919257
691287.7	224532.8	3	15	30	62	94	140	188	254	314	386	483	585	664	761	868	1002	1123	1261	1383	1513	1667	1813	1980	2151	2322	1.919021	0.001287716
540138.8	173778.2	2	21	34	60	90	135	176	249	326	404	499	600	701	815	930	1075	1209	1382	1537	1705	1879	2033	2199	2416	2574	1.984445	0.01096586
732719.9	114321.5	2	7	17	44	56	81	110	150	184	216	278	329	381	445	504	550	609	679	748	822	896	960	1073	1183	1287	1.884327	0.0059449
552585.2	208081.9	3	12	27	59	94	142	190	249	314	397	488	572	652	754	865	1009	1129	1270	1416	1570	1736	1887	2058	2221	2377	1.958323	0.00327136
708631.5	251402.9	2	9	31	55	92	128	183	265	336	413	512	605	727	839	962	1092	1243	1373	1534	1684	1854	2036	2208	2382	2591	2.072962	0.00347419
577921.8	146605.3	3	20	33	65	101	144	189	251	312	388	469	575	666	769	893	1007	1138	1275	1419	1590	1759	1945	2137	2345	2592	1.902694	0.00438359
821865.6	162096.1	3	11	28	53	84	126	177	224	279	319	384	448	509	578	653	736	841	937	1023	1127	1221	1327	1451	1560	1686	1.834712	0.003440875
770675.2	184219.8	4	15	35	58	93	140	191	257	323	417	490	580	690	800	918	1041	1185	1322	1488	1639	1795	1987	2172	2372	2564	1.905247	0.005471219
618697.1	127935.9	4	17	43	69	107	144	200	259	324	399	489	594	705	806	952	1083	1233	1373	1526	1697	1834	2021	2216	2430	2623	1.875763	0.003572837
581436.8	178703.3	5	14	31	64	98	144	206	273	346	429	514	601	723	829	950	1076	1211	1339	1481	1642	1802	1943	2097	2312	2491	1.878312	0.01124482
716342.9	189298.6	3	15	29	52	80	135	192	250	329	423	498	601	702	833	952	1048	1181	1328	1483	1641	1831	1992	2190	2375	2586	1.973538	0.005531284
705548.5	195950	5	17	42	68	105	142	186	249	315	382	462	551	643	732	870	982	1107	1256	1419	1578	1747	1935	2101	2303	2492	1.820089	0.00748749
661084.9	142265.1	2	16	40	59	104	143	195	261	333	409	491	562	669	771	867	995	1117	1246	1393	1535	1661	1790	1939	2075	2210	1.94006	0.006386264
610933.6	183232.8	2	8	27	56	89	125	175	254	320	401	476	566	668	785	909	1042	1168	1319	1475	1618	1775	1952	2137	2329	2532	2.076767	0.004704979
673160	250060.4	4	22	52	76	119	171	210	276	342	418	492	582	709	829	923	1046	1192	1315	1472	1645	1823	2004	2183	2367	2574	1.814429	0.003411869
578024.5	218566.7	3	14	30	61	106	149	188	246	301	345	414	485	546	631	738	850	958	1090	1229	1385	1542	1714	1884	2101	2312	1.878486	0.00412703
553229.8	212125	3	14	33	62	110	153	201	262	339	414	490	585	684	799	906	1025	1161	1303	1443	1602	1739	1878	1995	2152	2289	1.91957	0.001167068
587304.1	152663.4	3	12	26	54	99	149	209	282	335	404	492	566	666	800	910	1035	1167	1330	1484	1632	1816	2025	2215	2427	2638	1.984122	0.005618835
496662.3	141824.8	4	11	27	47	89	123	158	194	249	305	356	406	471	545	628	721	818	919	1015	1127	1244	1359	1493	1617	1783	1.808105	0.008758557
653080.9	167693.8	6	16	40	65	98	136	183	253	330	405	481	576	676	764	870	1001	1154	1272	1423	1592	1751	1933	2128	2311	2509	1.815761	0.013904
546465.2	173646	2	12	32	66	98	146	205	256	334	426	505	613	700	806	940	1064	1204	1321	1480	1638	1792	2000	2172	2354	2591	2.017382	0.001956487
685909	140160.4	2	13	31	56	99	148	193	256	329	418	514	613	728	819	948	1073	1201	1356	1496	1644	1766	1888	2049	2187	2340	2.009545	0.002786521
628417.7	268230.6	4	15	30	52	69	100	133	165	203	249	296	345	412	473	545	612	684	746	802	867	934	1007	1097	1156	1245	1.67467	0.002818781
640385.1	235077.6	4	16	36	65	97	153	188	239	303	384	458	547	630	754	884	1011	1169	1310	1467	1616	1794	1954	2147	2330	2530	1.879928	0.00518071
749994.5	154101.6	5	17	44	71	105	144	182	221	286	369	456	528	606	685	786	886	998	1116	1230	1359	1488	1632	1778	1928	2091	1.7543	0.004187502
636297.1	129606.1	2	8	16	44	83	124	170	223	302	381	463	561	676	789	911	1039	1171	1298	1415	1576	1715	1888	2069	2256	2478	2.119858	0.01294986
715261.1	182877.8	3	17	36	61	98	142	203	274	349	436	527	612	711	819	944	1057	1210	1357	1518	1656	1856	2029	2214	2420	2614	1.933936	0.001436485
642800.9	143891.4	5	11	28	59	103	139	194	255	319	413	485	590	687	799	908	1026	1150	1298	1461	1611	1793	1988	2169	2353	2559	1.909544	0.01891144
692162.1	244760.4	3	9	20	38	68	93	140	186	259	315	400	504	597	708	845	963	1098	1235	1382	1515	1631	1769	1915	2096	2264	2.038132	0.02156777
719952.3	277414.4	3	15	28	51	85	130	179	250	321	397	483	567	636	722	801	887	957	1059	1149	1242	1338	1446	1556	1689	1831	1.857839	0.007537634
632139.7	181214.7	2	8	24	50	86	131	180	245	310	393	504	590	690	779	905	1035	1179	1314	1461	1615	1790	2001	2161	2343	2531	2.093123	0.004930662
722710.6	274343.2	4	11	28	55	100	153	205	266	345	417	487	582	693	795	930	1072	1198	1346	1472	1614	1745	1854	1999	2118	2261	1.925344	0.01217246
800310.2	175532	5	14	28	57	93	139	191	246	313	383	485	562	663	768	910	1055	1195	1368	1530	1667	1829	2003	2199	2403	2607	1.902392	0.01711204
723938.8	256060.7	2	12	29	59	98	143	188	245	310	380	459	562	676	794	914	1042	1184	1354	1503	1676	1857	2020	2217	2409	2612	2.035614	0.0007894465
567879.8	181434.3	3	11	32	58	93	127	182	231	290	379	467	581	703	813	947	1069	1222	1367	1521	1683	1867	2039	2242	2448	2650	1.996818	0.005332593
671697.2	216038.5	3	13	29	55	95	135	190	235	312	383	456	548	629	715	827	924	1027	1128	1240	1366	1506	1620	1760	1903	2036	1.895947	0.002222269
743685.8	154042.8	4	14	32	58	100	143	188	234	268	325	379	437	498	590	692	793	894	1023	1149	1270	1407	1557	1699	1848	2009	1.800291	0.005602838
713404.1	97427.36	5	17	37	69	102	148	195	259	311	398	466	560	648	762	864	955	1035	1135	1250	1366	1492	1617	1750	1888	2016	1.769979	0.003294815
830255.2	202587.4	2	13	35	60	98	129	172	210	247	295	349	403	448	509	566	613	681	762	824	898	989	1071	1165	1246	1310	1.756927	0.01546907
707840.1	227391.1	6	15	26	47	70	103	152	188	236	297	361	455	534	661	766	882	1018	1140	1287	1453	1618	1767	1921	2089	2279	1.846274	0.04130931
727621	254310.5	2	12	30	57	83	120	184	240	315	397	486	574	669	774	917	1051	1189	1341	1502	1654	1841	2001	2200	2386	2614	2.04489	0.0008247875
672390.6	257121.8	1	8	37	53	91	134	176	241	311	404	484	568	668	788	902	1027	1181	1330	1499	1665	1836	2038	2240	2423	2623	2.16141	0.01618242
703404.8	214388.4	2	14	45	65	93	122	171	225	283	357	431	524	622	732	832	980	1104	1247	1378	1546	1703	1881	2078	2252	2469	1.963947	0.009097318
616820.8	243566.5	2	12	29	68	102	136	201	252	332	409	482	594	689	806	924	1064	1202	1366	1537	1694	1858	2050	2236	2434	2635	2.032159	0.00195203
616272.1	131819.7	2	8	41	65	100	145	200	256	327	406	514	616	726	835	954	1099	1255	1405	1570	1733	1892	2074	2281	2494	2712	2.059022	0.01123075
730150.4	208063.6	4	14	35	68	114	159	208	265	329	407	496	591	696	804	927	1090	1222	1364	1517	1701	1881	2037	2219	2416	2595	1.901062	0.004161815
524130.3	162279.2	3	13	22	53	95	135	188	260	340	423	511	602	701	806	910	1039	1178	1318	1462	1627	1781	1931	2130	2345	2569	1.989948	0.008926384
591443.4	169754.6	3	16	31	58	95	142	191	256	314	391	461	569	672	775	885	1023	1144	1271	1408	1568	1713	1896	2086	2288	2504	1.928697	0.001789629
652966.9	210503.1	4	12	32	53	94	136	190	259	331	419	504	605	706	817	915	1052	1188	1328	1476	1617	1796	1972	2148	2322	2499	1.934241	0.0092582
711629.3	238180.8	1	10	31	52	83	133	177	237	293	377	459	547	657	758	886	1017	1141	1305	1459	1612	1779	1948	2125	2309	2497	2.141958	0.01096375
714432.2	202285.8	3	18	44	70	106	141	193	260	347	414	506	600	703	836	942	1074	1207	1336	1505	1677	1843	2016	2194	2389	2608	1.905273	0.002584918
588907.4	214519.4	5	17	42	63	96	137	190	244	318	407	497	589	699	796	916	1040	1158	1308	1423	1548	1693	1841	2019	2201	2414	1.827556	0.007710539
593998.7	233517.4	5	15	34	60	88	135	182	240	314	395	484	592	684	806	913	1035	1173	1317	1488	1648	1816	1986	2169	2377	2606	1.88113	0.01361479
587736.6	246555.5	3	14	26	52	93	125	169	241	306	369	448	548	630	751	868	975	1116	1270	1415	1569	1730	1885	2040	2200	2369	1.956282	0.004817986
644425.8	137492.7	3	12	25	52	90	135	183	245	313	386	465	553	648	753	860	978	1101	1257	1414	1571	1778	1961	2164	2346	2568	1.982444	0.005456009
676404.2	213401.3	3	14	34	51	77	115	149	201	259	311	372	428	505	568	633	696	780	855	965	1092	1216	1361	1518	1653	1803	1.810277	0.00217759
595674.7	108087.5	2	12	24	51	84	128	174	216	279	362	449	532	640	756	880	1026	1151	1304	1446	1618	1807	1998	2170	2378	2571	2.056296	0.002016941
680697.2	141138.5	5	13	35	68	107	143	192	249	293	346	390	456	509	582	654	740	847	941	1065	1182	1294	1431	1556	1706	1850	1.72784	0.008079075
540674.9	200615.6	5	12	36	63	116	156	190	265	329	408	480	581	674	784	910	1023	1152	1278	1391	1511	1650	1785	1931	2055	2190	1.840988	0.01134085
695937.4	126450.7	4	17	33	66	103	154	198	263	323	409	512	620	744	845	978	1098	1223	1356	1499	1649	1814	2003	2164	2340	2545	1.891124	0.004018068
598092.4	177600.6	3	14	36	65	101	142	198	258	320	408	505	608	700	801	905	1023	1166	1300	1437	1576	1740	1927	2092	2292	2499	1.92814	0.0004827965
491495.5	114394.5	5	16	31	55	104	141	189	241	303	366	430	507	577	683	789	892	987	1108	1214	1341	1473	1612	1753	1897	2027	1.788548	0.00759496
576724.8	195914.6	1	9	28	57	88	125	169	218	285	331	403	478	561	660	767	886	1010	1141	1290	1458	1620	1792	1973	2172	2348	2.109829	0.01306014
719632.6	184524.9	2	12	28	53	97	147	213	269	332	418	497	588	707	814	929	1045	1189	1337	1486	1644	1827	2011	2205	2371	2582	2.037596	0.002041508
575975.9	140709.3	2	10	37	65	100	127	195	247	309	391	477	570	676	786	901	1021	1154	1291	1451	1608	1769	1987	2163	2371	2565	2.021682	0.00466348
562855.1	137828.1	2	9	25	45	88	128	178	231	290	352	456	533	622	723	819	929	1037	1151	1279	1440	1592	1757	1924	2098	2306	2.035063	0.003131832
612157.4	171870.3	2	10	37	65	110	158	212	260	326	398	468	542	625	719	811	922	1045	1164	1293	1453	1600	1782	1962	2132	2323	1.964497	0.01011047
621203.1	243199.1	7	20	47	78	112	161	200	271	328	383	468	564	675	793	937	1056	1209	1364	1500	1656	1828	2005	2196	2409	2607	1.760635	0.01359998
630845.8	115961.1	2	10	29	60	101	145	209	263	345	421	494	570	660	760	889	1006	1127	1279	1434	1579	1752	1925	2087	2270	2458	2.024261	0.004306364
594773.9	134176.7	1	10	23	49	92	139	190	259	317	392	479	565	665	782	907	1027	1165	1293	1451	1619	1800	1964	2150	2343	2535	2.161959	0.01095704
777181	204207.4	3	11	28	52	87	128	170	229	277	359	444	538	626	735	859	989	1112	1251	1413	1586	1747	1881	2009	2130	2263	1.97129	0.004977222
724976.9	123227.7	3	16	32	62	96	137	206	279	343	429	512	608	697	796	903	1031	1158	1315	1457	1615	1816	2033	2232	2440	2640	1.941176	0.001941796
564380.1	121825.5	3	19	38	69	102	155	205	260	333	420	492	583	673	783	904	1038	1142	1297	1434	1606	1788	1957	2142	2321	2517	1.892378	0.001746726
704725.6	172300.8	3	13	30	61	102	156	206	266	339	433	531	625	736	845	960	1101	1228	1399	1564	1712	1882	2055	2245	2444	2645	1.97578	0.00214842
503930	159428.5	4	12	32	53	86	128	182	241	305	366	437	510	573	643	724	794	876	952	1037	1132	1237	1331	1443	1559	1685	1.787671	0.007581641
716620	125492.5	4	21	38	66	99	143	196	266	341	423	510	595	726	842	975	1100	1229	1360	1509	1664	1852	2026	2202	2383	2564	1.869002	0.005139532
583892.2	233611.2	3	13	32	55	93	128	187	254	312	392	497	592	687	813	939	1065	1199	1314	1473	1621	1774	1946	2120	2344	2542	1.966961	0.002576395
707338.3	154356.8	4	10	26	51	80	122	175	238	309	388	472	582	686	811	944	1085	1216	1380	1527	1710	1869	2047	2229	2414	2633	1.993524	0.01940702
787895.9	170775.2	2	7	27	49	88	136	184	252	346	417	491	575	691	786	887	1024	1168	1292	1444	1615	1783	1956	2158	2353	2550	2.09233	0.009343115
671056.1	163400.1	3	17	38	68	109	153	199	270	337	414	491	582	684	773	884	1027	1162	1319	1478	1654	1807	1985	2182	2372	2577	1.907533	0.0008823567
730014.9	245022.2	7	17	34	63	109	165	218	298	364	437	530	639	741	865	997	1135	1255	1401	1574	1721	1893	2075	2260	2465	2665	1.824059	0.01900624
691659.8	262962.8	5	22	45	70	104	152	204	261	330	414	511	588	686	800	924	1056	1215	1367	1496	1689	1894	2087	2247	2449	2639	1.81793	0.007482093
722560.2	208989.8	2	17	37	69	107	145	207	282	350	435	513	593	710	795	908	1059	1194	1336	1516	1662	1813	2026	2229	2417	2627	1.973277	0.005419249
693447.4	188321.5	4	17	44	74	110	158	214	266	344	433	538	626	732	852	980	1103	1247	1409	1568	1721	1884	2068	2246	2432	2626	1.873977	0.001692704
632917.2	221699.2	3	12	30	57	91	124	179	234	299	384	468	552	665	771	894	1030	1146	1272	1417	1572	1718	1899	2074	2279	2496	1.965973	0.003067335
706675	237046.3	2	7	23	56	100	144	189	274	342	412	499	574	672	787	907	1025	1146	1243	1346	1447	1580	1724	1890	2060	2266	2.052158	0.01737797
566822.4	255416.5	3	14	41	66	95	140	175	220	268	332	404	468	534	609	679	757	827	901	966	1047	1129	1207	1292	1368	1435	1.740099	0.006071277
614067	172990.9	4	11	25	48	91	129	188	239	289	341	401	473	572	680	778	876	990	1129	1276	1435	1591	1747	1912	2072	2271	1.905458	0.01386969
791079.3	152351.1	3	11	21	51	100	147	196	261	325	406	486	597	695	803	940	1061	1190	1337	1481	1647	1821	1990	2182	2362	2559	2.011028	0.0114372
617493.4	184424	1	12	33	68	99	146	193	252	314	386	483	587	697	804	915	1052	1203	1357	1512	1644	1817	1994	2184	2380	2571	2.110404	0.01997787
645844.8	231345.4	3	12	26	59	98	147	198	256	331	402	490	584	692	800	924	1042	1168	1315	1465	1634	1787	2004	2195	2394	2582	1.980123	0.004305591
558822.2	144289.3	4	10	32	54	84	112	160	194	247	300	352	403	474	546	632	730	846	963	1081	1197	1328	1489	1645	1809	1984	1.831607	0.01245714
619280.4	122808	2	9	24	45	77	119	171	235	315	397	479	589	703	809	935	1057	1185	1326	1483	1622	1783	1969	2152	2332	2516	2.097547	0.003910062
760480.1	212448.8	4	14	33	55	86	115	150	182	216	263	306	349	404	467	541	632	731	853	968	1105	1240	1357	1479	1628	1767	1.748112	0.01159339
717323.5	111364.8	4	16	29	61	101	152	196	265	345	431	530	631	734	843	961	1098	1238	1368	1536	1693	1841	1990	2141	2317	2522	1.911238	0.006684524
731047.5	231222.5	4	11	28	48	95	132	168	224	285	362	453	527	628	746	862	999	1144	1280	1431	1591	1768	1956	2155	2370	2537	1.950824	0.01520384
578540.1	160806.9	4	15	30	54	93	140	208	273	338	404	495	579	688	811	942	1068	1198	1338	1511	1668	1825	2024	2184	2367	2554	1.92126	0.00798301
656697.8	244178.5	1	7	20	42	82	119	172	235	301	393	469	555	641	750	874	1000	1141	1301	1459	1612	1773	1966	2142	2329	2524	2.219177	0.005787032
660234.4	193910.9	6	14	30	60	84	117	174	224	283	359	444	538	635	737	854	999	1124	1274	1415	1563	1732	1906	2080	2256	2476	1.856284	0.02623314
615800.3	108615.7	3	23	45	78	113	160	220	284	348	409	483	588	687	789	921	1046	1179	1321	1479	1638	1810	1990	2167	2339	2541	1.856764	0.005456296
757658.6	143345.5	3	17	44	75	108	157	228	290	375	447	541	644	751	849	963	1076	1194	1301	1408	1510	1601	1710	1838	1963	2090	1.853022	0.005562096
650396.8	236141.8	3	10	28	56	91	147	188	245	306	399	465	576	698	814	914	1060	1197	1346	1491	1646	1806	1960	2141	2326	2494	1.997087	0.006200531
670469.6	147596.8	2	14	37	61	100	143	196	251	305	372	438	501	583	664	760	845	968	1077	1178	1294	1445	1558	1709	1863	2039	1.897905	0.006753954
623547	177650.1	1	10	25	56	96	133	175	238	303	375	461	566	664	782	897	1007	1118	1238	1349	1470	1592	1727	1876	2024	2196	2.112175	0.01653565
754406.1	248503.3	6	13	31	55	90	127	176	236	297	385	462	547	665	787	906	1055	1196	1339	1501	1656	1848	2021	2218	2408	2594	1.884838	0.02754525
739192.5	225031.3	2	14	30	52	82	119	168	227	319	397	478	560	633	738	861	989	1117	1248	1390	1563	1710	1871	2063	2234	2459	2.01013	0.002575754
674301.7	170323.2	3	12	35	58	95	136	181	221	296	367	448	561	670	782	925	1048	1180	1329	1493	1643	1793	1959	2136	2330	2566	1.964942	0.003959605
688989.2	194429	5	10	18	34	67	98	148	210	273	344	415	499	600	699	825	944	1063	1205	1345	1500	1656	1840	2027	2237	2443	1.975412	0.05245627
571636.1	118260.2	2	11	31	62	96	137	196	258	341	420	506	595	691	796	930	1068	1214	1356	1499	1670	1833	2032	2217	2397	2619	2.039098	0.001240292
717780.6	164233.1	2	21	37	64	102	146	194	248	321	396	485	586	702	830	950	1074	1217	1360	1497	1634	1786	1967	2146	2365	2557	1.958537	0.01016112
709248.9	235967.8	2	12	29	59	87	131	171	238	309	368	459	557	656	773	876	975	1073	1195	1337	1509	1658	1810	1969	2143	2345	2.001289	0.0009933355
591760.3	202065.9	3	20	45	69	99	142	180	235	293	381	465	550	658	761	874	995	1140	1285	1438	1576	1729	1892	2097	2271	2484	1.874664	0.00643424
528181.7	183764.2	3	9	30	57	86	122	168	227	290	354	443	523	615	717	828	973	1103	1247	1390	1523	1677	1809	1963	2098	2257	1.972379	0.007598311
779527.2	137406.8	3	11	30	59	99	137	177	227	277	326	375	439	494	565	642	729	814	918	1008	1118	1233	1334	1470	1617	1746	1.816364	0.005147314
664086.1	167944.5	1	12	22	45	79	131	165	228	287	368	442	532	631	750	879	994	1119	1240	1378	1542	1731	1872	2090	2269	2467	2.14727	0.01053404
573904.9	188868.1	1	7	36	66	105	151	211	272	344	422	511	588	676	782	893	1024	1177	1299	1431	1578	1739	1881	2044	2233	2397	2.127867	0.03221935
802670.9	170841.6	4	14	34	73	117	154	210	267	322	393	478	564	680	788	894	1018	1161	1305	1450	1584	1751	1949	2167	2360	2578	1.881042	0.004501936
727573.4	195540.2	3	14	35	65	102	148	189	252	324	407	482	589	693	801	922	1055	1186	1337	1503	1700	1857	2023	2199	2401	2587	1.946617	0.0009270967
622781.3	242879.2	2	11	32	56	99	143	197	269	345	406	497	593	676	785	915	1038	1178	1318	1482	1679	1835	2002	2194	2393	2580	2.033497	0.001642492
523700.9	179862	7	18	37	68	103	146	191	253	326	404	478	563	660	766	865	963	1070	1169	1268	1366	1466	1598	1734	1855	1974	1.719799	0.01113825
588356.4	255136.5	2	7	20	36	59	87	118	157	193	233	273	318	360	398	443	510	557	612	697	775	864	956	1071	1175	1276	1.856519	0.005083863
826145.2	165287.3	2	11	28	49	81	122	173	234	301	387	462	553	653	751	838	927	1023	1125	1219	1293	1368	1449	1512	1578	1640	1.949923	0.01125722
672748.2	238875.5	3	7	30	60	99	130	164	227	305	393	477	561	656	757	896	1006	1133	1282	1441	1594	1770	1971	2160	2354	2559	2.017408	0.0173183
590816	191118.6	2	10	25	49	83	128	175	231	303	377	467	564	660	782	907	1056	1185	1341	1490	1639	1784	1945	2113	2292	2500	2.071708	0.001336712
499935.3	120238.4	3	13	24	36	57	86	112	164	211	261	341	419	502	626	736	876	1006	1126	1249	1389	1536	1682	1820	1955	2110	1.972846	0.02986922
734310.2	154236.7	3	16	34	67	92	133	197	262	329	409	496	595	701	818	944	1092	1236	1396	1541	1706	1872	2028	2190	2366	2542	1.944815	0.002072753
723145.9	165089.8	3	15	31	52	95	136	194	257	327	407	501	591	692	811	929	1036	1156	1310	1452	1608	1778	1948	2145	2341	2550	1.953222	0.002809761
621183.7	187360.6	5	17	36	66	104	147	205	259	332	412	516	621	712	840	969	1082	1209	1339	1485	1659	1826	2011	2211	2400	2584	1.85645	0.007446578
576983.3	193320.2	2	6	30	60	97	144	197	263	332	402	489	569	646	740	823	934	1048	1172	1300	1453	1607	1781	1964	2127	2316	2.040472	0.02144149
696218.9	197199.2	2	13	32	58	93	141	195	254	326	416	497	594	692	807	923	1034	1142	1252	1391	1536	1679	1838	2008	2184	2360	1.993659	0.002277667
636030.6	154931.6	6	16	36	70	109	150	205	257	326	414	500	602	723	830	942	1071	1229	1366	1508	1661	1819	2003	2187	2370	2562	1.830525	0.01255829
725277.2	106373	3	7	18	36	65	101	139	188	227	284	334	396	458	520	587	657	729	803	886	977	1066	1187	1287	1402	1528	1.894101	0.01778302
547446	135432	2	10	21	36	51	68	85	104	120	140	155	179	210	232	252	287	320	354	380	417	437	475	502	539	588	1.552462	0.005208957
697815	168295.7	3	16	33	65	104	145	205	268	350	413	502	602	713	837	960	1092	1242	1397	1588	1748	1927	2110	2307	2515	2727	1.954616	0.001222116
639933.6	266360.6	7	19	39	65	89	111	136	163	199	233	271	325	368	440	533	617	706	796	887	982	1091	1203	1338	1454	1550	1.586241	0.02470586
567363.8	109325.7	4	16	37	62	94	147	187	243	300	391	480	583	697	800	927	1063	1193	1349	1497	1668	1826	1983	2191	2378	2587	1.896088	0.005718865
694797.6	211279.7	5	14	35	66	100	150	211	287	355	435	519	609	699	811	932	1049	1186	1319	1472	1629	1797	1978	2152	2320	2515	1.864571	0.008735732
574479.9	196503.5	3	16	23	48	69	94	114	145	191	249	319	392	494	594	733	875	1000	1138	1292	1455	1601	1775	1944	2118	2271	1.949214	0.03765016
699761.1	255421.7	2	14	38	58	82	119	185	241	314	373	455	534	640	739	861	984	1102	1240	1398	1574	1750	1938	2159	2370	2555	1.99453	0.004545941
593209.9	184694.9	4	12	30	42	76	116	170	224	312	412	499	585	663	775	902	1031	1169	1298	1449	1607	1796	1983	2172	2373	2559	1.96505	0.01966467
651705	177421.6	3	16	40	69	100	138	200	261	332	389	475	569	683	780	905	1042	1163	1289	1438	1590	1745	1918	2086	2289	2475	1.904464	0.001072183
669648.4	155597.6	2	9	30	51	91	131	174	241	315	396	479	578	688	800	930	1060	1215	1341	1498	1653	1809	1994	2187	2387	2596	2.072373	0.002353322
507275.1	161443.3	3	12	32	63	99	143	200	254	311	384	452	526	625	712	816	908	1020	1128	1231	1344	1448	1559	1685	1807	1940	1.872293	0.003427239
654681.7	111934.6	3	15	25	49	75	103	127	150	179	214	245	276	332	374	420	468	503	566	622	682	738	799	869	924	983	1.618099	0.003033267
751729.4	234671.6	2	13	28	58	86	136	188	256	311	389	475	557	642	742	863	993	1123	1223	1343	1465	1606	1718	1848	1998	2144	1.980164	0.002995445
691018.8	223305.2	2	11	27	51	87	132	193	244	307	367	447	533	630	740	865	1000	1122	1257	1409	1553	1698	1863	2066	2252	2430	2.031133	0.000802123
653887.9	190413.1	1	6	17	49	94	135	186	247	308	390	467	552	651	753	860	994	1131	1290	1435	1598	1772	1976	2163	2352	2527	2.224733	0.0159094
685619	265251.4	4	12	27	71	105	150	202	264	330	394	479	578	680	793	903	1025	1177	1323	1476	1646	1816	1993	2191	2406	2599	1.925387	0.01020607
573449.8	204403.5	2	6	19	46	86	130	175	240	306	381	464	515	603	695	787	872	956	1045	1160	1274	1389	1498	1644	1783	1956	2.037158	0.02291577
608705.9	139444.2	4	13	40	63	96	146	210	271	339	413	504	601	688	807	936	1072	1204	1351	1490	1657	1822	2004	2192	2392	2607	1.905899	0.005373663
635462.6	166864.2	4	15	33	53	93	148	202	255	328	426	518	591	671	775	873	984	1101	1233	1392	1508	1657	1814	1965	2143	2365	1.878136	0.005731856
537918	194506.9	2	14	25	56	87	120	171	228	298	363	429	524	629	741	865	1000	1134	1270	1432	1619	1809	1974	2150	2338	2510	2.02811	0.003288174
739039.6	211924.8	2	10	27	54	87	139	196	244	331	406	490	586	702	803	931	1052	1174	1321	1479	1632	1807	1963	2122	2291	2483	2.056127	0.001945596
708862.7	246203.5	6	15	33	72	107	149	207	261	324	405	493	567	663	781	914	1037	1194	1329	1508	1678	1865	2052	2223	2411	2618	1.840219	0.01575005
760219.8	141664.5	4	15	40	77	112	164	226	276	357	432	518	601	703	821	940	1054	1190	1323	1449	1579	1715	1850	1988	2128	2270	1.845807	0.002020071
713512.9	190759.5	3	12	30	64	108	150	208	277	334	413	512	597	704	813	910	1052	1166	1293	1451	1610	1790	1975	2162	2382	2587	1.958194	0.002966052
653361.2	134767.6	2	13	40	68	104	142	184	250	317	399	496	569	662	773	897	1001	1121	1260	1407	1558	1693	1824	1987	2126	2277	1.961499	0.005329333
760583.3	140454.4	4	15	36	61	100	151	210	280	363	439	502	581	693	791	918	1022	1146	1283	1414	1524	1662	1791	1934	2082	2231	1.859877	0.00339577
643400.8	100081.9	5	18	34	59	94	139	181	217	263	300	362	406	470	534	593	660	740	835	911	990	1077	1175	1270	1365	1464	1.641027	0.00204881
643923.4	186931.7	3	13	27	56	91	138	196	265	332	415	502	594	716	843	963	1105	1238	1376	1526	1688	1882	2051	2230	2402	2607	1.991489	0.00411271
723968.4	153785.7	3	12	27	55	92	131	178	230	288	362	445	537	644	772	891	1035	1178	1344	1499	1651	1826	1999	2177	2406	2603	1.990201	0.00550979
657542.8	212825.6	6	17	33	63	94	139	180	236	300	368	437	523	623	733	846	1002	1147	1301	1436	1592	1746	1934	2111	2282	2452	1.822213	0.018601
494000.8	116472.2	2	8	34	60	106	159	205	277	348	426	521	602	705	808	919	1024	1139	1264	1379	1500	1665	1800	1962	2136	2286	2.015799	0.01442339
577355.5	221946.1	3	10	36	64	102	149	196	251	322	407	480	585	698	795	921	1049	1164	1286	1417	1537	1696	1861	2047	2220	2411	1.950008	0.005725279
732010.8	216896.2	2	9	23	54	90	132	177	257	315	374	450	537	628	737	855	980	1114	1247	1395	1554	1717	1874	2059	2258	2462	2.056636	0.003822098
[truncated: 336,458 more rows]
