# Supplementary material for: Unsupervised learning of Swiss population spatial distribution
Source: PLoS One. 2021 Feb 11;16(2):e0246529. doi: 10.1371/journal.pone.0246529 (PMC7877650; doi:10.1371/journal.pone.0246529)
Supplement: S1 Data — (ZIP) [file pone.0246529.s001.zip › Readme.txt]

These are data used in the research presented in the paper.

Coordinates X and Y correspond to the geographical coordinates, Swiss projection in meters.
fDim is an estimated local fractal dimension. 
Var is a linear model  error in fDim estimation (can be useful).
In the names of the radii there is also an information about radius (in meters) at 
which it was calculated. 

FILES:
1. The complete (~340000) set of LGC for the simulated pattern: "CHCSR_Curves.csv"
2. Randomly selected (35000) of  LGC for the population data: "CH_SelectedCurves.csv"


  
